# Supplementary material for: Quantification and mitigation of byproduct formation by low-glycerol-producing Saccharomyces cerevisiae strains containing Calvin-cycle enzymes
Source: Biotechnol Biofuels Bioprod. 2023 May 12;16:81. doi: 10.1186/s13068-023-02329-9 (PMC10176687; doi:10.1186/s13068-023-02329-9)
Supplement: Supplementary file 1 — Additional file 1: Measurement data of anaerobic glucose-limited steady-state chemostat cultures of IME324 and IMX1489 at 0.05, 0.1 and 0.25 h−1. Data were used to prepare Figure 2 and Table 1. [file 13068_2023_2329_MOESM1_ESM.xlsx]

## Sheet: READ ME
This file contains data of anaerobic C-limited duplicate steady-state chemostat cultures of S. cerevisiae strains IME324 (reference strain lacking PRK-RuBisCO bypass) and IMX1489 (Δgpd2, non-ox PPP↑, pDAN1-prk, 15x cbbm, GroES/GroEL) grown at 0.05 h-1, 0.1 h-1 and at 0.25 h-1.
In indicates the metabolite concentrations measured in the medium vessel
Out indicates the metabolite concentrations measured in the reactor during steady state
Biomass concentration was determined by weighing the filter before and after addition of the cells and subsequent drying in the miscrowave.
The difference in weight was used to calculate the dry weight in g/L with.
Volume of the broth was determined by weighing the broth after the fermentation had finished
The volume and the medium flow rate (determined by pump calibration) were used to calculate the dilution rate
Ethanol corrected was calculated by using the measured ethanol concentration and the first-order evaporation rate constant of 0.008 h-1

## Sheet: Blad2
	IME324									IME324													IMX1489									IMX1489
	replicate 1									replicate 2													replicate 1									replicate 2
	in (mM)			out (mM)						in (mM)			out (mM)										in (mM)			out (mM)						in (mM)			out (mM)
	glucose	137.692		glucose	0.348	0.352				glucose	136.58		glucose	0.64	0.406								glucose	140.102		glucose	0.5	0.54				glucose	139.52		glucose	0.484	0.48
	glycerol	0		glycerol	14.912	14.877				glycerol	0		glycerol	14.519	14.598								glycerol	0		glycerol	0.486	0.5				glycerol	0		glycerol	0.494	0.5
	ethanol	13.516		ethanol	193.899	193.37	corrected	223.938		ethanol	13.368		ethanol	193.724	193.533	corrected	223.787						ethanol	15.98		ethanol	203.123	203.412	corrected	238.088		ethanol	15.34		ethanol	204.413	204.114	corrected	236.681
	acetate	0		acetate	0.198	0.212				acetate	0		acetate	0.23	0.239								acetate	0		acetate	6.422	6.386				acetate	0		acetate	6.235	6.232
				acetaldehyde									acetaldehyde													acetaldehyde									acetaldehyde
				broth	0.0510549	0.0591699	0.0400438						broth	0.0510549	0.0591699	0.0400438										broth	2.31256	2.28815	2.39509						broth	2.93548	2.94001	2.96012
				offgas	0.0481461								offgas	0.0481461												offgas	5.7271								offgas	4.6368
				g/L	filter	filter + cells							g/L	filter	filter + cells											g/L	filter	filter + cells							g/L	filter	filter + cells
				biomass	0.0737	0.0817	0.8						biomass	0.0715	0.0918	2.03										biomass	0.07	0.0896	1.96						biomass	0.0711	0.0908	1.97
					0.072	0.0799	0.79							0.0718	0.0919	2.01											0.0719	0.0916	1.97							0.0726	0.0917	1.91
					0.0764	0.084	0.76	average						0.0715	0.0921	2.06	average										0.0722	0.0921	1.99	average						0.072	0.0914	1.94	average
								0.783333									2.03333													1.97333									1.94
	pump calibration									pump calibration													pump calibration									pump calibration
	ml	time	L h-1							ml	time	L h-1											ml	time	L h-1							ml	time	L h-1
	20	23.95	0.0501044							23	27.6167	0.0499698											20	23.9833	0.0500347							20	24	0.05
	20	23.9333	0.0501393							20	24.0167	0.0499653											20	23.95	0.0501044							20	23.95	0.0501044
	20	23.9667	0.0500695							20	24.0167	0.0499653											20	23.9667	0.0500695							20	23.9833	0.0500347
	volume	0.98016								volume	0.97282												volume	1.01485								volume	0.99283
	IME324									IME324													IMX1489									IMX1489
	replicate 1									replicate 2													replicate 1									replicate 2
	in (mM)			out (mM)						in (mM)			out (mM)										in (mM)			out (mM)						in (mM)			out (mM)
	glucose	140.26		glucose	0.796	0.644				glucose	134.71		glucose	0.759	0.748								glucose	141.4		glucose	0.566	0.547				glucose	138.11		glucose	0.483	0.484
	glycerol	0		glycerol	16.123	16.087				glycerol	0		glycerol	16.064	16.108								glycerol	0		glycerol	1.278	1.49				glycerol	0		glycerol	1.842	1.674
	ethanol	14.02		ethanol	214.764	215.122	corrected	232.013		ethanol	13.91		ethanol	213.799	213.622	corrected	230.652						ethanol	13.06		ethanol	216.255	215.982	corrected	233.43		ethanol	13.86		ethanol	214.535	215.389	corrected	232.265
	acetate	0		acetate	0.405	0.404				acetate	0		acetate	0.487	0.501								acetate	0		acetate	3.227	3.342				acetate	0		acetate	3.3241	3.2502
				acetaldehyde									acetaldehyde													acetaldehyde									acetaldehyde
				broth	0.127984	0.125017	0.146764						broth	0.160693	0.104008											broth	4.47449	5.32886	4.54488						broth	4.25739	6.40725	6.5778
				offgas	0.038295								offgas	0.0434059												offgas	4.92819								offgas	4.37378
				g/L	filter	filter + cells							g/L	filter	filter + cells											g/L	filter	filter + cells							g/L	filter	filter + cells
				biomass	0.0703	0.0935	2.32						biomass	0.0701	0.0947	2.46										biomass	0.0702	0.0929	2.27						biomass	0.0701	0.0925	2.24
					0.07	0.0935	2.35							0.0711	0.0956	2.45											0.0705	0.0931	2.26							0.0703	0.0927	2.24
					0.0704	0.0935	2.31	average						0.0703	0.0924	2.21	average													average									average
								2.32667									2.37333													2.265									2.24
	pump calibration									pump calibration													pump calibration									pump calibration
	ml	time	L h-1							ml	time	L h-1											ml	time	L h-1							ml	time	L h-1
	20	11.9667	0.100279							20	12	0.1											20	12.0833	0.0993103							20	12.0667	0.0994475
	20	11.9833	0.100139							20	12.0167	0.0998613											20	12.0833	0.0993103							20	12.0833	0.0993103
	20	11.9833	0.100139							20	12	0.1											20	12.1	0.0991736							20	12.1	0.0991736
	volume	0.99455								volume	0.99044												volume	0.99392								volume	0.9992
	IME324									IME324													IMX1489									IMX1489
	replicate 1									replicate 2													replicate 1									replicate 2
	in (mM)			out (mM)						in (mM)			out (mM)										in (mM)			out (mM)						in (mM)			out (mM)
	glucose	140.72		glucose	16.286	16.214				glucose	140.56		glucose	18.085	18.153								glucose	140.8		glucose	4.106	4.097				glucose	139.2		glucose	4.736	4.752
	glycerol	0		glycerol	20.083	20.092				glycerol	0		glycerol	19.798	19.766								glycerol	0		glycerol	2.103	2.143				glycerol	0		glycerol	2.245	2.255
	ethanol	13.724		ethanol	193.176	192.777	corrected	198.92		ethanol	13.036		ethanol	189.129	189.15	corrected	195.066						ethanol	15.84		ethanol	229.731	230	corrected	237.379		ethanol	13.72		ethanol	225.029	225.354	corrected	232.595
	acetate	0		acetate	1.435	1.366				acetate	0		acetate	1.391	1.394								acetate	0		acetate	2.874	2.996				acetate	0		acetate	3.026	3.046
				acetaldehyde									acetaldehyde													acetaldehyde									acetaldehyde
				broth	0.00483314	0.0110143	0.0123514						broth	0.00537975	0.0112925	0.00866501										broth	1.70516	1.9132	2.13013						broth	1.53641	2.05379	1.9941
				offgas	0.050194								offgas	0.0440277												offgas	0.7616								offgas	0.776257
				g/L	filter	filter + cells							g/L	filter	filter + cells											g/L	filter	filter + cells							g/L	filter	filter + cells
				biomass	0.0718	0.0926	2.08						biomass	0.0715	0.0917	2.02										biomass	0.0701	0.0929	2.28						biomass	0.0703	0.0928	2.25
					0.0715	0.0925	2.1							0.0723	0.0926	2.03											0.0704	0.0928	2.24							0.0713	0.0945	2.32
					0.0725	0.0934	2.09	average						0.0718	0.0925	2.07	average										0.0719	0.0948	2.29	average						0.0732	0.096	2.28	average
								2.09									2.04													2.27									2.28333
	pump calibration									pump calibration													pump calibration									pump calibration
	ml	time	L h-1							ml	time	L h-1											ml	time	L h-1							ml	time	L h-1
	22	5.26667	0.250633							25	5.96667	0.251397											25	0.416667	0.250696							25	0.416667	0.247934
	25	5.98333	0.250696							25	5.96667	0.251397											25	0.416667	0.250696							25	0.416667	0.247934
	25	5.98333	0.250696							25	5.96667	0.251397											25	0.416667	0.25							25	0.416667	0.248619
	volume	0.96507								volume	0.98468												volume	1.02338								volume	1.01986
