# Supplementary material for: Quantification and mitigation of byproduct formation by low-glycerol-producing Saccharomyces cerevisiae strains containing Calvin-cycle enzymes
Source: Biotechnol Biofuels Bioprod. 2023 May 12;16:81. doi: 10.1186/s13068-023-02329-9 (PMC10176687; doi:10.1186/s13068-023-02329-9)
Supplement: Supplementary file 2 — Additional file 2: The FPKM normalized counts of the annotated unique open reading frames in CEN.PK113-7D for anaerobic glucose-limited steady-state chemostat cultures of IME324 and IMX1489 at 0.05, 0.1 and 0.25 h−1 and anaerobic nitrogen-limited steady-state chemostat cultures of IME324 and IMX1489 at 0.1 h−1. Data were used to prepare Figure 5. [file 13068_2023_2329_MOESM2_ESM.xlsx]

## Sheet: READ ME
This file contains FPKM-normalized counts of transcriptome datasets obtained from anaerobic C-limited duplicate steady-state chemostat cultures of S. cerevisiae strains IME324 (reference strain lacking PRK-RuBisCO bypass) and IMX1489 (Δgpd2, non-ox PPP↑, pDAN1-prk, 15x cbbm, GroES/GroEL) at 0.05 h-1, 0.1 h-1 and at 0.25 h-1, and anaerobic N-limited steady-state chemostat cultures of IME324 and IM…
C denotes carbon-limited chemostat
N denotes nitrogen-limited chemostat
0.05, 0.1 or 0.25 indicates the dilution rate of the chemostat: 0.05 h-1, 0.1 h-1 or 0.25 h-1
R1 and R2 indicate the replicate cultures of strain IME324 and IMX1489

## Sheet: IME324_IMX1489_1Rubisco_fpkm_no
	Row.names	Chr	Start	End	Strand	Length	sysname	stdname	C_R1_0.05_IME324	C_R2_0.05_IME324	C_R1_0.1_IME324	C_R2_0.1_IME324	C_R1_0.25_IME324	C_R2_0.25_IME324	N_R1_0.1_IME324	N_R2_0.1_IME324	C_R1_0.05_IMX1489	C_R2_0.05_IMX1489	C_R1_0.1_IMX1489	C_R2_0.1_IMX1489	C_R1_0.25_IMX1489	C_R2_0.25_IMX1489	N_R1_0.1_IMX1489	N_R2_0.1_IMX1489
1	augustus_masked-CEN.PK113-7D_2-micron_plasmid_pilon-processed-gene-0.0	CEN.PK113-7D_2-micron_plasmid_pilon	252	1523	+	1272	R0010W	FLP1	22.4446	27.0759	25.8129	25.4707	25.1377	36.2955	44.1959	47.9761	27.1803	26.5292	37.1124	35.9669	36.4642	31.9923	48.1373	40.7281
2	augustus_masked-CEN.PK113-7D_2-micron_plasmid_pilon-processed-gene-0.1	CEN.PK113-7D_2-micron_plasmid_pilon	1887	3008	-	1122	R0020C	REP1	1092.97	1102.82	798.436	933.094	799.044	807.369	909.5	943.875	641.598	707.46	674.42	704.089	573.94	524.786	676.331	650.764
3	augustus_masked-CEN.PK113-7D_2-micron_plasmid_pilon-processed-gene-0.2	CEN.PK113-7D_2-micron_plasmid_pilon	5308	6198	-	891	R0040C	REP2	1643.87	1571.64	1165.54	1205.22	1079.26	1091.87	1271.4	1342.75	897.902	931.02	795.898	779.604	624.517	608.403	839.981	830.031
4	augustus_masked-CEN.PK113-7D_chr01_pilon-processed-gene-0.0	CEN.PK113-7D_chr01_pilon	20833	22206	+	1374	YAL062W	GDH3	44.9863	40.1606	24.8589	17.1438	5.12197	3.3498	11.8711	11.0897	28.1542	29.8714	15.9426	12.2477	4.18694	4.23104	14.4362	14.982
5	augustus_masked-CEN.PK113-7D_chr01_pilon-processed-gene-0.1	CEN.PK113-7D_chr01_pilon	22714	23967	+	1254	YAL061W	BDH2	20.6117	26.0763	15.8155	16.1009	6.22212	7.56658	123.062	124.99	35.5898	27.8896	22.4434	19.7521	7.56955	11.0461	129.98	136.688
6	augustus_masked-CEN.PK113-7D_chr01_pilon-processed-gene-0.10	CEN.PK113-7D_chr01_pilon	50577	51824	+	1248	YAL042W	ERV46	211.439	207.612	229.191	220.037	262.34	254.869	211.081	205.964	167.1	157.257	179.521	183.468	220.169	213.99	204.602	198.375
7	augustus_masked-CEN.PK113-7D_chr01_pilon-processed-gene-0.11	CEN.PK113-7D_chr01_pilon	52101	54665	+	2565	YAL041W	CDC24	49.8168	48.1901	43.0701	41.5544	44.6149	47.1788	48.0013	51.0162	39.2347	43.243	40.2949	44.9598	47.8003	40.1246	48.2476	47.8315
8	augustus_masked-CEN.PK113-7D_chr01_pilon-processed-gene-0.12	CEN.PK113-7D_chr01_pilon	61012	62514	+	1503	YAL038W	CDC19	2889.41	2726.08	3470.08	3090.06	4175.65	4132.97	3612.26	3534.31	2011.7	1738.41	1683.19	1609.39	2397.79	2916.92	2776.08	2932.97
9	augustus_masked-CEN.PK113-7D_chr01_pilon-processed-gene-0.13	CEN.PK113-7D_chr01_pilon	63246	64049	+	804	YAL037W	Uncharacterized	28.8729	29.2795	26.8601	32.4127	26.8305	27.1261	45.203	49.6176	20.177	23.0979	21.2099	23.0149	26.6535	19.7281	33.8776	34.7354
10	augustus_masked-CEN.PK113-7D_chr01_pilon-processed-gene-0.14	CEN.PK113-7D_chr01_pilon	65653	68661	+	3009	YAL035W	FUN12	165.972	170.229	175.787	163.694	164.66	165.811	138.754	138.99	145.784	157.919	153.661	162.939	154.886	154.276	121.14	120.132
11	augustus_masked-CEN.PK113-7D_chr01_pilon-processed-gene-0.15	CEN.PK113-7D_chr01_pilon	68944	69813	+	870	YAL034W-A	MTW1	34.0103	31.6695	23.9781	26.4457	19.2558	21.4057	28.0312	28.0754	23.0337	28.9038	26.8516	29.2238	23.309	17.0766	29.9859	26.4216
12	augustus_masked-CEN.PK113-7D_chr01_pilon-processed-gene-0.16	CEN.PK113-7D_chr01_pilon	71932	72453	+	522	YAL033W	POP5	63.8523	62.498	68.1068	83.9547	86.3139	93.599	98.7463	110.6	84.7943	90.9472	97.606	93.9238	84.4469	75.8958	94.8589	97.668
13	augustus_masked-CEN.PK113-7D_chr01_pilon-processed-gene-0.18	CEN.PK113-7D_chr01_pilon	82126	83712	+	1587	YAL028W	FRT2	19.8235	17.1229	19.2082	18.0481	10.7007	11.3331	26.842	26.4398	15.9574	13.9784	17.0789	16.5256	10.0593	11.5322	22.6424	23.5642
14	augustus_masked-CEN.PK113-7D_chr01_pilon-processed-gene-0.19	CEN.PK113-7D_chr01_pilon	83913	84698	+	786	YAL027W	SAW1	46.1085	52.6774	41.3062	42.6136	32.5057	33.7832	41.8057	39.9407	44.4533	44.036	40.6572	37.7227	32.7532	28.6719	29.3503	29.3326
15	augustus_masked-CEN.PK113-7D_chr01_pilon-processed-gene-0.2	CEN.PK113-7D_chr01_pilon	24421	25569	+	1149	YAL060W	BDH1	492.483	492.634	321.497	342.795	142.539	144.269	276.748	273.556	287.611	245.833	286.33	272.634	99.2606	101.566	192.271	184.711
16	augustus_masked-CEN.PK113-7D_chr01_pilon-processed-gene-0.21	CEN.PK113-7D_chr01_pilon	14378	17257	-	2880	YAL063C	FLO9	4.21063	5.51933	4.28482	4.80959	4.54192	3.56507	7.83543	7.86961	5.76018	5.51982	4.71762	4.09783	5.24349	4.8595	11.7782	12.0557
17	augustus_masked-CEN.PK113-7D_chr01_pilon-processed-gene-0.22	CEN.PK113-7D_chr01_pilon	32147	34288	-	2142	YAL054C	ACS1	58.4575	62.654	28.394	26.8166	8.67806	8.1322	15.7471	18.052	34.1319	33.1273	18.932	17.7534	8.52723	9.95145	12.9508	11.7245
18	augustus_masked-CEN.PK113-7D_chr01_pilon-processed-gene-0.23	CEN.PK113-7D_chr01_pilon	41116	41856	-	741	YAL049C	AIM2	103.428	92.242	77.6174	78.6802	64.8302	67.4651	127.798	137.742	127.59	121.31	103.372	102.934	74.8221	70.9962	131.902	125.937
19	augustus_masked-CEN.PK113-7D_chr01_pilon-processed-gene-0.24	CEN.PK113-7D_chr01_pilon	42062	44050	-	1989	YAL048C	GEM1	29.0907	31.8149	23.6353	24.3154	13.73	15.0947	23.487	21.6349	31.9228	30.3715	23.978	24.2834	15.5102	14.3253	18.6804	18.6636
20	augustus_masked-CEN.PK113-7D_chr01_pilon-processed-gene-0.25	CEN.PK113-7D_chr01_pilon	44250	46118	-	1869	YAL047C	SPC72	17.7594	18.0628	15.7598	15.9111	13.1381	15.003	18.6827	17.6572	16.2989	16.586	15.5405	17.1504	13.6203	12.3651	18.6108	16.3742
21	augustus_masked-CEN.PK113-7D_chr01_pilon-processed-gene-0.26	CEN.PK113-7D_chr01_pilon	46290	46646	-	357	YAL046C	AIM1	81.9117	82.4785	88.8855	83.5188	66.8532	58.1155	64.3191	63.0569	64.7683	68.4137	60.194	55.709	49.3505	52.2702	50.931	58.8149
22	augustus_masked-CEN.PK113-7D_chr01_pilon-processed-gene-0.27	CEN.PK113-7D_chr01_pilon	47211	47723	-	513	YAL044C	GCV3	476.555	572.793	667.816	793.866	892.746	886.294	597.933	674.495	177.715	197.058	275.794	305.602	508.842	469.8	431.342	419.195
23	augustus_masked-CEN.PK113-7D_chr01_pilon-processed-gene-0.28	CEN.PK113-7D_chr01_pilon	47956	50313	-	2358	YAL043C	PTA1	37.9976	35.1504	37.6304	30.4999	34.5495	30.4199	43.4511	41.2395	33.589	30.5218	32.1907	31.5437	31.2894	31.9287	41.9681	41.7291
24	augustus_masked-CEN.PK113-7D_chr01_pilon-processed-gene-0.29	CEN.PK113-7D_chr01_pilon	55039	56781	-	1743	YAL040C	CLN3	36.9732	41.0821	41.8894	33.6737	41.649	39.5283	75.1815	67.1682	57.3588	50.3702	45.418	47.104	37.3787	32.159	70.3002	66.6096
25	augustus_masked-CEN.PK113-7D_chr01_pilon-processed-gene-0.3	CEN.PK113-7D_chr01_pilon	25847	26413	+	567	YAL059W	ECM1	50.5964	61.6763	66.1993	77.4296	114.406	118.765	67.7281	73.5982	46.3468	54.7999	61.8624	62.0576	94.9932	83.6696	55.3896	54.0952
26	augustus_masked-CEN.PK113-7D_chr01_pilon-processed-gene-0.30	CEN.PK113-7D_chr01_pilon	57976	58785	-	810	YAL039C	CYC3	79.6465	81.7678	68.8291	65.2148	30.3149	28.4113	71.7499	76.191	100.5	94.2941	81.8149	70.4219	44.2118	37.2146	98.7506	89.372
27	augustus_masked-CEN.PK113-7D_chr01_pilon-processed-gene-0.31	CEN.PK113-7D_chr01_pilon	64269	65378	-	1110	YAL036C	RBG1	73.9147	80.4671	80.998	80.9368	121.29	116.868	71.3325	76.3622	68.5104	70.6971	79.4996	80.2009	110.522	107.075	66.8169	64.7229
28	augustus_masked-CEN.PK113-7D_chr01_pilon-processed-gene-0.32	CEN.PK113-7D_chr01_pilon	69936	71177	-	1242	YAL034C	FUN19	57.1321	54.3629	43.5283	38.9398	19.8322	19.9544	55.2723	53.5121	73.936	59.169	41.7484	42.5253	17.3697	19.243	52.5983	54.9712
29	augustus_masked-CEN.PK113-7D_chr01_pilon-processed-gene-0.33	CEN.PK113-7D_chr01_pilon	72561	73700	-	1140	YAL032C	PRP45	40.1182	37.714	32.5388	34.5295	21.3382	21.8019	29.0323	34.9934	36.5089	39.4258	34.9033	40.1315	26.8088	24.868	29.3142	30.1555
30	augustus_masked-CEN.PK113-7D_chr01_pilon-processed-gene-0.34	CEN.PK113-7D_chr01_pilon	73975	76257	-	2283	YAL031C	GIP4	35.3608	35.5094	30.3082	26.6001	21.9468	23.2	33.7456	35.7524	32.2811	33.107	31.4263	30.1548	23.6553	20.0255	33.9661	34.2335
31	augustus_masked-CEN.PK113-7D_chr01_pilon-processed-gene-0.35	CEN.PK113-7D_chr01_pilon	77081	81496	-	4416	YAL029C	MYO4	34.5063	35.7042	38.4735	37.6225	34.8872	36.4952	45.7575	44.7174	27.3437	29.699	31.5206	33.2082	32.1286	28.8482	34.1759	33.9202
32	augustus_masked-CEN.PK113-7D_chr01_pilon-processed-gene-0.36	CEN.PK113-7D_chr01_pilon	84856	88923	-	4068	YAL026C	DRS2	29.5032	27.6129	26.9043	26.9516	28.6952	28.3204	33.0107	32.1673	23.5297	23.8378	26.4125	26.9159	26.1976	25.0352	30.1566	28.8773
33	augustus_masked-CEN.PK113-7D_chr01_pilon-processed-gene-0.4	CEN.PK113-7D_chr01_pilon	26730	28238	+	1509	YAL058W	CNE1	29.2518	29.4949	37.1894	36.8211	41.8216	43.6871	37.5169	42.3185	24.7112	23.5119	28.803	29.9801	32.5481	35.6715	27.7657	29.5114
34	augustus_masked-CEN.PK113-7D_chr01_pilon-processed-gene-0.5	CEN.PK113-7D_chr01_pilon	28525	31167	+	2643	YAL056W	GPB2	36.8105	37.7752	28.4033	29.8463	20.0862	20.8169	47.843	49.2499	40.6041	38.3579	37.9254	38.4786	21.4671	17.0534	48.6999	48.3151
35	augustus_masked-CEN.PK113-7D_chr01_pilon-processed-gene-0.6	CEN.PK113-7D_chr01_pilon	31443	31985	+	543	YAL055W	PEX22	50.2804	55.899	51.8101	56.0631	27.0481	30.2538	51.9111	58.3787	37.4455	36.1963	45.5751	42.5295	27.4135	25.2454	49.4996	51.3051
36	augustus_masked-CEN.PK113-7D_chr01_pilon-processed-gene-0.7	CEN.PK113-7D_chr01_pilon	35160	37511	+	2352	YAL053W	FLC2	97.8733	94.3918	82.6046	75.9619	76.3654	78.1254	96.1123	101.604	92.1608	104.303	93.0458	84.7441	82.2448	81.4138	86.1365	86.7928
37	augustus_masked-CEN.PK113-7D_chr01_pilon-processed-gene-0.8	CEN.PK113-7D_chr01_pilon	37825	40968	+	3144	YAL051W	OAF1	24.3767	25.4479	19.0177	18.5937	18.5399	18.1754	24.7309	23.867	25.7988	25.2356	22.5776	24.2371	19.716	17.509	23.91	25.4041
38	augustus_masked-CEN.PK113-7D_chr01_pilon-processed-gene-0.9	CEN.PK113-7D_chr01_pilon	46779	47111	+	333	YAL044W-A	Uncharacterized	134.844	152.751	121.1	140.065	112.791	107.171	100.341	121.407	144.383	126.074	114.493	118.792	92.4258	97.6345	91.2905	86.7505
39	augustus_masked-CEN.PK113-7D_chr01_pilon-processed-gene-1.0	CEN.PK113-7D_chr01_pilon	89451	90371	-	921	YAL025C	MAK16	91.6409	105.363	95.7853	108.507	139.12	147.847	83.8215	88.5409	78.6643	94.7768	100.255	111.292	141.011	132.476	74.1299	74.4286
40	augustus_masked-CEN.PK113-7D_chr01_pilon-processed-gene-1.1	CEN.PK113-7D_chr01_pilon	90777	95084	-	4308	YAL024C	LTE1	10.8253	11.7898	12.8391	11.4625	12.3053	12.9357	16.2291	16.5651	8.72397	9.00727	10.3626	9.97717	9.99873	10.4458	11.394	11.9141
41	augustus_masked-CEN.PK113-7D_chr01_pilon-processed-gene-1.10	CEN.PK113-7D_chr01_pilon	125068	125847	+	780	YAL009W	SPO7	56.0579	58.517	56.6914	59.3956	61.7848	61.0052	60.7039	60.9608	49.9712	48.4509	54.5674	56.3188	51.7204	51.6199	48.1877	52.4307
42	augustus_masked-CEN.PK113-7D_chr01_pilon-processed-gene-1.11	CEN.PK113-7D_chr01_pilon	126128	126724	+	597	YAL008W	FUN14	161.456	195.257	142.356	167.002	74.7016	79.3495	107.959	107.607	173.981	167.516	174.52	163.883	85.4015	78.7438	94.4985	100.915
43	augustus_masked-CEN.PK113-7D_chr01_pilon-processed-gene-1.13	CEN.PK113-7D_chr01_pilon	132921	136745	+	3825	YAL002W	VPS8	28.6601	24.7167	24.9648	20.6641	16.899	17.8644	29.4774	28.8461	25.6003	26.4101	24.6653	24.4739	18.4618	16.4745	29.3668	27.4828
44	augustus_masked-CEN.PK113-7D_chr01_pilon-processed-gene-1.14	CEN.PK113-7D_chr01_pilon	141462	143081	+	1620	YAR002W	NUP60	66.0441	64.2461	71.459	71.06	83.9089	88.5558	83.3335	82.5718	77.9805	85.061	90.2446	88.8143	95.5258	84.619	76.9687	77.8087
45	augustus_masked-CEN.PK113-7D_chr01_pilon-processed-gene-1.15	CEN.PK113-7D_chr01_pilon	144210	145490	+	1281	YAR003W	SWD1	57.827	53.2987	52.7539	57.0591	67.1799	69.8147	71.3909	70.8907	55.6977	59.0034	62.0147	64.2629	71.0687	66.4485	57.8414	59.7255
46	augustus_masked-CEN.PK113-7D_chr01_pilon-processed-gene-1.16	CEN.PK113-7D_chr01_pilon	148096	148998	+	903	YAR008W	SEN34	53.3334	48.9536	50.2709	50.2652	47.0155	46.6575	57.2579	63.0869	37.962	49.2933	48.5164	53.246	43.7198	43.158	53.9599	51.9
47	augustus_masked-CEN.PK113-7D_chr01_pilon-processed-gene-1.17	CEN.PK113-7D_chr01_pilon	152650	153570	+	921	YAR015W	ADE1	560.078	610.973	742.516	770.512	825.586	788.67	498.802	504.059	306.368	305.122	354.353	346.375	583.718	575.571	306.43	311.348
48	augustus_masked-CEN.PK113-7D_chr01_pilon-processed-gene-1.18	CEN.PK113-7D_chr01_pilon	167044	167751	+	708	YAR027W	UIP3	134.969	126.904	119.518	132.088	92.378	94.0128	167.864	171.848	129.701	124.923	128.458	130.781	101.569	112.016	131.959	132.486
49	augustus_masked-CEN.PK113-7D_chr01_pilon-processed-gene-1.19	CEN.PK113-7D_chr01_pilon	168166	168870	+	705	YAR028W	DUP240	63.2993	54.2203	70.4325	63.8272	72.1553	84.369	73.1143	65.2738	66.2198	77.2817	70.795	71.3002	73.9507	74.2143	60.3479	61.415
50	augustus_masked-CEN.PK113-7D_chr01_pilon-processed-gene-1.2	CEN.PK113-7D_chr01_pilon	95484	97763	-	2280	YAL023C	PMT2	166.308	154.84	184.312	159.467	234.687	230.753	178.153	178.695	161.231	150.604	165.365	164.009	210.686	221.042	155.586	145.36
51	augustus_masked-CEN.PK113-7D_chr01_pilon-processed-gene-1.21	CEN.PK113-7D_chr01_pilon	171381	172085	+	705	YAR033W	MST28	34.5001	31.9953	30.9445	40.2944	42.3167	48.6126	30.8854	36.0581	18.325	19.0642	20.8452	25.2134	39.2704	40.314	27.9313	29.2962
52	augustus_masked-CEN.PK113-7D_chr01_pilon-processed-gene-1.22	CEN.PK113-7D_chr01_pilon	173467	175533	+	2067	YAR035W	YAT1	23.0983	20.3607	15.3162	13.9705	15.0993	13.4973	8.92536	8.29777	19.5673	18.8776	7.04269	4.93422	3.86168	5.27779	11.4041	8.89669
53	augustus_masked-CEN.PK113-7D_chr01_pilon-processed-gene-1.23	CEN.PK113-7D_chr01_pilon	175896	179468	+	3573	YAR042W	SWH1	40.9215	37.4549	37.4979	33.3356	26.4405	24.8914	42.3485	42.067	43.8822	41.1149	38.5888	39.4937	22.3199	20.7901	33.2885	35.2209
54	augustus_masked-CEN.PK113-7D_chr01_pilon-processed-gene-1.24	CEN.PK113-7D_chr01_pilon	191245	196272	+	5028	YAR050W	FLO1	1.41953	2.00224	1.84073	1.75878	0.867192	1.05623	3.76368	3.91374	1.5913	1.36528	1.54412	1.21707	0.643592	0.785085	3.2303	3.50729
55	augustus_masked-CEN.PK113-7D_chr01_pilon-processed-gene-1.25	CEN.PK113-7D_chr01_pilon	198765	200660	+	1896	YIL169C	Putative	0.219288	0.319382	0.658607	0.908054	1.21037	0.634897	4.05083	4.11923	0.271006	0.381115	0.182806	0.384231	0.341348	0.302831	1.17504	0.868574
56	augustus_masked-CEN.PK113-7D_chr01_pilon-processed-gene-1.27	CEN.PK113-7D_chr01_pilon	205094	205405	+	312	YAR071W	PHO11	62.8541	78.3623	63.566	64.964	64.7269	65.1358	82.2244	79.2687	52.7003	60.4478	59.0999	70.0483	53.2416	48.5375	67.7208	49.4837
57	augustus_masked-CEN.PK113-7D_chr01_pilon-processed-gene-1.28	CEN.PK113-7D_chr01_pilon	206287	206808	+	522	YHR216W	IMD2	938.934	988.367	831.213	727.107	166.766	140.127	136.364	130.256	440.565	422.067	407.156	341.084	167.103	158.529	45.0201	50.74
58	augustus_masked-CEN.PK113-7D_chr01_pilon-processed-gene-1.29	CEN.PK113-7D_chr01_pilon	206837	207859	+	1023	YHR216W	IMD2	504.506	550.573	511.378	496.55	123.305	111.094	88.6991	86.2245	213.252	189.513	192.443	167.705	84.9151	89.9418	22.5506	31.1226
59	augustus_masked-CEN.PK113-7D_chr01_pilon-processed-gene-1.3	CEN.PK113-7D_chr01_pilon	98089	99642	-	1554	YAL022C	FUN26	42.451	41.6461	40.4139	46.6827	55.0334	57.5955	57.9322	51.4896	36.4186	35.2462	36.489	37.2221	35.4001	35.4699	43.8879	44.5086
60	augustus_masked-CEN.PK113-7D_chr01_pilon-processed-gene-1.30	CEN.PK113-7D_chr01_pilon	100058	102571	-	2514	YAL021C	CCR4	85.8608	84.7564	80.7001	73.962	62.1031	62.5288	87.3678	85.1581	72.7617	71.1672	81.0665	81.0509	60.0686	52.0155	87.3038	80.8997
61	augustus_masked-CEN.PK113-7D_chr01_pilon-processed-gene-1.31	CEN.PK113-7D_chr01_pilon	102826	103827	-	1002	YAL020C	ATS1	27.1786	25.0801	29.103	29.6005	30.1554	28.9033	34.5322	32.7826	22.2703	18.8942	21.9998	20.8663	21.7455	26.2158	34.9294	34.6511
62	augustus_masked-CEN.PK113-7D_chr01_pilon-processed-gene-1.32	CEN.PK113-7D_chr01_pilon	107776	108753	-	978	YAL018C	Uncharacterized	6.73111	7.43005	6.30894	5.76131	3.75438	3.33052	2.024	2.11387	0.900663	0.664964	0.354397	0.521423	1.0294	1.0274	1.10225	0.350804
63	augustus_masked-CEN.PK113-7D_chr01_pilon-processed-gene-1.33	CEN.PK113-7D_chr01_pilon	116117	117316	-	1200	YAL015C	NTG1	38.2855	38.4776	40.8282	42.1287	34.1042	32.7495	43.4165	43.5168	32.9706	36.9125	31.1363	34.6646	31.9403	27.3926	33.8973	32.3645
64	augustus_masked-CEN.PK113-7D_chr01_pilon-processed-gene-1.34	CEN.PK113-7D_chr01_pilon	117466	118233	-	768	YAL014C	SYN8	73.4455	79.1432	73.2627	66.8451	63.2482	68.3203	97.5304	88.1343	81.9105	69.7191	72.389	77.9725	71.2553	75.2288	97.6006	85.5037
65	augustus_masked-CEN.PK113-7D_chr01_pilon-processed-gene-1.35	CEN.PK113-7D_chr01_pilon	123398	124879	-	1482	YAL010C	MDM10	43.2977	43.4651	36.0827	34.9572	28.6471	28.5245	31.8426	34.1513	32.8882	36.9586	37.5601	36.1302	32.3161	32.0112	31.1812	30.7898
66	augustus_masked-CEN.PK113-7D_chr01_pilon-processed-gene-1.36	CEN.PK113-7D_chr01_pilon	126912	127559	-	648	YAL007C	ERP2	160.833	164.47	205.173	216.658	307.635	312.852	234.849	239.633	151.906	155.001	189.775	198.09	307.84	309.347	182.329	185.415
67	augustus_masked-CEN.PK113-7D_chr01_pilon-processed-gene-1.37	CEN.PK113-7D_chr01_pilon	128717	130645	-	1929	YAL005C	SSA1	1330.51	1305.63	1018.57	958.566	312.763	295.976	1018.2	928.634	1469.07	1147.84	975.513	846.218	559.591	573.573	904.131	984.511
68	augustus_masked-CEN.PK113-7D_chr01_pilon-processed-gene-1.38	CEN.PK113-7D_chr01_pilon	136808	140380	-	3573	YAL001C	TFC3	34.4439	34.4678	29.5008	28.9551	23.7215	25.1292	31.5564	32.9807	30.2614	32.3984	32.1088	31.7662	20.1261	19.5648	32.1621	31.2072
69	augustus_masked-CEN.PK113-7D_chr01_pilon-processed-gene-1.39	CEN.PK113-7D_chr01_pilon	143270	143929	-	660	YAR002C-A	ERP1	395.192	387.414	367.493	409.549	556.099	593.085	390.017	389.343	397.939	427.973	446.275	458.294	600.345	589.828	307.939	312.937
70	augustus_masked-CEN.PK113-7D_chr01_pilon-processed-gene-1.4	CEN.PK113-7D_chr01_pilon	104131	107526	+	3396	YAL019W	FUN30	26.3631	26.836	27.8589	24.8646	32.9318	34.2372	32.7348	33.0312	25.0516	28.342	29.1079	29.0886	28.6923	27.0726	29.8599	28.0652
71	augustus_masked-CEN.PK113-7D_chr01_pilon-processed-gene-1.40	CEN.PK113-7D_chr01_pilon	145959	147824	-	1866	YAR007C	RFA1	102.42	90.7837	91.5617	86.268	64.3612	61.7782	105.572	103.898	81.901	83.3346	81.245	85.4604	71.1785	69.0018	91.9713	92.9239
72	augustus_masked-CEN.PK113-7D_chr01_pilon-processed-gene-1.41	CEN.PK113-7D_chr01_pilon	150017	152146	-	2130	YAR014C	BUD14	79.2826	82.1258	76.9715	81.8951	67.3735	70.7432	81.7068	83.9744	51.693	55.5007	58.7106	58.0408	59.0478	54.1147	54.6594	60.0482
73	augustus_masked-CEN.PK113-7D_chr01_pilon-processed-gene-1.42	CEN.PK113-7D_chr01_pilon	153671	154978	-	1308	YAR018C	KIN3	27.1246	29.5714	31.9536	34.2228	25.9664	22.4664	42.8584	42.7335	21.7743	20.6061	26.8695	24.7847	28.0386	24.8565	37.6917	40.2891
74	augustus_masked-CEN.PK113-7D_chr01_pilon-processed-gene-1.43	CEN.PK113-7D_chr01_pilon	155486	158410	-	2925	YAR019C	CDC15	12.3191	12.4992	11.9284	9.84576	8.5518	8.73924	14.753	16.9107	12.096	13.2908	10.5698	11.1828	7.81798	6.87039	16.683	14.1223
75	augustus_masked-CEN.PK113-7D_chr01_pilon-processed-gene-1.5	CEN.PK113-7D_chr01_pilon	109437	113507	+	4071	YAL017W	PSK1	35.8645	35.7922	34.0115	29.3731	18.4897	18.4373	38.3739	39.8551	35.2866	34.9671	32.7955	32.7298	18.565	17.7532	33.7886	34.8733
76	augustus_masked-CEN.PK113-7D_chr01_pilon-processed-gene-1.6	CEN.PK113-7D_chr01_pilon	114091	115998	+	1908	YAL016W	TPD3	146.689	142.421	127.39	121.857	92.5724	97.2705	127.815	131.267	138.46	138.497	137.841	135.773	100.328	96.3718	113.3	113.679
77	augustus_masked-CEN.PK113-7D_chr01_pilon-processed-gene-1.7	CEN.PK113-7D_chr01_pilon	118484	119701	+	1218	YAL013W	DEP1	43.8641	44.9314	45.5318	39.5144	39.2526	37.3815	44.3351	40.1705	38.3895	34.5872	40.9774	38.8176	33.889	33.8231	48.3244	48.8997
78	augustus_masked-CEN.PK113-7D_chr01_pilon-processed-gene-1.8	CEN.PK113-7D_chr01_pilon	120013	121197	+	1185	YAL012W	CYS3	309.693	286.039	364.419	280.935	348.329	342.695	361.016	315.904	255.706	211.534	234.928	220.518	364.712	424.751	440.299	426.296
79	augustus_masked-CEN.PK113-7D_chr01_pilon-processed-gene-1.9	CEN.PK113-7D_chr01_pilon	121413	123290	+	1878	YAL011W	SWC3	19.4085	20.1527	18.1484	15.7516	14.46	16.4016	14.4613	15.534	18.0579	17.8148	17.6069	17.3398	14.0145	13.6052	17.1823	15.9669
80	augustus_masked-CEN.PK113-7D_chr02_pilon-processed-gene-0.0	CEN.PK113-7D_chr02_pilon	24412	25059	+	648	YBL102W	SFT2	149.604	160.732	153.143	159.172	158.775	176.259	160.191	166.254	132.309	141.285	143.026	140.641	144.376	127.371	130.425	139.882
81	augustus_masked-CEN.PK113-7D_chr02_pilon-processed-gene-0.1	CEN.PK113-7D_chr02_pilon	37366	39003	+	1638	YBL099W	ATP1	693.881	687.343	591.668	547.135	135.712	124.63	285.876	261.915	796.107	703.405	607.588	571.505	149.353	155.153	245.831	252.393
82	augustus_masked-CEN.PK113-7D_chr02_pilon-processed-gene-0.10	CEN.PK113-7D_chr02_pilon	75549	80057	+	4509	YBL079W	NUP170	30.5519	32.1308	31.7828	31.6051	34.4561	36.7789	36.455	37.3421	27.5611	27.7403	29.3331	29.5828	30.3176	28.1895	32.2118	32.5815
83	augustus_masked-CEN.PK113-7D_chr02_pilon-processed-gene-0.14	CEN.PK113-7D_chr02_pilon	7930	8292	-	363	YBL108C-A	PAU9	65.0953	18.5585	26.1035	18.756	7.58633	8.97312	15.4868	12.2342	6.67309	7.56435	6.11087	14.4496	43.9784	51.2085	8.71115	6.80503
84	augustus_masked-CEN.PK113-7D_chr02_pilon-processed-gene-0.15	CEN.PK113-7D_chr02_pilon	10275	10865	-	591	YBL107C	Uncharacterized	162.861	175.082	161.45	186.309	130.728	128.679	112.807	111.55	123.209	124.223	115.416	116.117	128.003	115.125	62.2604	70.0106
85	augustus_masked-CEN.PK113-7D_chr02_pilon-processed-gene-0.16	CEN.PK113-7D_chr02_pilon	11161	14193	-	3033	YBL106C	SRO77	69.2036	57.1758	52.6747	47.6565	41.2112	41.6967	49.2356	52.4346	57.8423	62.8011	62.4178	68.2626	51.4495	43.8483	52.7214	45.858
86	augustus_masked-CEN.PK113-7D_chr02_pilon-processed-gene-0.18	CEN.PK113-7D_chr02_pilon	22390	23850	-	1461	YBL103C	RTG3	65.548	64.451	56.7622	53.7788	44.0333	49.4844	64.2754	63.9386	59.1352	62.0709	60.9695	66.9664	46.4146	39.5944	57.0607	58.8954
87	augustus_masked-CEN.PK113-7D_chr02_pilon-processed-gene-0.19	CEN.PK113-7D_chr02_pilon	25260	28613	-	3354	YBL101C	ECM21	27.9949	27.2398	28.0544	26.9959	21.8037	21.9354	34.9153	38.2846	25.9343	23.6341	24.3055	23.1539	18.9318	18.9592	31.948	33.2244
88	augustus_masked-CEN.PK113-7D_chr02_pilon-processed-gene-0.2	CEN.PK113-7D_chr02_pilon	39458	40840	+	1383	YBL098W	BNA4	182.632	181.38	201.242	201.048	178.102	190.669	59.599	62.8387	92.4583	88.3519	80.9988	71.1119	105.084	99.3274	26.398	29.8681
89	augustus_masked-CEN.PK113-7D_chr02_pilon-processed-gene-0.20	CEN.PK113-7D_chr02_pilon	44552	45214	-	663	YBL093C	ROX3	272.268	285.078	237.535	250.59	233.525	246.072	314.567	324.408	225.859	258.521	228.453	242.504	270.18	248.655	247.686	231.312
90	augustus_masked-CEN.PK113-7D_chr02_pilon-processed-gene-0.22	CEN.PK113-7D_chr02_pilon	47659	48924	-	1266	YBL091C	MAP2	136.017	140.147	145.342	149.592	160.604	161.419	162.799	168.984	165.536	147.487	174.614	168.373	163.645	161.173	165.249	160.324
91	augustus_masked-CEN.PK113-7D_chr02_pilon-processed-gene-0.23	CEN.PK113-7D_chr02_pilon	51315	59678	-	8364	YBL088C	TEL1	7.26587	7.94584	8.01812	8.55184	5.36859	5.67222	9.93051	9.48418	7.02095	6.40175	6.02532	6.03601	4.60834	4.27331	8.2745	8.14647
92	augustus_masked-CEN.PK113-7D_chr02_pilon-processed-gene-0.25	CEN.PK113-7D_chr02_pilon	61498	62898	-	1401	YBL086C	Uncharacterized	20.4274	23.9345	21.6535	22.1758	19.9292	19.105	26.167	22.0799	24.468	22.4876	24.5911	22.7754	17.3489	14.0366	22.7245	23.1173
93	augustus_masked-CEN.PK113-7D_chr02_pilon-processed-gene-0.26	CEN.PK113-7D_chr02_pilon	67465	69735	-	2271	YBL084C	CDC27	30.3604	30.2641	25.2286	22.5366	17.5155	18.2714	30.8209	29.8724	24.1125	26.091	24.7245	25.1816	18.0489	17.5398	28.9557	28.7039
94	augustus_masked-CEN.PK113-7D_chr02_pilon-processed-gene-0.27	CEN.PK113-7D_chr02_pilon	70041	71417	-	1377	YBL082C	ALG3	35.6288	38.424	51.2631	45.5225	51.7192	54.5085	54.5686	54.9385	30.2785	25.8182	32.2689	31.4785	38.1226	40.9674	48.7464	45.3463
95	augustus_masked-CEN.PK113-7D_chr02_pilon-processed-gene-0.28	CEN.PK113-7D_chr02_pilon	73360	74985	-	1626	YBL080C	PET112	34.9032	35.6589	30.0863	30.61	16.7481	17.9855	29.8017	28.7723	30.0659	30.2636	28.99	27.5989	18.7516	16.5965	24.8838	24.8981
96	augustus_masked-CEN.PK113-7D_chr02_pilon-processed-gene-0.29	CEN.PK113-7D_chr02_pilon	80668	81021	-	354	YBL078C	ATG8	193.595	209.334	146.286	140.82	51.6453	58.608	247.379	259.124	173.35	194.325	153.131	138.909	75.1609	63.8641	223.113	220.971
97	augustus_masked-CEN.PK113-7D_chr02_pilon-processed-gene-0.3	CEN.PK113-7D_chr02_pilon	41144	43408	+	2265	YBL097W	BRN1	6.05758	6.44983	7.32919	3.97335	6.51816	6.8465	8.49471	8.31612	4.86119	5.83818	6.12098	6.97947	6.79421	4.21437	7.20256	7.42219
98	augustus_masked-CEN.PK113-7D_chr02_pilon-processed-gene-0.30	CEN.PK113-7D_chr02_pilon	81333	84551	-	3219	YBL076C	ILS1	233.028	236.416	270.86	260.713	311.519	317.973	203.445	198.975	213.006	228.765	228.526	243.694	232.353	224.455	165.368	165.117
99	augustus_masked-CEN.PK113-7D_chr02_pilon-processed-gene-0.31	CEN.PK113-7D_chr02_pilon	84789	86738	-	1950	YBL075C	SSA3	65.1373	69.5217	46.8222	49.4027	22.7133	25.7094	61.1506	56.8575	52.9262	54.9542	36.0465	35.9021	25.851	23.482	42.2725	42.0501
100	augustus_masked-CEN.PK113-7D_chr02_pilon-processed-gene-0.32	CEN.PK113-7D_chr02_pilon	87012	88079	-	1068	YBL074C	AAR2	32.0522	33.3109	22.4214	20.0041	12.9641	15.0504	22.6861	24.1609	30.9287	30.5141	24.8592	26.739	15.9577	15.6579	20.8603	21.9087
101	augustus_masked-CEN.PK113-7D_chr02_pilon-processed-gene-0.4	CEN.PK113-7D_chr02_pilon	43573	44385	+	813	YBL095W	Uncharacterized	24.5473	27.1864	25.1171	28.2998	22.3935	21.1645	40.5147	37.2015	36.9277	37.5962	29.0752	25.6275	18.9285	17.0379	42.8727	40.1745
102	augustus_masked-CEN.PK113-7D_chr02_pilon-processed-gene-0.5	CEN.PK113-7D_chr02_pilon	45868	46813	+	946	YBL092W	RPL32	818.575	924.246	1085.74	1268.34	1891.2	1798.61	1003.88	997.746	856.174	883.23	993.857	1037.46	1442.32	1479.73	833.84	812.601
103	augustus_masked-CEN.PK113-7D_chr02_pilon-processed-gene-0.6	CEN.PK113-7D_chr02_pilon	49121	49654	+	534	YBL090W	MRP21	142.353	157.341	147.046	183.627	91.3935	87.2523	99.7893	100.945	140.21	137.888	133.318	137.379	94.5343	95.6947	77.2503	81.0816
104	augustus_masked-CEN.PK113-7D_chr02_pilon-processed-gene-0.8	CEN.PK113-7D_chr02_pilon	64172	67114	+	2943	YBL085W	BOI1	56.9571	55.6836	50.1175	48.5288	50.6331	49.5403	53.9429	54.8707	38.1362	40.0459	40.9137	43.6903	47.4518	44.9453	46.9345	45.4651
105	augustus_masked-CEN.PK113-7D_chr02_pilon-processed-gene-0.9	CEN.PK113-7D_chr02_pilon	72156	73262	+	1107	YBL081W	Uncharacterized	38.372	39.8639	46.7797	41.285	52.5863	52.5795	51.9277	48.141	40.1169	40.1441	45.7751	41.0646	54.1766	52.1912	46.7428	45.8689
106	augustus_masked-CEN.PK113-7D_chr02_pilon-processed-gene-1.0	CEN.PK113-7D_chr02_pilon	90259	90507	+	249	YBL071W-A	KTI11	92.115	109.437	92.6288	106.229	132.101	129.107	103.346	117.775	94.0397	92.5733	101.892	100.059	123.606	129.995	111.986	108.3
107	augustus_masked-CEN.PK113-7D_chr02_pilon-processed-gene-1.1	CEN.PK113-7D_chr02_pilon	91022	92311	+	1290	YBL069W	AST1	25.7305	28.6932	26.3637	26.0859	33.741	32.9896	30.5054	30.5089	22.3057	23.4143	26.3309	23.4363	31.1613	28.8197	30.1953	29.0959
108	augustus_masked-CEN.PK113-7D_chr02_pilon-processed-gene-1.10	CEN.PK113-7D_chr02_pilon	117858	119435	+	1578	YBL054W	TOD6	26.831	30.124	24.9036	26.0363	40.9139	40.8793	28.5004	30.3753	32.3294	38.9688	32.4636	30.3312	42.6998	36.8407	29.102	25.3945
109	augustus_masked-CEN.PK113-7D_chr02_pilon-processed-gene-1.12	CEN.PK113-7D_chr02_pilon	132688	134040	+	1353	YBL046W	PSY4	45.2236	45.819	42.8889	42.4547	36.1841	38.2048	54.5417	59.8179	40.5268	41.4971	43.1394	43.7747	39.8087	37.0791	48.0176	46.8606
110	augustus_masked-CEN.PK113-7D_chr02_pilon-processed-gene-1.13	CEN.PK113-7D_chr02_pilon	136970	137743	+	774	YBL043W	ECM13	25.9632	28.5563	17.7466	17.5928	3.55793	4.3913	11.8666	9.89266	40.1162	45.1855	30.3612	26.0717	8.2688	7.23274	12.1635	8.24472
111	augustus_masked-CEN.PK113-7D_chr02_pilon-processed-gene-1.14	CEN.PK113-7D_chr02_pilon	141507	142232	+	726	YBL041W	PRE7	375.3	412.145	345.618	390.642	312.725	349.464	462.75	463.634	338.609	342.884	394.055	389.337	380.453	357.076	433.677	448.848
112	augustus_masked-CEN.PK113-7D_chr02_pilon-processed-gene-1.15	CEN.PK113-7D_chr02_pilon	146427	147125	+	699	YBL038W	MRPL16	151.775	154.094	149.745	159.65	61.8311	63.6173	104.326	99.9014	133.261	143.795	146.772	134.028	73.0423	70.0255	71.5586	80.1027
113	augustus_masked-CEN.PK113-7D_chr02_pilon-processed-gene-1.16	CEN.PK113-7D_chr02_pilon	147449	150526	+	3078	YBL037W	APL3	24.0664	21.0506	21.2153	18.433	15.4084	14.2862	18.4957	18.4831	21.0578	20.7998	18.6025	18.6978	17.0548	15.3662	18.7956	17.7228
114	augustus_masked-CEN.PK113-7D_chr02_pilon-processed-gene-1.17	CEN.PK113-7D_chr02_pilon	160424	161569	+	1146	YBL032W	HEK2	109.022	112.484	112.809	116.021	132.766	130.065	112.619	112.248	105.302	108.326	112.933	120.146	112.384	111.101	107.048	95.741
115	augustus_masked-CEN.PK113-7D_chr02_pilon-processed-gene-1.18	CEN.PK113-7D_chr02_pilon	161939	162955	+	1017	YBL031W	SHE1	42.5173	45.2524	44.4191	48.0165	42.9488	49.713	55.511	60.1561	31.5414	32.9679	39.3291	47.7072	39.7383	37.1205	46.074	42.7762
116	augustus_masked-CEN.PK113-7D_chr02_pilon-processed-gene-1.19	CEN.PK113-7D_chr02_pilon	166360	167490	+	1131	YBL029W	Uncharacterized	191.894	201.18	137.231	142.054	73.993	72.7505	216.255	215.964	252.663	264.057	217.338	215.974	91.3667	87.7625	202.511	211.98
117	augustus_masked-CEN.PK113-7D_chr02_pilon-processed-gene-1.2	CEN.PK113-7D_chr02_pilon	92695	93675	+	981	YBL068W	PRS4	45.7022	50.6167	56.1575	54.0066	68.6978	67.2728	49.4768	49.2509	42.8751	44.269	48.3333	49.458	59.3758	62.1138	42.8565	39.3098
118	augustus_masked-CEN.PK113-7D_chr02_pilon-processed-gene-1.20	CEN.PK113-7D_chr02_pilon	168936	169701	+	766	YBL027W	RPL19B	1337.23	1493.81	1636.99	1900.66	2659.17	2714.34	1560.84	1654.33	1363.34	1495	1679.16	1745.08	2317.2	2245.52	1374.95	1368.32
119	augustus_masked-CEN.PK113-7D_chr02_pilon-processed-gene-1.22	CEN.PK113-7D_chr02_pilon	171701	172138	+	438	YBL025W	RRN10	53.9488	57.8935	42.7643	53.6012	49.0759	48.1764	61.8247	61.535	39.7186	45.8633	46.0552	41.7475	49.0897	50.3053	48.4036	45.9016
120	augustus_masked-CEN.PK113-7D_chr02_pilon-processed-gene-1.23	CEN.PK113-7D_chr02_pilon	172754	174808	+	2055	YBL024W	NCL1	55.8744	57.9029	57.7981	54.9137	70.6141	75.9782	50.8595	55.5546	47.4715	52.5331	54.0731	54.5225	63.5474	60.63	40.7771	40.8365
121	augustus_masked-CEN.PK113-7D_chr02_pilon-processed-gene-1.24	CEN.PK113-7D_chr02_pilon	182614	184338	+	1725	YBL020W	RFT1	65.4386	64.197	62.1272	62.1072	71.1297	70.8918	68.8054	67.5584	69.5743	69.8717	66.6277	71.3299	62.5727	63.0753	57.8269	54.1779
122	augustus_masked-CEN.PK113-7D_chr02_pilon-processed-gene-1.26	CEN.PK113-7D_chr02_pilon	100650	101435	-	786	YBL064C	PRX1	416.123	451.08	312.413	358.034	94.5001	90.6292	337.065	338.327	809.406	704.116	620.706	587.436	192.86	192.029	325.962	330.428
123	augustus_masked-CEN.PK113-7D_chr02_pilon-processed-gene-1.27	CEN.PK113-7D_chr02_pilon	105597	107687	-	2091	YBL061C	SKT5	70.952	66.6437	75.3158	68.1901	62.9231	65.1544	72.2873	72.2482	53.1135	57.3998	52.7443	50.2391	56.0566	51.8289	59.3564	60.7744
124	augustus_masked-CEN.PK113-7D_chr02_pilon-processed-gene-1.29	CEN.PK113-7D_chr02_pilon	113082	113699	-	618	YBL057C	PTH2	92.057	100.312	116.124	121.819	149.03	153.192	107.366	115.349	85.7568	103.011	110.935	101.495	125.902	134.832	89.6593	91.9339
125	augustus_masked-CEN.PK113-7D_chr02_pilon-processed-gene-1.30	CEN.PK113-7D_chr02_pilon	115844	117100	-	1257	YBL055C	Deoxyribonuclease	42.6685	39.0813	40.1455	41.8371	52.5184	57.5716	54.3608	52.508	39.3007	43.6316	43.5112	41.7281	57.6659	51.9013	40.879	40.9411
126	augustus_masked-CEN.PK113-7D_chr02_pilon-processed-gene-1.31	CEN.PK113-7D_chr02_pilon	119648	122143	-	2496	YBL052C	SAS3	30.2888	30.3866	30.6647	27.2773	30.4021	32.1424	38.6696	37.7937	21.4977	24.4918	26.4394	28.6031	28.7528	25.9365	32.104	35.7107
127	augustus_masked-CEN.PK113-7D_chr02_pilon-processed-gene-1.32	CEN.PK113-7D_chr02_pilon	123019	125025	-	2007	YBL051C	PIN4	77.4778	79.616	81.4692	75.9962	72.5697	69.8218	82.7691	82.2918	87.1193	79.6762	91.3562	86.7887	61.6992	62.08	75.233	78.7031
128	augustus_masked-CEN.PK113-7D_chr02_pilon-processed-gene-1.33	CEN.PK113-7D_chr02_pilon	128159	132304	-	4146	YBL047C	EDE1	67.9746	69.4497	62.3633	58.9859	51.938	49.9562	80.4777	81.0015	69.208	60.7739	60.4921	59.83	37.0481	38.2744	79.5807	76.3463
129	augustus_masked-CEN.PK113-7D_chr02_pilon-processed-gene-1.34	CEN.PK113-7D_chr02_pilon	134427	135800	-	1374	YBL045C	COR1	656.941	644.773	472.961	454.738	79.8916	74.5202	172.938	158.934	721.486	666.428	585.69	552.686	120.218	103.426	153.881	161.705
130	augustus_masked-CEN.PK113-7D_chr02_pilon-processed-gene-1.35	CEN.PK113-7D_chr02_pilon	138601	140520	-	1920	YBL042C	FUI1	89.2534	90.2804	44.455	50.2154	57.6107	57.0165	44.4557	49.2116	32.8789	45.1998	42.8557	44.5449	32.3973	33.4558	50.9432	54.1076
131	augustus_masked-CEN.PK113-7D_chr02_pilon-processed-gene-1.36	CEN.PK113-7D_chr02_pilon	142373	143129	-	757	YBL040C	ERD2	157.264	147.288	135.458	163.132	195.938	204.01	163.483	189.147	125.96	131.728	145.508	148.203	182.864	189.904	135	147.568
132	augustus_masked-CEN.PK113-7D_chr02_pilon-processed-gene-1.37	CEN.PK113-7D_chr02_pilon	144250	145989	-	1740	YBL039C	URA7	79.9282	88.2657	105.115	98.2719	143.451	146.828	65.1634	61.6514	69.6073	81.8525	83.2639	86.6667	131.588	127.29	50.9264	53.4742
133	augustus_masked-CEN.PK113-7D_chr02_pilon-processed-gene-1.38	CEN.PK113-7D_chr02_pilon	150687	151460	-	774	YBL036C	UPF0001	166.971	174.174	154.975	178.658	168.409	172.541	192.628	201.513	154.111	176.541	166.673	167.066	175.782	159.213	169.547	168.972
134	augustus_masked-CEN.PK113-7D_chr02_pilon-processed-gene-1.39	CEN.PK113-7D_chr02_pilon	151733	153850	-	2118	YBL035C	POL12	30.7869	27.0539	24.4153	22.1324	19.2864	20.728	26.9538	27.2583	22.146	25.7241	20.9139	22.6668	17.9947	19.2813	24.5325	24.4923
135	augustus_masked-CEN.PK113-7D_chr02_pilon-processed-gene-1.4	CEN.PK113-7D_chr02_pilon	93920	96163	-	2244	YBL067C	UBP13	38.7546	42.0633	30.5076	30.3057	36.9865	38.9074	47.1758	44.9383	32.5477	35.8077	32.7757	33.0488	36.6604	34.6062	38.5917	41.1276
136	augustus_masked-CEN.PK113-7D_chr02_pilon-processed-gene-1.40	CEN.PK113-7D_chr02_pilon	154088	158629	-	4542	YBL034C	STU1	13.2579	12.1323	12.307	12.5778	13.4061	12.7526	15.5499	18.0549	11.7977	12.2182	11.2939	11.8851	10.7185	9.73381	13.9399	14.8505
137	augustus_masked-CEN.PK113-7D_chr02_pilon-processed-gene-1.41	CEN.PK113-7D_chr02_pilon	158896	159933	-	1038	YBL033C	RIB1	187.123	193.537	159.646	162.773	81.8015	79.1322	98.7831	92.2076	177.216	159.277	161.68	151.455	102.324	90.9238	90.2838	83.4911
138	augustus_masked-CEN.PK113-7D_chr02_pilon-processed-gene-1.42	CEN.PK113-7D_chr02_pilon	163281	164237	-	957	YBL030C	PET9	413.018	371.666	448.323	387.772	105.511	104.772	203.45	190.663	443.262	363.94	364.42	343.165	105.8	125.018	203.06	200.475
139	augustus_masked-CEN.PK113-7D_chr02_pilon-processed-gene-1.43	CEN.PK113-7D_chr02_pilon	167744	168064	-	321	YBL028C	UPF0642	144.419	145.492	137.526	158.71	208.992	218.606	145.532	150.992	114.565	145.87	117.909	136.396	169.136	160.535	132.988	134.883
140	augustus_masked-CEN.PK113-7D_chr02_pilon-processed-gene-1.44	CEN.PK113-7D_chr02_pilon	175133	177739	-	2607	YBL023C	MCM2	32.4015	32.9835	28.4574	25.9058	23.2098	24.0921	31.5258	34.0405	28.4662	32.6512	28.3184	28.503	19.612	20.2622	29.0831	28.8472
141	augustus_masked-CEN.PK113-7D_chr02_pilon-processed-gene-1.45	CEN.PK113-7D_chr02_pilon	178087	181488	-	3402	YBL022C	PIM1	112.722	116.144	115.018	110.44	75.3937	76.3046	82.8098	87.4176	109.567	108.156	106.568	109.19	78.6959	73.4377	78.4369	77.008
142	augustus_masked-CEN.PK113-7D_chr02_pilon-processed-gene-1.46	CEN.PK113-7D_chr02_pilon	181873	182307	-	435	YBL021C	HAP3	84.1098	86.3081	58.9321	74.4798	36.2254	34.9979	50.0557	51.2221	74.754	90.0336	91.3114	81.0563	42.4852	36.793	51.546	43.0633
143	augustus_masked-CEN.PK113-7D_chr02_pilon-processed-gene-1.5	CEN.PK113-7D_chr02_pilon	96948	100394	-	3447	YBL066C	SEF1	20.1432	18.9509	15.5134	12.01	5.30386	5.32048	9.80837	10.6179	20.8904	21.1726	15.3643	14.6884	5.23632	6.03818	11.7798	10.6698
144	augustus_masked-CEN.PK113-7D_chr02_pilon-processed-gene-1.6	CEN.PK113-7D_chr02_pilon	102167	105502	+	3336	YBL063W	KIP1	13.3979	14.4308	15.2809	15.0838	13.5747	15.1765	21.0764	21.5982	13.9943	14.1876	16.0833	16.1817	13.6665	11.8973	17.5574	17.3395
145	augustus_masked-CEN.PK113-7D_chr02_pilon-processed-gene-1.7	CEN.PK113-7D_chr02_pilon	108213	110276	+	2064	YBL060W	YEL1	30.0816	30.3655	27.1182	27.6025	22.0888	20.4813	31.4952	30.457	22.1564	23.3863	22.0992	20.8244	22.8205	17.595	25.8011	26.0972
146	augustus_masked-CEN.PK113-7D_chr02_pilon-processed-gene-1.8	CEN.PK113-7D_chr02_pilon	110991	112989	+	1999	YBL058W	SHP1	161.573	162.861	158.85	167.477	142.506	141.053	165.567	168.421	162.855	160.026	176.924	170.701	156.592	143.578	148.372	148.7
147	augustus_masked-CEN.PK113-7D_chr02_pilon-processed-gene-1.9	CEN.PK113-7D_chr02_pilon	114043	115449	+	1407	YBL056W	PTC3	196.902	210.242	214.097	210.467	194.256	206.943	209.231	211.259	205.917	208.818	216.582	232.686	194.062	184.452	171.878	174.933
148	augustus_masked-CEN.PK113-7D_chr02_pilon-processed-gene-2.0	CEN.PK113-7D_chr02_pilon	192664	193725	+	1062	YBL016W	FUS3	163.32	169.206	117.443	124.387	120.506	112.949	117.725	129.995	167.06	152.616	118.079	100.769	103.6	93.1942	119.508	122.503
149	augustus_masked-CEN.PK113-7D_chr02_pilon-processed-gene-2.1	CEN.PK113-7D_chr02_pilon	194333	195913	+	1581	YBL015W	ACH1	186.102	164.41	143.238	115.134	56.3676	51.73	72.5683	68.2875	282.195	244.658	156.179	128.882	37.1607	39.7669	73.5034	72.0461
150	augustus_masked-CEN.PK113-7D_chr02_pilon-processed-gene-2.10	CEN.PK113-7D_chr02_pilon	223273	230754	+	7482	YBL004W	UTP20	10.7712	12.3627	11.4569	13.7437	17.8408	16.7229	14.2759	14.7059	10.2326	11.1934	10.1636	11.2946	11.6487	11.8084	13.2746	13.6648
151	augustus_masked-CEN.PK113-7D_chr02_pilon-processed-gene-2.11	CEN.PK113-7D_chr02_pilon	232128	232523	+	396	YBL002W	HTB2	2338.36	2317.64	2079.9	2441.4	2301.43	2285.76	1953.68	2020.38	1866.98	2052.46	2541.74	2680.93	2345.63	2350.86	2011.01	2017.28
152	augustus_masked-CEN.PK113-7D_chr02_pilon-processed-gene-2.12	CEN.PK113-7D_chr02_pilon	238444	239865	+	1422	YBR003W	COQ1	84.4502	88.7883	98.042	100.491	62.8317	64.5354	75.2813	76.1922	89.045	90.4005	98.2767	90.9859	77.3723	73.6385	63.2753	67.3628
153	augustus_masked-CEN.PK113-7D_chr02_pilon-processed-gene-2.13	CEN.PK113-7D_chr02_pilon	241543	242184	+	642	YBR005W	RCR1	71.022	68.1478	49.3126	50.831	34.4349	39.8166	69.5592	66.0737	61.513	62.6924	39.0871	40.2832	37.6355	42.2577	55.0756	60.8151
154	augustus_masked-CEN.PK113-7D_chr02_pilon-processed-gene-2.14	CEN.PK113-7D_chr02_pilon	242647	244140	+	1494	YBR006W	UGA2	60.7143	61.2034	54.2301	58.4052	43.9311	40.9502	70.6994	72.8791	94.875	94.4596	83.5183	84.7481	50.299	53.7562	74.2241	75.9659
155	augustus_masked-CEN.PK113-7D_chr02_pilon-processed-gene-2.15	CEN.PK113-7D_chr02_pilon	251967	252377	+	411	YBR010W	HHT1	1522.8	1427.31	1248	1453.77	1198.06	1263.38	1753.69	1861.51	1187.32	1166	1369.87	1396.38	1156	1318.95	1700.85	1766.69
156	augustus_masked-CEN.PK113-7D_chr02_pilon-processed-gene-2.16	CEN.PK113-7D_chr02_pilon	259966	260349	+	384	YBR016W	Uncharacterized	229.359	249.158	185.357	209.706	183.071	182.741	242.28	256.826	231.299	213.015	225.471	206.219	200.002	195.688	225.333	226.938
157	augustus_masked-CEN.PK113-7D_chr02_pilon-processed-gene-2.17	CEN.PK113-7D_chr02_pilon	268718	270304	+	1587	YBR020W	GAL1	5.2397	5.29426	5.27647	5.42429	3.5669	3.65872	8.48169	6.99592	5.59665	4.05236	3.7128	4.49863	2.22031	2.89436	7.20029	5.75054
158	augustus_masked-CEN.PK113-7D_chr02_pilon-processed-gene-2.18	CEN.PK113-7D_chr02_pilon	271140	273041	+	1902	YBR021W	FUR4	54.0297	56.3126	52.0589	52.8301	42.1489	46.9831	74.6414	70.3695	53.0655	59.3424	51.7897	54.0057	43.3657	42.4136	66.5393	70.2408
159	augustus_masked-CEN.PK113-7D_chr02_pilon-processed-gene-2.19	CEN.PK113-7D_chr02_pilon	273435	273968	+	534	YBR022W	POA1	75.7833	85.4743	85.6964	86.9042	78.6442	84.2025	76.6584	78.72	86.0504	91.0685	90.9989	99.7257	81.8759	81.0448	65.2725	75.4277
160	augustus_masked-CEN.PK113-7D_chr02_pilon-processed-gene-2.20	CEN.PK113-7D_chr02_pilon	279142	280047	+	906	YBR024W	SCO2	77.3259	82.5445	82.6155	86.8091	41.3717	44.9399	60.6515	69.8926	77.131	76.5663	77.2774	77.2727	50.0835	45.4708	47.832	51.5009
161	augustus_masked-CEN.PK113-7D_chr02_pilon-processed-gene-2.21	CEN.PK113-7D_chr02_pilon	206989	207831	-	843	YBL010C	Uncharacterized	62.308	55.6703	60.4711	53.4715	52.0859	45.0225	85.0963	77.2958	52.0707	55.4589	50.8183	51.6779	53.5705	46.0595	75.8738	72.443
162	augustus_masked-CEN.PK113-7D_chr02_pilon-processed-gene-2.22	CEN.PK113-7D_chr02_pilon	213515	217249	-	3735	YBL007C	SLA1	61.9481	59.8659	62.5392	55.0214	49.6862	49.0264	73.4341	69.763	56.9545	55.7762	55.5304	54.2037	38.5257	40.2763	71.0396	70.234
163	augustus_masked-CEN.PK113-7D_chr02_pilon-processed-gene-2.23	CEN.PK113-7D_chr02_pilon	217470	218012	-	543	YBL006C	LDB7	86.3954	93.8155	84.9524	98.2906	82.1305	92.5872	117.821	128.179	80.2983	88.7607	96.6397	90.2914	81.4458	70.185	121.367	108.802
164	augustus_masked-CEN.PK113-7D_chr02_pilon-processed-gene-2.24	CEN.PK113-7D_chr02_pilon	231031	231429	-	399	YBL003C	HTA2	1087.18	1073.56	1118.19	1283.11	1041.41	1089.65	980.114	1061.22	871.282	895.908	1146.65	1191.17	830.668	937.88	879.515	915.586
165	augustus_masked-CEN.PK113-7D_chr02_pilon-processed-gene-2.25	CEN.PK113-7D_chr02_pilon	232789	233103	-	315	YBL001C	ECM15	446.128	469.06	409.477	500.104	350.422	368.21	446.419	436.809	345.582	359.003	361.565	349.45	287.415	287.768	343.821	343.958
166	augustus_masked-CEN.PK113-7D_chr02_pilon-processed-gene-2.26	CEN.PK113-7D_chr02_pilon	234576	236918	-	2343	YBR001C	NTH2	37.6494	38.0568	29.5948	29.76	15.3448	14.9296	37.2746	38.1048	34.0234	34.1713	26.8641	29.2272	16.1745	13.0799	31.5319	32.7712
167	augustus_masked-CEN.PK113-7D_chr02_pilon-processed-gene-2.27	CEN.PK113-7D_chr02_pilon	237343	238203	-	861	YBR002C	RER2	91.9104	102.156	88.1278	93.6184	120.207	128.214	101.802	96.1339	82.6968	88.1213	100.397	95.4414	132.045	121.202	82.6345	81.8467
168	augustus_masked-CEN.PK113-7D_chr02_pilon-processed-gene-2.29	CEN.PK113-7D_chr02_pilon	244443	246653	-	2211	YBR007C	DSF2	41.3702	40.7397	35.2154	34.7222	34.7707	35.4849	59.7693	58.561	55.9411	61.8993	54.4591	56.9688	40.9153	37.5248	67.8365	70.4794
169	augustus_masked-CEN.PK113-7D_chr02_pilon-processed-gene-2.3	CEN.PK113-7D_chr02_pilon	187057	191796	-	4740	YBL017C	PEP1	51.6789	49.0252	45.3121	42.1007	41.2172	39.6325	55.726	53.2269	54.9137	52.6396	49.7818	47.9367	32.3902	30.7677	56.1442	53.8661
170	augustus_masked-CEN.PK113-7D_chr02_pilon-processed-gene-2.30	CEN.PK113-7D_chr02_pilon	248198	249844	-	1647	YBR008C	FLR1	31.2185	34.3769	30.1487	28.8893	22.526	24.2911	41.7288	44.9094	26.2062	28.5177	25.1691	26.3623	23.8829	24.926	41.7152	39.4123
171	augustus_masked-CEN.PK113-7D_chr02_pilon-processed-gene-2.31	CEN.PK113-7D_chr02_pilon	251008	251319	-	312	YBR009C	HHF1	2217.44	2272.75	1864.13	2356.76	1893.51	2026.7	2456.33	2661.76	1553.25	1714.77	2197.8	2272.13	1956.34	1955.3	2483.33	2492.88
172	augustus_masked-CEN.PK113-7D_chr02_pilon-processed-gene-2.32	CEN.PK113-7D_chr02_pilon	252748	253611	-	864	YBR011C	IPP1	1153.79	1163.09	1221.68	1233.28	1751.34	1648.13	1275.3	1257.28	1152.04	1114	1166.81	1153.29	1443.54	1378.6	1119.01	1111.62
173	augustus_masked-CEN.PK113-7D_chr02_pilon-processed-gene-2.33	CEN.PK113-7D_chr02_pilon	254788	255207	-	420	YBR012C	Putative	81.8341	81.641	78.0012	96.5179	64.6569	81.0939	93.6952	103.186	72.0059	84.9909	66.3493	73.7175	58.2134	52.6321	78.1981	80.8705
174	augustus_masked-CEN.PK113-7D_chr02_pilon-processed-gene-2.34	CEN.PK113-7D_chr02_pilon	256444	257055	-	612	YBR014C	GRX7	105.641	117.251	102.74	123.397	121.368	119.867	122.003	131.369	115.383	121.377	115.307	119.512	132.776	139.32	103.925	103.935
175	augustus_masked-CEN.PK113-7D_chr02_pilon-processed-gene-2.35	CEN.PK113-7D_chr02_pilon	257429	259222	-	1794	YBR015C	MNN2	131.599	125.819	122.751	117.256	122.93	126.305	129.096	124.201	124.468	119.506	126.353	124.3	116.845	122.419	113.609	111.379
176	augustus_masked-CEN.PK113-7D_chr02_pilon-processed-gene-2.36	CEN.PK113-7D_chr02_pilon	260662	263412	-	2751	YBR017C	KAP104	60.101	62.1563	62.8271	63.4084	70.1834	69.2138	68.0404	69.9448	58.1682	64.3795	64.8097	64.7204	62.7879	60.4223	57.4988	57.0938
177	augustus_masked-CEN.PK113-7D_chr02_pilon-processed-gene-2.37	CEN.PK113-7D_chr02_pilon	264124	265224	-	1101	YBR018C	GAL7	4.21686	4.46874	7.40545	5.40199	4.4466	5.27374	8.91753	7.8586	2.4668	3.87221	1.57403	2.58053	3.65758	2.67267	4.96085	5.54673
178	augustus_masked-CEN.PK113-7D_chr02_pilon-processed-gene-2.38	CEN.PK113-7D_chr02_pilon	265950	268049	-	2100	YBR019C	GAL10	6.56653	8.86697	6.89069	8.31023	8.01381	7.28328	6.56055	6.63599	2.16717	1.4796	2.31067	2.49772	4.17767	3.86197	3.18268	4.08437
179	augustus_masked-CEN.PK113-7D_chr02_pilon-processed-gene-2.39	CEN.PK113-7D_chr02_pilon	274125	277622	-	3498	YBR023C	CHS3	60.4598	59.6807	58.8808	48.5252	55.2613	53.6032	58.4902	61.1371	49.9433	53.8744	41.2592	37.9454	44.2195	43.0667	46.2883	46.608
180	augustus_masked-CEN.PK113-7D_chr02_pilon-processed-gene-2.4	CEN.PK113-7D_chr02_pilon	199946	202633	-	2688	YBL014C	RRN6	20.4431	19.6556	21.4787	19.4189	20.4899	21.7592	28.4255	25.6655	16.5214	19.8122	17.0206	18.5107	20.2784	19.8919	22.2713	23.3319
181	augustus_masked-CEN.PK113-7D_chr02_pilon-processed-gene-2.40	CEN.PK113-7D_chr02_pilon	280378	281562	-	1185	YBR025C	OLA1	721.896	763.324	714.829	753.321	965.263	975.44	578.842	577.079	710.13	757.779	719.233	696.903	875.49	909.1	468.743	479.337
182	augustus_masked-CEN.PK113-7D_chr02_pilon-processed-gene-2.41	CEN.PK113-7D_chr02_pilon	282575	283717	-	1143	YBR026C	ETR1	104.094	104.435	77.3099	79.2163	23.9592	22.7979	73.845	73.4206	86.7619	84.9665	78.0534	76.1008	31.2683	27.1889	69.9807	69.2177
183	augustus_masked-CEN.PK113-7D_chr02_pilon-processed-gene-2.42	CEN.PK113-7D_chr02_pilon	284123	285700	-	1578	YBR028C	YPK3	77.6385	78.2359	65.1218	67.2481	59.5773	60.0401	57.9041	60.1199	74.1483	82.2878	82.5867	82.8683	68.4929	60.9918	54.424	54.1808
184	augustus_masked-CEN.PK113-7D_chr02_pilon-processed-gene-2.43	CEN.PK113-7D_chr02_pilon	286053	287426	-	1374	YBR029C	CDS1	206.17	210.223	224.158	224.008	225.589	234.022	164.87	169.021	194.729	197.057	226.022	239.07	232.689	230.566	132.75	145.025
185	augustus_masked-CEN.PK113-7D_chr02_pilon-processed-gene-2.5	CEN.PK113-7D_chr02_pilon	202941	204146	+	1206	YBL013W	FMT1	8.84862	6.90406	6.21253	3.24452	4.94747	4.81459	4.53014	4.38082	7.12129	7.96891	6.38021	5.73862	4.59131	4.40386	5.54198	5.1207
186	augustus_masked-CEN.PK113-7D_chr02_pilon-processed-gene-2.6	CEN.PK113-7D_chr02_pilon	204423	206699	+	2277	YBL011W	SCT1	61.2912	62.0974	64.7763	60.4203	67.9624	69.0682	48.648	47.0781	64.152	59.883	61.7701	58.037	65.405	66.2551	43.682	44.5998
187	augustus_masked-CEN.PK113-7D_chr02_pilon-processed-gene-2.8	CEN.PK113-7D_chr02_pilon	210534	213056	+	2523	YBL008W	HIR1	25.7625	25.1412	27.1631	25.3415	23.9219	25.5117	26.0792	27.0405	22.6351	24.8311	25.4146	25.3229	24.1127	21.8471	25.6648	27.2511
188	augustus_masked-CEN.PK113-7D_chr02_pilon-processed-gene-2.9	CEN.PK113-7D_chr02_pilon	218353	221283	+	2931	YBL005W	PDR3	21.2779	19.3431	18.8459	17.7822	15.3461	14.7611	29.7428	29.6245	16.6543	17.578	16.4609	17.9454	15.6285	13.4923	20.67	21.3976
189	augustus_masked-CEN.PK113-7D_chr02_pilon-processed-gene-3.0	CEN.PK113-7D_chr02_pilon	287976	289628	+	1653	YBR030W	RKM3	39.0282	38.694	41.815	40.2888	41.4177	43.4368	43.1102	42.2914	40.854	42.359	42.5231	45.5259	42.024	42.8108	37.39	34.3294
190	augustus_masked-CEN.PK113-7D_chr02_pilon-processed-gene-3.1	CEN.PK113-7D_chr02_pilon	289828	290916	+	1089	YBR031W	RPL4A	760.845	779.179	942.626	931.763	1420.89	1379.65	880.567	881.705	823.015	775.346	870.162	892.532	1165.36	1264.86	735.234	757.437
191	augustus_masked-CEN.PK113-7D_chr02_pilon-processed-gene-3.10	CEN.PK113-7D_chr02_pilon	321479	322006	+	528	YBR047W	FMP23	9.18684	8.74491	9.04264	7.26255	5.79511	7.64422	9.74742	10.2962	10.1487	11.359	7.22085	6.3468	6.67353	5.98092	12.9306	13.1257
192	augustus_masked-CEN.PK113-7D_chr02_pilon-processed-gene-3.12	CEN.PK113-7D_chr02_pilon	332747	333781	+	1035	YBR054W	YRO2	498.924	455.99	215.82	199.311	58.3879	57.8792	158.052	154.1	728.012	711.284	241.716	196.027	39.3946	44.1028	147.275	162.56
193	augustus_masked-CEN.PK113-7D_chr02_pilon-processed-gene-3.13	CEN.PK113-7D_chr02_pilon	337525	339030	+	1506	YBR056W	Uncharacterized	95.3842	88.6611	77.4535	82.259	35.6065	41.3291	93.1116	92.4829	95.3375	91.3079	84.74	81.9444	48.0837	49.849	74.9211	82.7873
194	augustus_masked-CEN.PK113-7D_chr02_pilon-processed-gene-3.14	CEN.PK113-7D_chr02_pilon	370045	370680	+	636	YBR071W	Uncharacterized	210.609	178.285	134.781	130.676	93.5747	84.838	146.905	144.59	264.647	249.386	164.036	163.226	107.075	102.917	141.361	135.94
195	augustus_masked-CEN.PK113-7D_chr02_pilon-processed-gene-3.15	CEN.PK113-7D_chr02_pilon	371664	372308	+	645	YBR072W	HSP26	1570.47	1497.56	403.143	439.457	69.6168	72.7857	603.97	607.211	2005.13	2080.18	490.507	419.256	130.889	157.785	579.393	639.79
196	augustus_masked-CEN.PK113-7D_chr02_pilon-processed-gene-3.16	CEN.PK113-7D_chr02_pilon	372848	375622	+	2775	YBR073W	RDH54	58.1579	50.2715	59.1867	55.7533	48.1301	52.1312	76.069	73.5892	52.3219	56.9222	52.2087	56.5738	49.3398	47.7956	66.1694	63.8451
197	augustus_masked-CEN.PK113-7D_chr02_pilon-processed-gene-3.17	CEN.PK113-7D_chr02_pilon	375911	378841	+	2931	YBR074W/YBR075W	Probable	30.8766	34.7607	31.7273	32.6808	41.7319	43.2685	50.0846	50.1318	29.4017	34.4163	34.5063	31.218	33.0235	33.8898	40.016	42.3503
198	augustus_masked-CEN.PK113-7D_chr02_pilon-processed-gene-3.18	CEN.PK113-7D_chr02_pilon	379850	380914	+	1065	YBR076W	ECM8	8.06815	8.17349	7.44886	5.21718	3.95047	2.65952	3.1969	3.09152	3.65297	2.71397	2.14795	1.91531	3.57865	2.83041	1.82198	1.99731
199	augustus_masked-CEN.PK113-7D_chr02_pilon-processed-gene-3.19	CEN.PK113-7D_chr02_pilon	382745	384364	+	1620	YBR078W	ECM33	1020.01	1022.24	888.204	851.608	911.902	907.893	981.82	932.253	912.521	919.568	856.788	822.308	794.347	771.007	898.604	952.553
200	augustus_masked-CEN.PK113-7D_chr02_pilon-processed-gene-3.2	CEN.PK113-7D_chr02_pilon	291604	294363	+	2760	YBR033W	EDS1	42.7068	39.4101	26.9864	27.9289	6.31919	5.28507	14.8891	14.5925	48.9892	51.5241	48.2478	50.9952	10.3958	10.5056	12.1601	12.5301
201	augustus_masked-CEN.PK113-7D_chr02_pilon-processed-gene-3.20	CEN.PK113-7D_chr02_pilon	300225	301112	-	888	YBR037C	SCO1	94.8124	102.885	108.609	107.957	42.7272	42.6612	73.9183	70.4471	91.3417	87.3135	83.918	74.9012	48.9122	48.8981	53.9003	56.2539
202	augustus_masked-CEN.PK113-7D_chr02_pilon-processed-gene-3.21	CEN.PK113-7D_chr02_pilon	310062	316038	-	5977	YBR043C	QDR3	40.0443	40.4366	39.8793	41.7409	43.3223	45.0068	49.8098	49.9743	35.7502	36.5105	40.546	38.162	41.4957	40.0463	42.9254	39.6183
203	augustus_masked-CEN.PK113-7D_chr02_pilon-processed-gene-3.22	CEN.PK113-7D_chr02_pilon	317819	319738	-	1920	YBR045C	GIP1	11.1522	13.2464	10.0234	9.94525	11.3548	11.6172	9.64995	9.96994	7.11102	7.18831	6.31824	4.74285	11.0113	10.1676	7.41128	7.25486
204	augustus_masked-CEN.PK113-7D_chr02_pilon-processed-gene-3.23	CEN.PK113-7D_chr02_pilon	320153	321157	-	1005	YBR046C	ZTA1	26.4079	26.9635	20.2455	18.6884	11.7978	9.37083	27.3384	26.3611	24.7602	22.5047	20.0718	15.7299	10.4467	10.0694	26.9591	28.4711
205	augustus_masked-CEN.PK113-7D_chr02_pilon-processed-gene-3.24	CEN.PK113-7D_chr02_pilon	324032	326464	-	2433	YBR049C	REB1	63.7696	64.9914	59.2644	55.131	55.0843	54.8899	64.1438	66.9075	59.5559	64.4187	68.038	73.9581	62.7187	52.1542	71.3353	72.4529
206	augustus_masked-CEN.PK113-7D_chr02_pilon-processed-gene-3.25	CEN.PK113-7D_chr02_pilon	326829	327845	-	1017	YBR050C	REG2	118.626	125.635	64.498	72.7943	3.61041	4.59532	9.49837	9.33586	154.459	135.069	144.434	139.898	25.3137	20.8185	9.04521	8.4338
207	augustus_masked-CEN.PK113-7D_chr02_pilon-processed-gene-3.26	CEN.PK113-7D_chr02_pilon	328366	328998	-	633	YBR052C	RFS1	266.233	272.401	242.758	297.33	135.468	140.277	278.19	287.648	359.947	329.905	370.693	345.147	174.381	159.642	240.465	246.936
208	augustus_masked-CEN.PK113-7D_chr02_pilon-processed-gene-3.27	CEN.PK113-7D_chr02_pilon	329321	330397	-	1077	YBR053C	Uncharacterized	105.776	113.013	88.3222	94.5342	48.5821	43.5903	103.661	109.77	115.252	113.991	119.202	114.45	56.5537	56.4439	89.8171	101.493
209	augustus_masked-CEN.PK113-7D_chr02_pilon-processed-gene-3.28	CEN.PK113-7D_chr02_pilon	334248	336947	-	2700	YBR055C	PRP6	36.0847	35.2396	33.5984	34.6073	32.9214	30.2121	34.1936	35.9591	28.4916	30.6434	30.4752	29.6527	28.6577	27.592	26.2714	28.1331
210	augustus_masked-CEN.PK113-7D_chr02_pilon-processed-gene-3.29	CEN.PK113-7D_chr02_pilon	341839	342939	-	1101	YBR057C	MUM2	70.8685	79.8874	69.6512	72.6425	54.054	53.4449	80.2578	81.02	67.9371	69.1748	69.9498	66.7628	47.8752	46.6088	65.6007	70.4247
211	augustus_masked-CEN.PK113-7D_chr02_pilon-processed-gene-3.3	CEN.PK113-7D_chr02_pilon	294590	295636	-	1047	YBR034C	HMT1	107.616	127.963	123.055	127.365	145.246	157.31	86.5903	84.1749	94.647	117.603	111.693	117.381	133.107	133.671	68.6409	72.1564
212	augustus_masked-CEN.PK113-7D_chr02_pilon-processed-gene-3.30	CEN.PK113-7D_chr02_pilon	343306	345651	-	2346	YBR058C	UBP14	50.9227	53.4308	48.4371	46.8679	40.3346	40.8982	49.006	47.1948	48.2477	49.2202	48.8432	46.3	39.9708	35.0289	38.7824	39.4564
213	augustus_masked-CEN.PK113-7D_chr02_pilon-processed-gene-3.31	CEN.PK113-7D_chr02_pilon	346495	349821	-	3327	YBR059C	AKL1	39.7816	40.6111	41.8602	35.9181	30.5108	31.4142	47.2885	48.5836	40.1328	38.1605	37.3791	38.1878	29.028	25.7789	42.2302	41.3725
214	augustus_masked-CEN.PK113-7D_chr02_pilon-processed-gene-3.32	CEN.PK113-7D_chr02_pilon	350286	352148	-	1863	YBR060C	ORC2	32.8063	39.086	37.2593	36.1254	40.4445	40.0989	36.1257	36.8255	31.1268	32.6971	34.7531	33.8638	41.34	35.6736	32.5581	32.817
215	augustus_masked-CEN.PK113-7D_chr02_pilon-processed-gene-3.33	CEN.PK113-7D_chr02_pilon	354421	355353	-	933	YBR061C	TRM7	63.9475	66.9317	62.7469	63.4114	73.8718	73.6178	60.8482	68.0341	59.4785	63.895	68.5029	66.8379	72.5273	65.694	55.7682	58.6153
216	augustus_masked-CEN.PK113-7D_chr02_pilon-processed-gene-3.35	CEN.PK113-7D_chr02_pilon	356604	357818	-	1215	YBR063C	Uncharacterized	45.056	42.9865	36.455	45.9885	39.9791	42.8355	55.7838	58.6715	51.5339	50.4329	47.2404	49.4062	44.6853	37.2737	53.5897	51.9007
217	augustus_masked-CEN.PK113-7D_chr02_pilon-processed-gene-3.36	CEN.PK113-7D_chr02_pilon	358218	359312	-	1095	YBR065C	ECM2	36.5144	36.4297	34.2115	24.728	32.1351	38.6058	41.5057	37.4105	47.059	45.9953	42.5417	40.9159	39.7315	37.4914	38.3947	41.4211
218	augustus_masked-CEN.PK113-7D_chr02_pilon-processed-gene-3.37	CEN.PK113-7D_chr02_pilon	359671	360333	-	663	YBR066C	NRG2	574.845	456.902	339.905	344.665	216.333	211.895	538.131	611.976	522.353	580.582	480.85	519.731	425.824	397.501	546.319	565.809
219	augustus_masked-CEN.PK113-7D_chr02_pilon-processed-gene-3.38	CEN.PK113-7D_chr02_pilon	361737	362369	-	633	YBR067C	TIP1	4759.9	5931.61	2748.43	3345.8	1765.92	1629.63	2868.71	2912.77	4493.88	3501.67	2565.61	1770.16	681.732	808.53	2063.48	2373.86
220	augustus_masked-CEN.PK113-7D_chr02_pilon-processed-gene-3.4	CEN.PK113-7D_chr02_pilon	295929	296615	-	687	YBR035C	PDX3	279.903	264.101	292.319	322.372	265.229	266.541	257.13	290.116	312.208	306.182	323.595	337.847	237.086	228.372	236.209	236.615
221	augustus_masked-CEN.PK113-7D_chr02_pilon-processed-gene-3.41	CEN.PK113-7D_chr02_pilon	368855	369568	-	714	YBR070C	ALG14	55.0284	53.6428	60.5944	65.6532	83.1379	86.1815	96.9222	96.8375	64.0486	64.2643	59.0289	62.7491	67.58	66.0414	65.3245	72.4615
222	augustus_masked-CEN.PK113-7D_chr02_pilon-processed-gene-3.42	CEN.PK113-7D_chr02_pilon	381428	381916	-	489	YBR077C	SLM4	223.331	245.501	203.538	243.415	193.663	193.315	245.309	269.636	217.51	223.724	219.726	224.361	219.556	200.93	197.377	190.136
223	augustus_masked-CEN.PK113-7D_chr02_pilon-processed-gene-3.5	CEN.PK113-7D_chr02_pilon	298741	299973	-	1233	YBR036C	CSG2	259.421	251.391	230.609	226.649	178.924	183.485	239.464	226.478	230.928	229.202	214.145	223.514	183.189	182.6	203.361	202.402
224	augustus_masked-CEN.PK113-7D_chr02_pilon-processed-gene-3.6	CEN.PK113-7D_chr02_pilon	301558	304449	+	2892	YBR038W	CHS2	36.9478	35.3342	40.7909	35.3675	34.5711	32.8095	55.4691	53.2701	26.4986	27.1847	28.8834	30.3291	29.3412	28.49	44.5317	47.3346
225	augustus_masked-CEN.PK113-7D_chr02_pilon-processed-gene-3.7	CEN.PK113-7D_chr02_pilon	305235	306170	+	936	YBR039W	ATP3	608.478	636.926	508.136	504.746	149.558	148.579	256.655	242.796	746.98	732.013	614.402	599.925	175.859	167.082	230.42	220.294
226	augustus_masked-CEN.PK113-7D_chr02_pilon-processed-gene-3.8	CEN.PK113-7D_chr02_pilon	306614	307510	+	897	YBR040W	FIG1	24.5661	26.3282	18.6706	21.2875	10.2335	9.23604	7.41476	6.91427	31.9966	26.6643	3.70944	1.0558	3.12655	3.36052	2.0831	1.75942
227	augustus_masked-CEN.PK113-7D_chr02_pilon-processed-gene-3.9	CEN.PK113-7D_chr02_pilon	307912	309921	+	2010	YBR041W	FAT1	50.8163	49.0691	53.4278	46.76	59.9785	63.6582	64.1705	62.1315	50.4333	47.5259	50.283	52.1912	53.5574	61.0232	54.4902	55.3035
228	augustus_masked-CEN.PK113-7D_chr02_pilon-processed-gene-4.0	CEN.PK113-7D_chr02_pilon	398791	400251	+	1461	YBR083W	TEC1	148.455	163.148	139.618	135.357	99.6902	98.4841	91.3187	95.7507	77.6244	72.6551	63.1995	54.4008	76.439	73.343	65.2263	67.3493
229	augustus_masked-CEN.PK113-7D_chr02_pilon-processed-gene-4.1	CEN.PK113-7D_chr02_pilon	385005	387899	-	2895	YBR079C	RPG1	168.199	167.389	172.991	149.325	169.4	166.984	136.861	136.608	145.895	150.934	150.206	152.419	153.832	150.261	117.718	122.729
230	augustus_masked-CEN.PK113-7D_chr02_pilon-processed-gene-4.10	CEN.PK113-7D_chr02_pilon	424723	429087	+	4365	YBR097W	VPS15	10.1442	10.2486	10.3492	10.4702	7.86861	9.36018	13.7135	13.3316	8.27372	7.76396	8.92507	8.82881	8.53373	8.13899	12.5788	13.7392
231	augustus_masked-CEN.PK113-7D_chr02_pilon-processed-gene-4.13	CEN.PK113-7D_chr02_pilon	435478	437085	+	1608	YBR103W	SIF2	52.1867	53.428	47.9187	49.1544	37.772	37.1222	55.839	63.0457	48.1143	47.5438	50.2226	52.9614	38.0125	33.2521	53.4086	53.682
232	augustus_masked-CEN.PK113-7D_chr02_pilon-processed-gene-4.14	CEN.PK113-7D_chr02_pilon	437436	438425	+	990	YBR104W	YMC2	57.1159	56.0439	86.0673	87.1902	174.317	187.753	107.652	110.6	43.8941	53.8661	65.469	69.0238	120.868	123.606	87.3293	89.4798
233	augustus_masked-CEN.PK113-7D_chr02_pilon-processed-gene-4.15	CEN.PK113-7D_chr02_pilon	440427	440993	+	567	YBR106W	PHO88	778.377	832.763	969.8	1095.88	1630.96	1591.53	1022.62	1143.41	692.484	648.678	847.735	806.106	1219.18	1458.21	807.775	821.109
234	augustus_masked-CEN.PK113-7D_chr02_pilon-processed-gene-4.16	CEN.PK113-7D_chr02_pilon	442591	445434	+	2844	YBR108W	AIM3	15.8618	14.7714	14.3086	12.8779	11.1892	10.7061	16.6766	15.9923	31.9271	27.4149	23.7161	20.5692	15.1458	15.0154	19.1544	18.3848
235	augustus_masked-CEN.PK113-7D_chr02_pilon-processed-gene-4.17	CEN.PK113-7D_chr02_pilon	446641	447990	+	1350	YBR110W	ALG1	62.6735	64.704	57.8927	61.9685	69.2992	68.764	67.4488	58.703	64.2149	64.7659	59.2045	59.8451	66.1579	64.0091	58.8777	58.096
236	augustus_masked-CEN.PK113-7D_chr02_pilon-processed-gene-4.19	CEN.PK113-7D_chr02_pilon	455014	457386	+	2373	YBR114W	RAD16	10.6293	8.74001	9.99817	9.49778	8.86484	9.42935	20.2869	19.3601	19.2713	19.732	14.5184	14.1832	12.1215	10.8579	22.502	21.1664
237	augustus_masked-CEN.PK113-7D_chr02_pilon-processed-gene-4.2	CEN.PK113-7D_chr02_pilon	388236	390512	-	2277	YBR080C	SEC18	97.0495	91.7499	85.1318	83.6193	69.071	70.8097	83.6648	78.9903	82.3982	81.3355	86.8557	77.5213	72.8897	70.5103	69.7523	68.9488
238	augustus_masked-CEN.PK113-7D_chr02_pilon-processed-gene-4.20	CEN.PK113-7D_chr02_pilon	465437	466813	+	1377	YPR080W	TEF1	3929.23	3717.34	4020.07	3649.41	3503.18	3399.89	3196.66	3025.84	3346.84	3271.88	3191.8	3142.08	3323.72	3812.41	2911.68	3220.63
239	augustus_masked-CEN.PK113-7D_chr02_pilon-processed-gene-4.22	CEN.PK113-7D_chr02_pilon	478616	478822	+	207	YBR126W-A	Uncharacterized	394.68	442.826	429.369	557.634	460.821	447.435	554.636	560.767	510.991	454.152	492.608	522.973	432.854	403.582	423.564	393.141
240	augustus_masked-CEN.PK113-7D_chr02_pilon-processed-gene-4.23	CEN.PK113-7D_chr02_pilon	484929	487043	+	2115	YBR131W	CCZ1	15.104	15.4608	14.3782	15.2815	17.5777	18.5143	17.8574	17.5222	14.5073	14.0761	14.2901	15.81	16.1842	17.035	16.2763	15.1834
241	augustus_masked-CEN.PK113-7D_chr02_pilon-processed-gene-4.25	CEN.PK113-7D_chr02_pilon	408529	408786	-	258	YBR085C-A	Uncharacterized	2035.34	2150.52	1652.43	1883.34	665.333	719.624	2376.6	2420.53	1927.57	2039.51	1328.37	1244.38	862.371	844.284	1559.63	1730.06
242	augustus_masked-CEN.PK113-7D_chr02_pilon-processed-gene-4.26	CEN.PK113-7D_chr02_pilon	409823	412663	-	2841	YBR086C	IST2	90.4908	95.2498	91.4232	86.3011	95.9627	89.7271	127.339	124.004	90.4826	88.8427	93.9641	93.236	74.7203	75.8131	115.2	115.449
243	augustus_masked-CEN.PK113-7D_chr02_pilon-processed-gene-4.27	CEN.PK113-7D_chr02_pilon	414612	415388	-	777	YBR088C	POL30	165.523	158.791	175.836	176.76	167.857	163.4	191.069	200.637	152.665	160.236	179.412	173.734	153.447	171.53	169.355	166.466
244	augustus_masked-CEN.PK113-7D_chr02_pilon-processed-gene-4.29	CEN.PK113-7D_chr02_pilon	417320	418723	-	1404	YBR092C	PHO3	28.5274	35.2051	29.7164	28.7056	26.6971	26.1249	26.675	26.8865	30.0622	33.0417	27.2541	28.5382	25.8141	27.1442	21.857	17.6919
245	augustus_masked-CEN.PK113-7D_chr02_pilon-processed-gene-4.3	CEN.PK113-7D_chr02_pilon	390875	394873	-	3999	YBR081C	SPT7	25.5763	24.7012	24.1541	23.1701	22.3231	24.5948	27.3632	28.0888	20.2095	23.3818	23.1761	23.9737	21.201	19.7061	23.8658	23.8505
246	augustus_masked-CEN.PK113-7D_chr02_pilon-processed-gene-4.30	CEN.PK113-7D_chr02_pilon	422178	423470	-	1293	YBR095C	RXT2	45.8215	45.7206	38.971	39.4012	33.5444	35.7608	48.2545	49.0919	47.6303	44.6522	44.0153	48.5668	35.3714	40.0208	48.5783	48.929
247	augustus_masked-CEN.PK113-7D_chr02_pilon-processed-gene-4.31	CEN.PK113-7D_chr02_pilon	431590	432462	-	873	YBR101C	FES1	205.742	223.439	164.746	180.988	172.794	179.904	187.926	172.96	198.939	197.575	162.065	157.8	224.299	204.954	186.377	181.958
248	augustus_masked-CEN.PK113-7D_chr02_pilon-processed-gene-4.32	CEN.PK113-7D_chr02_pilon	432831	435092	-	2262	YBR102C	EXO84	36.6387	34.4001	37.6363	35.5654	32.2282	35.9057	40.1146	40.5187	30.8609	29.581	34.3843	36.1675	32.6809	31.0944	34.5991	34.612
249	augustus_masked-CEN.PK113-7D_chr02_pilon-processed-gene-4.33	CEN.PK113-7D_chr02_pilon	438650	439738	-	1089	YBR105C	VID24	330.058	351.847	272.097	295.568	94.2672	90.9667	133.928	141.888	226.279	244.912	205.414	202.562	94.3622	84.6885	140.764	125.893
250	augustus_masked-CEN.PK113-7D_chr02_pilon-processed-gene-4.34	CEN.PK113-7D_chr02_pilon	441562	442299	-	738	YBR107C	IML3	15.3989	17.2311	15.1287	18.2389	17.4136	16.3112	21.6723	22.618	14.8201	18.4076	15.0288	18.9529	14.9083	14.7821	24.053	22.3146
251	augustus_masked-CEN.PK113-7D_chr02_pilon-processed-gene-4.35	CEN.PK113-7D_chr02_pilon	445688	446131	-	444	YBR109C	CMD1	543.747	589.694	560.831	624.828	588.188	579.714	636.464	665.496	573.345	538.365	569.705	533.086	545.809	541.516	526.863	534.875
252	augustus_masked-CEN.PK113-7D_chr02_pilon-processed-gene-4.36	CEN.PK113-7D_chr02_pilon	448947	449642	-	696	YBR111C	YSA1	204.4	208.484	203.898	238.259	170.906	176.515	217.401	235.538	201.65	189.785	214.833	210.072	174.301	169.013	178.635	185.543
253	augustus_masked-CEN.PK113-7D_chr02_pilon-processed-gene-4.37	CEN.PK113-7D_chr02_pilon	450639	453536	-	2898	YBR112C	CYC8	54.4461	53.4139	49.9579	47.014	41.468	42.2708	60.081	59.0254	61.1954	62.186	60.9242	59.6779	45.1613	40.6405	64.0306	57.4653
254	augustus_masked-CEN.PK113-7D_chr02_pilon-processed-gene-4.38	CEN.PK113-7D_chr02_pilon	457514	461692	-	4179	YBR115C	LYS2	76.9723	71.6001	91.0485	82.0966	139.262	135.807	85.0147	86.4999	102.527	104.767	93.389	94.1353	87.8278	84.0506	76.493	76.4002
255	augustus_masked-CEN.PK113-7D_chr02_pilon-processed-gene-4.39	CEN.PK113-7D_chr02_pilon	462158	464203	-	2046	YBR117C	TKL2	11.6508	13.6515	3.73373	2.75394	0.486042	0.346088	4.76003	3.81723	594.408	563.101	551.275	527.007	584.705	603.073	1009.16	991.263
256	augustus_masked-CEN.PK113-7D_chr02_pilon-processed-gene-4.40	CEN.PK113-7D_chr02_pilon	468201	468689	-	489	YBR120C	CBP6	100.471	117.952	95.8357	125.789	49.4327	55.6051	79.0171	78.9179	90.0663	92.6517	92.8521	81.342	56.1756	53.4247	50.8507	62.3029
257	augustus_masked-CEN.PK113-7D_chr02_pilon-processed-gene-4.41	CEN.PK113-7D_chr02_pilon	469130	471133	-	2004	YBR121C	GRS1	314.041	325.286	323.359	326.972	358.239	360.514	291.429	291.184	286.693	304.254	319.032	318.193	313.407	317.92	240.453	245.947
258	augustus_masked-CEN.PK113-7D_chr02_pilon-processed-gene-4.42	CEN.PK113-7D_chr02_pilon	471736	472326	-	591	YBR122C	MRPL36	240.715	240.529	265.603	307.602	157.262	161.748	161.841	165.576	211.891	227.416	228.839	226.933	174.606	162.365	132.06	121.212
259	augustus_masked-CEN.PK113-7D_chr02_pilon-processed-gene-4.43	CEN.PK113-7D_chr02_pilon	472508	474457	-	1950	YBR123C	TFC1	31.9112	29.5399	31.1897	30.4202	27.4599	28.5781	37.8841	34.9862	28.4958	29.5337	31.4962	32.0167	25.7035	24.5126	36.4126	36.983
260	augustus_masked-CEN.PK113-7D_chr02_pilon-processed-gene-4.44	CEN.PK113-7D_chr02_pilon	474965	476146	-	1182	YBR125C	PTC4	150.139	152.604	142.123	143.473	117.979	122.629	114.28	112.716	131.593	131.436	143.977	148.166	147.776	134.07	96.4307	98.398
261	augustus_masked-CEN.PK113-7D_chr02_pilon-processed-gene-4.45	CEN.PK113-7D_chr02_pilon	476671	478158	-	1488	YBR126C	TPS1	286.028	275.102	257.287	246.659	94.1285	91.7956	284.789	280.856	348.768	279.131	278.771	261.438	110.766	120.438	237.673	249.153
262	augustus_masked-CEN.PK113-7D_chr02_pilon-processed-gene-4.46	CEN.PK113-7D_chr02_pilon	479035	480588	-	1554	YBR127C	VMA2	567.336	617.678	619.774	561.754	553.337	593.179	841.112	805.356	582.792	570.961	644.401	653.402	530.723	557.357	745.169	739.513
263	augustus_masked-CEN.PK113-7D_chr02_pilon-processed-gene-4.47	CEN.PK113-7D_chr02_pilon	480847	481881	-	1035	YBR128C	ATG14	15.0641	15.4313	12.2778	15.4247	8.64732	10.1939	26.6225	26.7067	15.1773	14.8708	13.1943	13.3735	9.65757	8.668	21.7337	26.7177
264	augustus_masked-CEN.PK113-7D_chr02_pilon-processed-gene-4.48	CEN.PK113-7D_chr02_pilon	482119	483105	-	987	YBR129C	OPY1	127.287	111.815	93.0269	105.137	74.3254	81.858	89.9288	89.9125	85.8983	99.494	101.417	99.717	75.1893	72.7164	78.6387	74.8743
265	augustus_masked-CEN.PK113-7D_chr02_pilon-processed-gene-4.49	CEN.PK113-7D_chr02_pilon	483358	484635	-	1278	YBR130C	SHE3	59.5894	60.6497	63.2808	69.7461	76.9145	83.9964	69.3901	70.8774	49.2806	53.714	62.1603	64.5847	77.4813	76.6007	58.1459	62.4429
266	augustus_masked-CEN.PK113-7D_chr02_pilon-processed-gene-4.5	CEN.PK113-7D_chr02_pilon	400676	403603	+	2928	YBR084W	MIS1	34.7658	35.8562	35.5229	40.2781	61.1337	63.5546	38.6431	40.5858	40.4374	42.793	46.4975	46.8252	51.7718	51.6222	35.0744	34.7539
267	augustus_masked-CEN.PK113-7D_chr02_pilon-processed-gene-4.6	CEN.PK113-7D_chr02_pilon	405605	406528	+	924	YBR085W	AAC3	61.3456	73.9733	121.708	117.895	227.5	236.032	107.886	104.33	46.6322	49.5024	73.3713	76.0828	151.215	150.3	79.6448	77.9
268	augustus_masked-CEN.PK113-7D_chr02_pilon-processed-gene-4.7	CEN.PK113-7D_chr02_pilon	413387	414451	+	1065	YBR087W	RFC5	73.8496	74.5565	71.7987	77.7434	75.7772	77.9904	71.9674	69.0201	62.9965	67.4421	64.113	73.5343	69.1423	72.9841	57.966	59.855
269	augustus_masked-CEN.PK113-7D_chr02_pilon-processed-gene-4.8	CEN.PK113-7D_chr02_pilon	419808	422069	+	2262	YBR094W	PBY1	46.3498	45.7107	42.4423	39.544	30.1653	27.9232	35.354	38.0815	39.2007	38.5895	39.1343	37.5201	30.9006	27.16	32.2798	31.6392
270	augustus_masked-CEN.PK113-7D_chr02_pilon-processed-gene-4.9	CEN.PK113-7D_chr02_pilon	423793	424485	+	693	YBR096W	Uncharacterized	100.093	100.16	107.69	118.234	153.101	163.588	119.511	121.759	88.9746	94.6776	98.5286	112.482	111.55	101.391	97.6893	100.698
271	augustus_masked-CEN.PK113-7D_chr02_pilon-processed-gene-5.0	CEN.PK113-7D_chr02_pilon	492609	493061	+	453	YBR135W	CKS1	288.959	301.939	282.466	305.257	211.587	178.509	262.007	244.413	285.676	274.044	286.156	277.249	218.272	188.062	266.368	252.809
272	augustus_masked-CEN.PK113-7D_chr02_pilon-processed-gene-5.1	CEN.PK113-7D_chr02_pilon	493423	500529	+	7107	YBR136W	MEC1	3.83185	4.08982	3.66908	5.17534	2.54016	2.80967	6.45064	5.80706	3.59429	3.91443	2.90663	3.00339	2.30697	2.2419	4.76282	4.99158
273	augustus_masked-CEN.PK113-7D_chr02_pilon-processed-gene-5.10	CEN.PK113-7D_chr02_pilon	525631	527460	+	1830	YBR148W	YSW1	9.08787	9.76158	9.43262	10.2633	6.56273	6.46186	10.2111	10.6276	4.93371	5.48856	4.43194	4.4984	5.38348	3.60816	10.2106	8.62404
274	augustus_masked-CEN.PK113-7D_chr02_pilon-processed-gene-5.11	CEN.PK113-7D_chr02_pilon	527742	528776	+	1035	YBR149W	ARA1	395.082	382.856	344.489	378.057	205.91	195.941	398.726	403.56	355.602	331.835	399.378	391.913	261.588	258.514	330.519	327.441
275	augustus_masked-CEN.PK113-7D_chr02_pilon-processed-gene-5.12	CEN.PK113-7D_chr02_pilon	532783	533733	+	951	YBR151W	APD1	229.745	244.751	217.504	213.46	172.376	164.18	203.901	213.363	255.563	246.108	222.539	226.134	155.693	138.184	176.305	180.166
276	augustus_masked-CEN.PK113-7D_chr02_pilon-processed-gene-5.13	CEN.PK113-7D_chr02_pilon	534131	535006	+	876	YBR152W	SPP381	22.6237	20.8244	15.848	15.3657	11.4394	13.5799	15.5466	16.083	18.0158	18.9722	16.5387	16.9651	11.4926	12.4534	15.4235	14.0995
277	augustus_masked-CEN.PK113-7D_chr02_pilon-processed-gene-5.14	CEN.PK113-7D_chr02_pilon	535215	535949	+	735	YBR153W	RIB7	69.1064	68.4847	67.8575	63.3515	43.2954	44.6053	63.3432	60.5261	63.6168	66.0658	62.058	75.6255	48.6253	45.0156	56.6136	51.533
278	augustus_masked-CEN.PK113-7D_chr02_pilon-processed-gene-5.15	CEN.PK113-7D_chr02_pilon	537526	538683	+	1158	YBR155W	CNS1	39.3749	44.1219	46.8127	44.5353	62.9535	71.0542	41.0254	45.4257	40.6955	46.2386	47.1114	47.9377	62.6579	67.4945	49.0905	48.6484
279	augustus_masked-CEN.PK113-7D_chr02_pilon-processed-gene-5.16	CEN.PK113-7D_chr02_pilon	544397	545953	+	1557	YBR158W	AMN1	202.9	227.81	202.246	206.476	249.679	249.949	240.893	247.952	262.454	286.671	301.678	301.835	256.283	244.814	227.371	218.412
280	augustus_masked-CEN.PK113-7D_chr02_pilon-processed-gene-5.17	CEN.PK113-7D_chr02_pilon	546440	547483	+	1044	YBR159W	IFA38	154.321	146.602	156.266	170.983	213.88	217.041	213.495	215.772	151.66	171.72	185.717	181.218	190.04	193.246	197.29	206.181
281	augustus_masked-CEN.PK113-7D_chr02_pilon-processed-gene-5.18	CEN.PK113-7D_chr02_pilon	547833	548729	+	897	YBR160W	CDC28	130.17	129.953	123.57	133.221	102.335	110.201	135.319	142.468	141.243	146.372	135.317	134.249	137.248	124.979	112.247	112.756
282	augustus_masked-CEN.PK113-7D_chr02_pilon-processed-gene-5.19	CEN.PK113-7D_chr02_pilon	549375	550505	+	1131	YBR161W	CSH1	60.9012	57.8912	66.8945	70.3697	72.1668	73.5018	94.7208	106.56	59.3852	66.0621	73.7331	75.8132	87.9333	85.4145	93.2174	84.8768
283	augustus_masked-CEN.PK113-7D_chr02_pilon-processed-gene-5.2	CEN.PK113-7D_chr02_pilon	487407	489197	-	1791	YBR132C	AGP2	24.3751	24.3859	20.6705	17.1284	7.13274	6.68165	15.0754	17.1864	21.1072	17.3487	13.6241	13.5043	3.89466	4.76871	11.1954	14.2139
284	augustus_masked-CEN.PK113-7D_chr02_pilon-processed-gene-5.20	CEN.PK113-7D_chr02_pilon	553453	555210	+	1758	YBR163W	EXO5	35.2388	37.244	39.4847	41.043	39.0745	38.6271	61.5237	64.6787	35.9922	39.048	41.5211	41.2735	41.4775	40.1314	55.2289	57.5714
285	augustus_masked-CEN.PK113-7D_chr02_pilon-processed-gene-5.21	CEN.PK113-7D_chr02_pilon	556582	557415	+	834	YBR165W	UBS1	76.856	80.2316	62.4447	75.1612	63.2876	65.9701	72.8181	74.4575	75.7804	83.1763	76.967	75.4707	72.0832	66.1774	64.8009	63.5163
286	augustus_masked-CEN.PK113-7D_chr02_pilon-processed-gene-5.22	CEN.PK113-7D_chr02_pilon	560101	561342	+	1242	YBR168W	PEX32	38.3298	44.4289	34.0065	37.9317	35.1066	39.4527	39.5895	40.6889	34.338	36.4788	36.9484	36.5424	39.603	40.5662	35.9335	34.6954
287	augustus_masked-CEN.PK113-7D_chr02_pilon-processed-gene-5.23	CEN.PK113-7D_chr02_pilon	566094	566714	+	621	YBR171W	SEC66	207.215	194.171	201.082	216.626	278.882	275.257	195.334	199.252	167.139	177.798	191.105	188.519	310.455	305.345	154.381	161.765
288	augustus_masked-CEN.PK113-7D_chr02_pilon-processed-gene-5.24	CEN.PK113-7D_chr02_pilon	570138	572388	+	2251	YBR175W	SWD3	39.1266	38.8724	44.5423	41.9275	46.5905	47.2169	46.1145	47.0096	41.2184	45.2946	48.1946	49.2572	49.1331	46.6145	44.3462	45.1759
289	augustus_masked-CEN.PK113-7D_chr02_pilon-processed-gene-5.25	CEN.PK113-7D_chr02_pilon	577471	579189	+	1719	YBR180W	DTR1	0.886847	0.74857	0.940075	0.637352	0.801	0.947424	0.8291	1.06903	0.298911	0.29425	0.282281	0.296656	0.794825	0.584523	0.418074	0.598755
290	augustus_masked-CEN.PK113-7D_chr02_pilon-processed-gene-5.26	CEN.PK113-7D_chr02_pilon	583845	584795	+	951	YBR183W	YPC1	38.1815	30.8028	18.0739	18.9267	8.60675	8.19039	20.6482	22.705	32.0323	33.5843	22.6694	19.6872	9.45199	10.0374	23.6534	18.1104
291	augustus_masked-CEN.PK113-7D_chr02_pilon-processed-gene-5.27	CEN.PK113-7D_chr02_pilon	585093	586664	+	1572	YBR184W	Uncharacterized	7.49373	7.99309	7.47624	7.61669	5.45006	5.63054	8.41151	9.98516	6.25709	6.38935	6.70271	6.95136	5.26064	6.2092	7.90903	6.54746
292	augustus_masked-CEN.PK113-7D_chr02_pilon-processed-gene-5.28	CEN.PK113-7D_chr02_pilon	501517	503091	-	1575	YBR138C	Uncharacterized	20.2385	22.0593	23.2255	21.8128	13.1135	15.1061	30.7164	32.5237	18.5491	21.0585	22.6226	24.0059	16.1171	15.9491	25.8265	29.3203
293	augustus_masked-CEN.PK113-7D_chr02_pilon-processed-gene-5.29	CEN.PK113-7D_chr02_pilon	505105	514383	-	9279	YBR140C	IRA1	10.2236	11.4205	10.7897	12.9375	7.43603	7.80669	15.1549	15.2825	8.89962	7.89644	7.85165	8.2986	6.60286	6.14142	12.5084	12.1942
294	augustus_masked-CEN.PK113-7D_chr02_pilon-processed-gene-5.3	CEN.PK113-7D_chr02_pilon	489559	492042	-	2484	YBR133C	HSL7	47.3683	47.9637	54.9427	54.6922	52.1672	54.3045	72.3258	72.1612	44.4148	43.7222	45.46	47.1298	45.0745	43.5712	61.5962	59.9988
295	augustus_masked-CEN.PK113-7D_chr02_pilon-processed-gene-5.30	CEN.PK113-7D_chr02_pilon	514780	515793	-	1014	YBR141C	UPF0657	11.0708	10.5254	12.6045	13.506	18.03	17.5977	12.5718	13.6677	11.0034	10.8318	11.9635	11.9262	16.4529	20.1723	12.9701	10.0828
296	augustus_masked-CEN.PK113-7D_chr02_pilon-processed-gene-5.31	CEN.PK113-7D_chr02_pilon	518624	519937	-	1314	YBR143C	SUP45	335.822	363.491	372.972	386.107	440.635	473.304	350.521	360.411	289.817	330.392	357.943	351.666	434.255	424.017	284.788	299.901
297	augustus_masked-CEN.PK113-7D_chr02_pilon-processed-gene-5.32	CEN.PK113-7D_chr02_pilon	528964	532248	-	3285	YBR150C	TBS1	26.9797	25.3003	19.5877	17.9624	11.4801	12.9333	15.0404	14.2649	23.8423	23.4706	21.1864	21.3117	11.4269	10.7274	13.4983	12.4284
298	augustus_masked-CEN.PK113-7D_chr02_pilon-processed-gene-5.33	CEN.PK113-7D_chr02_pilon	536117	536764	-	648	YBR154C	RPB5	229.807	259.438	259.016	268.951	309.523	303.891	227.64	238.806	176.827	205.404	228.286	232.716	286.2	265.043	180.222	180.862
299	augustus_masked-CEN.PK113-7D_chr02_pilon-processed-gene-5.34	CEN.PK113-7D_chr02_pilon	538859	540955	-	2097	YBR156C	SLI15	29.5751	29.8154	26.3762	28.9221	24.3312	25.2916	34.3978	32.2416	27.3034	27.6357	26.2471	26.9237	24.6218	23.7526	24.4012	26.8645
300	augustus_masked-CEN.PK113-7D_chr02_pilon-processed-gene-5.35	CEN.PK113-7D_chr02_pilon	541298	542065	-	768	YBR157C	ICS2	63.1595	63.7679	54.8036	54.1079	49.1045	50.9866	81.4472	93.219	65.5666	70.6599	49.2823	47.5234	51.6858	52.52	71.3991	66.7411
301	augustus_masked-CEN.PK113-7D_chr02_pilon-processed-gene-5.36	CEN.PK113-7D_chr02_pilon	550933	552300	-	1368	YBR162C	TOS1	866.238	733.476	844.399	748.654	821.32	792.83	859.972	876.963	714.026	726.081	788.77	843.689	764.104	813.3	827.469	795.771
302	augustus_masked-CEN.PK113-7D_chr02_pilon-processed-gene-5.37	CEN.PK113-7D_chr02_pilon	555605	556156	-	552	YBR164C	ARL1	161.939	160.712	167.933	195.361	175.995	180.616	178.583	181.158	125.93	143.079	166.645	170.38	181.861	179.948	160.269	141.585
303	augustus_masked-CEN.PK113-7D_chr02_pilon-processed-gene-5.38	CEN.PK113-7D_chr02_pilon	557572	558930	-	1359	YBR166C	TYR1	67.3574	79.4811	67.7247	70.599	61.8606	70.4449	64.6716	66.991	68.6509	66.9423	73.3498	68.8298	71.0641	65.1696	67.9537	61.7001
304	augustus_masked-CEN.PK113-7D_chr02_pilon-processed-gene-5.39	CEN.PK113-7D_chr02_pilon	559198	559620	-	423	YBR167C	POP7	74.2095	81.5988	57.9992	70.3025	47.0185	54.7394	58.9631	60.4589	59.8685	63.2057	67.0259	61.1391	59.8406	52.0892	44.8532	55.4779
305	augustus_masked-CEN.PK113-7D_chr02_pilon-processed-gene-5.4	CEN.PK113-7D_chr02_pilon	500799	501338	+	540	YBR137W	UPF0303	128.452	125.595	116.03	124.488	122.959	119.196	125.66	126.056	130.632	136.624	118.358	123.441	133.701	136.764	99.6822	107.628
306	augustus_masked-CEN.PK113-7D_chr02_pilon-processed-gene-5.40	CEN.PK113-7D_chr02_pilon	561645	563726	-	2082	YBR169C	SSE2	87.0015	87.3276	52.9913	49.24	15.2477	19.658	70.2039	62.925	103.337	92.667	43.3501	37.0899	17.2696	16.8569	48.291	49.9635
307	augustus_masked-CEN.PK113-7D_chr02_pilon-processed-gene-5.41	CEN.PK113-7D_chr02_pilon	564074	565816	-	1743	YBR170C	NPL4	65.3591	62.5352	58.7885	55.7637	48.1443	50.0908	72.5467	71.034	60.1804	62.4341	67.0532	67.2914	61.7203	59.7886	68.8571	71.4912
308	augustus_masked-CEN.PK113-7D_chr02_pilon-processed-gene-5.42	CEN.PK113-7D_chr02_pilon	566880	569102	-	2223	YBR172C	SMY2	75.7787	81.0395	73.8175	75.5471	60.7697	62.3367	60.1234	58.6238	74.4277	81.1334	77.6149	80.8136	63.2413	56.4354	45.1311	48.0599
309	augustus_masked-CEN.PK113-7D_chr02_pilon-processed-gene-5.43	CEN.PK113-7D_chr02_pilon	569456	569902	-	447	YBR173C	UMP1	434.218	479.393	439.245	522.944	504.665	469.055	429.374	477.572	510.708	487.388	540.759	509.463	503.536	508.98	359.174	354.446
310	augustus_masked-CEN.PK113-7D_chr02_pilon-processed-gene-5.44	CEN.PK113-7D_chr02_pilon	572537	573892	-	1356	YBR177C	EHT1	143.343	136.036	130.982	117.387	89.6396	81.7235	119.936	120.331	165.971	140.256	144.519	137.158	80.767	71.8769	146.278	130.758
311	augustus_masked-CEN.PK113-7D_chr02_pilon-processed-gene-5.45	CEN.PK113-7D_chr02_pilon	574277	576844	-	2568	YBR179C	FZO1	50.5681	51.0814	47.911	42.9381	28.0305	28.7044	39.497	39.9245	54.8815	54.8699	49.0208	46.269	29.8228	27.7246	32.8551	34.3621
312	augustus_masked-CEN.PK113-7D_chr02_pilon-processed-gene-5.47	CEN.PK113-7D_chr02_pilon	581236	582594	-	1359	YBR182C	SMP1	13.8182	16.3752	12.6477	10.7684	6.69828	6.25251	19.518	18.1422	16.7441	21.0026	10.0996	10.0243	9.36585	7.12957	17.6098	16.0562
313	augustus_masked-CEN.PK113-7D_chr02_pilon-processed-gene-5.48	CEN.PK113-7D_chr02_pilon	586853	587689	-	837	YBR185C	MBA1	86.0185	92.7857	96.6223	105.746	44.9651	45.9374	51.6508	54.2479	92.8732	98.7632	91.6815	88.4299	57.0474	55.3932	37.0068	35.2515
314	augustus_masked-CEN.PK113-7D_chr02_pilon-processed-gene-5.5	CEN.PK113-7D_chr02_pilon	503419	504945	+	1527	YBR139W	Putative	85.1326	83.3274	76.7251	75.849	47.34	48.5512	199.581	189.693	101.814	90.2415	97.1935	93.7941	45.0207	47.8004	192.775	186.979
315	augustus_masked-CEN.PK113-7D_chr02_pilon-processed-gene-5.6	CEN.PK113-7D_chr02_pilon	516072	518393	+	2322	YBR142W	MAK5	31.1857	33.7394	34.4494	33.7701	47.9662	49.0361	30.9964	31.0629	29.6525	34.3559	32.0927	34.3544	39.8265	44.2001	24.7913	26.0049
316	augustus_masked-CEN.PK113-7D_chr02_pilon-processed-gene-5.7	CEN.PK113-7D_chr02_pilon	521517	522572	+	1056	YBR145W	ADH5	311.959	310.086	411.44	409.519	269.038	270.431	121.018	121.96	220.838	209.251	210.521	218.758	95.2	96.3064	66.4906	67.5127
317	augustus_masked-CEN.PK113-7D_chr02_pilon-processed-gene-5.8	CEN.PK113-7D_chr02_pilon	523015	523851	+	837	YBR146W	MRPS9	223.863	238.295	286.093	308.076	160.942	156.847	173.588	180.582	212.407	212.807	231.316	225.862	175.782	166.951	106.727	119.035
318	augustus_masked-CEN.PK113-7D_chr02_pilon-processed-gene-5.9	CEN.PK113-7D_chr02_pilon	524330	525220	+	891	YBR147W	RTC2	65.6397	72.1256	80.8736	92.3986	73.3189	74.9422	130.277	129.334	70.1911	69.9076	67.3751	74.8125	39.1433	39.7923	79.9329	91.7208
319	augustus_masked-CEN.PK113-7D_chr02_pilon-processed-gene-6.0	CEN.PK113-7D_chr02_pilon	588283	591206	+	2924	YBR186W	PCH2	38.0838	35.7241	46.4991	43.2773	62.6823	62.576	39.6978	42.003	34.6937	34.5728	39.5201	36.9483	47.9323	50.4901	38.0472	36.7727
320	augustus_masked-CEN.PK113-7D_chr02_pilon-processed-gene-6.10	CEN.PK113-7D_chr02_pilon	608602	610257	+	1656	YBR200W	BEM1	82.8527	83.2813	79.797	69.5624	60.6975	61.7447	85.7773	87.065	82.7125	93.7278	82.1293	82.9683	65.8747	58.2923	83.6712	89.7495
321	augustus_masked-CEN.PK113-7D_chr02_pilon-processed-gene-6.11	CEN.PK113-7D_chr02_pilon	611306	611941	+	636	YBR201W	DER1	65.3726	67.7196	60.0568	70.998	84.6742	83.6133	79.3035	90.7754	65.0942	66.2378	63.2165	65.2903	85.5918	83.3944	56.7252	68.1858
322	augustus_masked-CEN.PK113-7D_chr02_pilon-processed-gene-6.12	CEN.PK113-7D_chr02_pilon	613502	616039	+	2538	YBR202W	MCM7	74.9194	73.3375	60.8644	54.5152	46.4458	42.4914	70.8805	69.6604	62.9921	68.8999	64.1307	65.4446	43.0104	42.7007	63.7402	64.1294
323	augustus_masked-CEN.PK113-7D_chr02_pilon-processed-gene-6.13	CEN.PK113-7D_chr02_pilon	616898	619672	+	2775	YBR203W	COS111	24.5217	23.6491	20.6995	21.4045	7.49794	7.29786	37.7206	39.1537	50.2057	51.5841	42.0168	38.1709	16.0925	15.5957	40.5045	42.2089
324	augustus_masked-CEN.PK113-7D_chr02_pilon-processed-gene-6.14	CEN.PK113-7D_chr02_pilon	621352	622566	+	1215	YBR205W	KTR3	101.005	107.279	117.164	115.551	143.799	146.69	106.354	102.155	80.4726	84.8082	88.8895	92.277	107.067	110.108	83.5787	79.9689
325	augustus_masked-CEN.PK113-7D_chr02_pilon-processed-gene-6.15	CEN.PK113-7D_chr02_pilon	622876	624273	+	1398	YBR207W	FTH1	68.0063	65.4062	64.049	63.8713	44.3761	46.4973	60.3754	65.5055	65.7906	67.9177	62.527	56.3834	50.6153	49.1822	61.0715	65.6233
326	augustus_masked-CEN.PK113-7D_chr02_pilon-processed-gene-6.16	CEN.PK113-7D_chr02_pilon	641463	643475	+	2013	YBR212W	NGR1	128.056	128.563	94.4357	92.603	55.4811	56.6337	107.263	108.749	96.0123	103.238	90.9805	89.389	58.7646	55.6199	101.749	102.807
327	augustus_masked-CEN.PK113-7D_chr02_pilon-processed-gene-6.17	CEN.PK113-7D_chr02_pilon	643935	644759	+	825	YBR213W	MET8	14.363	11.5605	13.3553	12.9955	23.6441	24.3757	8.25382	10.3948	11.7446	11.9119	12.0995	12.0092	26.8467	22.8797	11.3245	8.81629
328	augustus_masked-CEN.PK113-7D_chr02_pilon-processed-gene-6.18	CEN.PK113-7D_chr02_pilon	644982	646565	+	1584	YBR214W	SDS24	157.882	145.748	120.986	101.676	33.3702	28.6994	157.258	135.688	151.303	118.699	112.689	106.838	41.9025	44.1773	174.223	156.252
329	augustus_masked-CEN.PK113-7D_chr02_pilon-processed-gene-6.2	CEN.PK113-7D_chr02_pilon	593696	595013	+	1318	YBR191W	RPL21A	412.983	487.874	531.009	638.531	1097.69	1077.99	479.28	493.981	422.825	454.006	541.149	540.96	898.611	953.553	372.422	388.433
330	augustus_masked-CEN.PK113-7D_chr02_pilon-processed-gene-6.20	CEN.PK113-7D_chr02_pilon	651403	651963	+	561	YBR217W	ATG12	52.1257	63.1455	49.624	56.2172	48.1335	45.818	61.2544	60.6002	47.1042	56.8029	53.0095	54.0208	43.9668	41.3227	45.8617	53.5729
331	augustus_masked-CEN.PK113-7D_chr02_pilon-processed-gene-6.21	CEN.PK113-7D_chr02_pilon	664198	666900	+	2703	YBR225W	Uncharacterized	24.4827	23.551	19.7834	15.9526	10.8956	9.90235	23.9324	23.7101	21.4536	20.7181	18.7213	16.4944	10.8278	9.4792	22.706	23.8117
332	augustus_masked-CEN.PK113-7D_chr02_pilon-processed-gene-6.22	CEN.PK113-7D_chr02_pilon	668883	669797	+	915	YBR228W	SLX1	42.713	46.4916	40.6205	39.0861	31.9358	35.6757	55.9878	60.6695	30.0836	41.1444	37.0465	34.6337	32.851	30.1203	51.5243	53.0191
333	augustus_masked-CEN.PK113-7D_chr02_pilon-processed-gene-6.23	CEN.PK113-7D_chr02_pilon	676998	678239	+	1242	YBR233W	PBP2	42.3469	34.5558	32.528	32.6389	26.6071	29.3045	49.981	50.6146	33.7469	33.8025	34.6043	36.4838	33.871	28.3155	50.5152	48.9493
334	augustus_masked-CEN.PK113-7D_chr02_pilon-processed-gene-6.24	CEN.PK113-7D_chr02_pilon	678548	678832	+	285	YBR233W-A	DAD3	108.927	130.937	109.794	126.86	136.081	132.675	136.41	145.884	114.356	124.996	156.639	135.731	129.692	128.936	124.065	120.141
335	augustus_masked-CEN.PK113-7D_chr02_pilon-processed-gene-6.25	CEN.PK113-7D_chr02_pilon	680471	683833	+	3363	YBR235W	Uncharacterized	22.2123	20.8872	22.3005	22.0369	22.8827	22.4452	57.5184	57.4895	21.194	22.9477	23.5602	21.4673	18.8597	17.0731	52.6982	52.7637
336	augustus_masked-CEN.PK113-7D_chr02_pilon-processed-gene-6.26	CEN.PK113-7D_chr02_pilon	685539	688088	+	2550	YBR237W	PRP5	33.7507	31.9991	28.7767	27.0373	22.0487	22.1037	34.8698	36.1226	26.6557	26.6368	27.8096	24.6834	20.417	18.576	29.5359	31.2142
337	augustus_masked-CEN.PK113-7D_chr02_pilon-processed-gene-6.27	CEN.PK113-7D_chr02_pilon	602933	603586	-	654	YBR197C	Uncharacterized	66.3282	63.4252	63.5703	57.5565	56.8453	57.1674	77.2419	78.4424	67.5676	62.426	64.4444	59.5946	61.9048	59.2605	69.3396	74.1781
338	augustus_masked-CEN.PK113-7D_chr02_pilon-processed-gene-6.28	CEN.PK113-7D_chr02_pilon	603857	606253	-	2397	YBR198C	TAF5	41.311	37.5152	41.8906	35.913	40.4019	40.4416	38.9124	39.2589	37.3604	35.2103	38.3473	39.4491	41.0704	39.5235	44.0736	35.3535
339	augustus_masked-CEN.PK113-7D_chr02_pilon-processed-gene-6.29	CEN.PK113-7D_chr02_pilon	619984	621111	-	1128	YBR204C	LDH1	71.568	77.9081	67.5282	67.9899	47.674	49.2152	76.6521	70.0526	67.8727	68.0956	67.1078	63.0981	51.5743	47.4656	61.8005	57.7286
340	augustus_masked-CEN.PK113-7D_chr02_pilon-processed-gene-6.3	CEN.PK113-7D_chr02_pilon	595382	596515	+	1134	YBR192W	RIM2	85.1827	88.3092	100.011	102.963	75.8884	68.5617	63.5387	69.682	74.1161	86.0231	93.7106	90.7095	84.4665	82.0241	52.9813	56.3945
341	augustus_masked-CEN.PK113-7D_chr02_pilon-processed-gene-6.30	CEN.PK113-7D_chr02_pilon	624433	629940	-	5508	DUR1%2C2	Urea	13.4489	13.5364	11.3755	10.244	6.7496	6.82642	68.527	67.6583	10.0617	11.9514	8.44477	7.77704	5.40505	4.78213	57.9059	58.0407
342	augustus_masked-CEN.PK113-7D_chr02_pilon-processed-gene-6.32	CEN.PK113-7D_chr02_pilon	639736	640710	-	975	YBR211C	AME1	41.7902	39.516	32.4704	32.3465	28.9506	31.8099	39.7925	41.2295	34.6317	37.649	38.8904	39.8248	34.2959	32.0209	39.877	38.285
343	augustus_masked-CEN.PK113-7D_chr02_pilon-processed-gene-6.33	CEN.PK113-7D_chr02_pilon	649146	651171	-	2026	YBR216C	YBP1	50.6544	52.3803	49.9241	47.704	38.3233	42.6046	61.905	64.3241	49.7452	51.1095	49.1674	50.4846	38.7949	35.3542	48.4198	50.4978
344	augustus_masked-CEN.PK113-7D_chr02_pilon-processed-gene-6.34	CEN.PK113-7D_chr02_pilon	652278	655820	-	3543	YBR218C	PYC2	107.003	105.561	120.267	106.089	85.4988	90.2758	80.8105	81.194	80.3446	78.276	79.1615	76.3663	48.59	47.8879	62.7594	59.573
345	augustus_masked-CEN.PK113-7D_chr02_pilon-processed-gene-6.36	CEN.PK113-7D_chr02_pilon	658724	659824	-	1101	YBR221C	PDB1	526.353	588.568	578.025	565.361	435.559	427.366	437.031	437.3	498.494	488.358	515.336	506.842	386.071	385.256	385.641	390.514
346	augustus_masked-CEN.PK113-7D_chr02_pilon-processed-gene-6.37	CEN.PK113-7D_chr02_pilon	660291	661922	-	1632	YBR222C	PCS60	74.0081	65.7681	62.652	56.7273	47.8097	49.0287	66.0311	63.8076	95.893	92.8481	75.9039	67.8061	49.3945	46.4401	64.0286	61.3856
347	augustus_masked-CEN.PK113-7D_chr02_pilon-processed-gene-6.39	CEN.PK113-7D_chr02_pilon	667143	668705	-	1563	YBR227C	MCX1	48.5464	49.2517	52.776	48.3165	57.5062	61.5224	76.5955	78.4307	37.9466	40.776	47.4109	47.9609	50.839	45.4596	69.7519	74.5879
348	augustus_masked-CEN.PK113-7D_chr02_pilon-processed-gene-6.4	CEN.PK113-7D_chr02_pilon	597768	598139	+	372	YBR194W	AIM4	74.5108	73.8623	69.7023	74.6814	48.5294	66.8123	60.0228	60.5143	59.3941	69.3458	53.6672	64.0377	63.0185	56.9152	49.8432	46.2983
349	augustus_masked-CEN.PK113-7D_chr02_pilon-processed-gene-6.40	CEN.PK113-7D_chr02_pilon	669926	672790	-	2865	YBR229C	ROT2	25.7589	26.6051	28.0484	29.0906	31.1589	30.3258	33.4127	34.102	27.4144	27.2139	28.5749	27.6907	25.3507	25.0259	24.934	27.7583
350	augustus_masked-CEN.PK113-7D_chr02_pilon-processed-gene-6.42	CEN.PK113-7D_chr02_pilon	675749	676660	-	912	YBR231C	SWC5	47.2604	43.9886	41.479	40.1586	33.3829	31.7556	57.127	45.253	47.1653	38.8236	41.5009	34.9873	38.5574	33.1312	54.1367	50.7859
351	augustus_masked-CEN.PK113-7D_chr02_pilon-processed-gene-6.43	CEN.PK113-7D_chr02_pilon	679008	680162	-	1155	YBR234C	ARC40	234.883	239.86	262.972	283.557	255.78	248.048	335.363	344.197	202.227	193.818	229.147	218.425	200.229	209.845	263.886	269.479
352	augustus_masked-CEN.PK113-7D_chr02_pilon-processed-gene-6.44	CEN.PK113-7D_chr02_pilon	683953	685263	-	1311	YBR236C	ABD1	77.6992	78.465	77.9924	76.9445	67.4514	68.7032	77.2464	78.847	60.1902	67.85	71.8582	68.6826	70.6491	67.1177	56.7371	60.1383
353	augustus_masked-CEN.PK113-7D_chr02_pilon-processed-gene-6.5	CEN.PK113-7D_chr02_pilon	591415	591837	-	423	YBR188C	NTC20	59.6297	56.1887	55.5681	53.8369	48.8269	53.0654	68.8839	74.578	49.8037	53.2977	49.3271	55.4557	48.4505	43.9449	48.5909	63.9131
354	augustus_masked-CEN.PK113-7D_chr02_pilon-processed-gene-6.6	CEN.PK113-7D_chr02_pilon	596812	597483	-	672	YBR193C	MED8	73.8322	70.5122	68.3166	74.8805	55.5503	58.9027	73.1699	76.797	69.0348	72.367	64.8845	69.4896	69.9845	59.1684	57.6433	58.8149
355	augustus_masked-CEN.PK113-7D_chr02_pilon-processed-gene-6.7	CEN.PK113-7D_chr02_pilon	598344	599612	-	1269	YBR195C	MSI1	36.8044	37.8766	35.1352	38.6664	37.9765	35.2653	49.2919	50.322	34.1858	36.1582	36.8178	36.7409	37.287	32.4073	49.6103	45.4205
356	augustus_masked-CEN.PK113-7D_chr02_pilon-processed-gene-6.8	CEN.PK113-7D_chr02_pilon	599966	601630	-	1665	YBR196C	PGI1	925.182	939.056	1030.17	1030.79	1177.3	1156.6	946.725	936.673	811.06	776.019	723.927	696.168	752.19	770.903	784.063	782.155
357	augustus_masked-CEN.PK113-7D_chr02_pilon-processed-gene-6.9	CEN.PK113-7D_chr02_pilon	606639	608033	+	1395	YBR199W	KTR4	242.408	224.91	214.57	207.06	238.315	246.438	238.899	242.222	192.955	207.61	191.662	214.112	204.34	203.377	210.707	209.541
358	augustus_masked-CEN.PK113-7D_chr02_pilon-processed-gene-7.0	CEN.PK113-7D_chr02_pilon	698240	698956	+	717	YBR242W	HD	85.6281	78.544	78.4739	82.5144	85.3506	80.0929	90.9952	88.1026	62.5521	64.197	58.9753	59.0321	76.8251	75.1744	63.8484	62.6839
359	augustus_masked-CEN.PK113-7D_chr02_pilon-processed-gene-7.1	CEN.PK113-7D_chr02_pilon	688679	690874	-	2196	YBR238C	Protein	24.9916	23.5078	30.4052	23.5557	35.9487	40.4995	38.7963	36.1925	39.4095	41.6578	38.4796	38.5483	42.3081	41.0494	41.6606	45.0575
360	augustus_masked-CEN.PK113-7D_chr02_pilon-processed-gene-7.10	CEN.PK113-7D_chr02_pilon	716840	717205	+	366	YBR253W	SRB6	91.636	95.7545	98.9422	123.587	102.203	110.084	125.475	142.469	95.4654	102.861	112.693	104.1	83.5029	94.126	112.317	98.4265
361	augustus_masked-CEN.PK113-7D_chr02_pilon-processed-gene-7.11	CEN.PK113-7D_chr02_pilon	718027	720111	+	2085	YBR255W	MTC4	27.6183	28.8253	25.295	25.3728	18.4543	20.8863	33.6843	32.8311	23.5527	26.3738	25.5338	27.0786	21.2801	17.5555	33.7447	30.4747
362	augustus_masked-CEN.PK113-7D_chr02_pilon-processed-gene-7.12	CEN.PK113-7D_chr02_pilon	722456	723295	+	840	YBR257W	POP4	38.7722	41.1809	34.9781	35.3091	32.6016	33.8032	43.4542	42.0219	35.566	46.1944	41.5096	37.9862	39.4653	33.4932	39.6124	40.0268
363	augustus_masked-CEN.PK113-7D_chr02_pilon-processed-gene-7.13	CEN.PK113-7D_chr02_pilon	723958	726024	+	2067	YBR259W	Uncharacterized	28.5293	24.3889	25.2309	26.8431	26.3867	24.6652	30.3003	33.3763	26.4212	27.0929	23.9116	28.3365	25.1183	22.5348	22.0086	25.1298
364	augustus_masked-CEN.PK113-7D_chr02_pilon-processed-gene-7.14	CEN.PK113-7D_chr02_pilon	729835	731307	+	1473	YBR263W	SHM1	114.033	122.353	132.347	126.392	158.859	151.474	127.987	130.682	112.473	119.01	116.945	122.109	126.051	119.667	112.265	116.552
365	augustus_masked-CEN.PK113-7D_chr02_pilon-processed-gene-7.15	CEN.PK113-7D_chr02_pilon	732153	733115	+	963	YBR265W	TSC10	137.367	146.514	138.823	142.375	121.773	109.192	151.616	151.151	97.8721	99.7225	119.277	116.878	114.773	115.37	123.51	123.483
366	augustus_masked-CEN.PK113-7D_chr02_pilon-processed-gene-7.16	CEN.PK113-7D_chr02_pilon	733412	734593	+	1182	YBR267W	REI1	63.9015	65.0632	60.2795	64.4865	66.8527	71.5884	52.4511	52.8599	50.7991	66.5129	55.7728	59.1061	64.5493	62.7238	47.7897	49.6344
367	augustus_masked-CEN.PK113-7D_chr02_pilon-processed-gene-7.17	CEN.PK113-7D_chr02_pilon	734870	735187	+	318	YBR268W	MRPL37	196.118	225.653	217.359	282.515	163.094	169.453	151.386	162.77	167.814	185.42	201.203	180.98	143.595	138.577	94.6927	100.984
368	augustus_masked-CEN.PK113-7D_chr02_pilon-processed-gene-7.18	CEN.PK113-7D_chr02_pilon	738423	739682	+	1260	YBR271W	Uncharacterized	28.9829	29.076	27.8659	26.7691	41.7083	43.3288	35.8191	31.4177	23.4194	23.685	25.8575	27.1743	37.8958	33.5501	33.0246	30.6055
369	augustus_masked-CEN.PK113-7D_chr02_pilon-processed-gene-7.19	CEN.PK113-7D_chr02_pilon	743158	744741	+	1584	YBR274W	CHK1	46.8966	47.6908	40.715	45.1563	37.7165	44.3901	45.6379	46.4539	34.7094	42.8812	38.3361	39.4605	42.3565	41.3227	35.2983	37.5143
370	augustus_masked-CEN.PK113-7D_chr02_pilon-processed-gene-7.2	CEN.PK113-7D_chr02_pilon	691923	693512	-	1590	YBR239C	ERT1	21.4858	23.4222	22.7754	22.7883	19.196	21.0648	27.6878	24.9452	29.0385	28.2675	28.2076	25.8412	19.7641	19.2292	25.9896	26.7996
371	augustus_masked-CEN.PK113-7D_chr02_pilon-processed-gene-7.20	CEN.PK113-7D_chr02_pilon	753858	754463	+	606	YBR278W	DPB3	83.1311	90.4327	68.1207	90.2676	66.902	63.3314	97.9939	103.356	78.0069	84.8989	89.3383	89.3197	69.1814	66.6784	88.4699	84.9225
372	augustus_masked-CEN.PK113-7D_chr02_pilon-processed-gene-7.21	CEN.PK113-7D_chr02_pilon	754821	756158	+	1338	YBR279W	PAF1	120.671	121.234	106.558	103.7	98.8495	109.654	106.401	108.788	102.645	106.661	114.135	120.219	106.845	101.488	92.8685	99.6952
373	augustus_masked-CEN.PK113-7D_chr02_pilon-processed-gene-7.22	CEN.PK113-7D_chr02_pilon	761804	762244	+	441	YBR282W	MRPL27	135.762	142.462	164.897	177.81	89.3315	84.2972	124.065	134.908	124.337	132.066	132.982	137.11	97.6746	90.1614	97.6153	102.693
374	augustus_masked-CEN.PK113-7D_chr02_pilon-processed-gene-7.23	CEN.PK113-7D_chr02_pilon	764803	767196	+	2394	YBR284W	Inactive	12.2149	14.7024	12.0889	11.4739	5.78349	5.17614	19.9436	19.1263	24.1001	24.4185	16.6496	16.0672	6.72849	7.85464	18.1919	18.0859
375	augustus_masked-CEN.PK113-7D_chr02_pilon-processed-gene-7.24	CEN.PK113-7D_chr02_pilon	767486	767920	+	435	YBR285W	Putative	63.8788	79.8698	63.9979	78.0778	15.6508	17.5803	63.3432	64.7757	33.4115	33.0566	37.4488	37.6812	24.6315	21.2838	46.094	45.5872
376	augustus_masked-CEN.PK113-7D_chr02_pilon-processed-gene-7.25	CEN.PK113-7D_chr02_pilon	768264	769877	+	1614	YBR286W	APE3	506.875	540.595	542.622	561.332	639.595	633.865	618.421	618.104	419.231	400.024	466.644	486.39	446.657	480.697	501.555	504.469
377	augustus_masked-CEN.PK113-7D_chr02_pilon-processed-gene-7.26	CEN.PK113-7D_chr02_pilon	770135	771418	+	1284	YBR287W	Uncharacterized	98.5457	96.9751	88.9572	92.7025	87.6958	98.4387	248.884	269.423	99.7586	99.7225	100.849	98.779	101.257	97.9306	235.863	230.167
378	augustus_masked-CEN.PK113-7D_chr02_pilon-processed-gene-7.27	CEN.PK113-7D_chr02_pilon	773231	775948	+	2718	YBR289W	SNF5	26.1322	28.9351	24.7009	25.5964	20.2074	22.4309	29.6266	31.5798	28.1679	25.8411	30.1969	30.7429	24.1819	22.2601	30.2751	29.4363
379	augustus_masked-CEN.PK113-7D_chr02_pilon-processed-gene-7.28	CEN.PK113-7D_chr02_pilon	776155	777120	+	966	YBR290W	BSD2	132.493	125.999	119.534	125.812	84.731	91.7007	125.49	124.603	131.155	127.539	129.599	132.729	107.047	96.9578	106.313	114.362
380	augustus_masked-CEN.PK113-7D_chr02_pilon-processed-gene-7.29	CEN.PK113-7D_chr02_pilon	780570	781994	+	1425	YBR293W	VBA2	64.0918	61.1923	53.557	54.4234	42.8912	40.6472	50.7302	56.3119	52.0782	56.6413	49.2295	50.9185	41.6325	43.3648	47.0035	44.7337
381	augustus_masked-CEN.PK113-7D_chr02_pilon-processed-gene-7.3	CEN.PK113-7D_chr02_pilon	694064	695416	-	1353	YBR240C	THI2	14.4941	15.6646	12.6495	15.2698	9.61141	7.32694	12.9917	12.9596	14.594	15.3278	12.2963	11.684	9.61998	7.79774	12.1637	11.1573
382	augustus_masked-CEN.PK113-7D_chr02_pilon-processed-gene-7.30	CEN.PK113-7D_chr02_pilon	782799	785378	+	2580	YBR294W	SUL1	339.331	337.423	312.834	321.676	39.2262	40.5097	113.613	117.347	83.1343	77.8609	141.515	152.308	24.5277	20.0291	108.72	98.6973
383	augustus_masked-CEN.PK113-7D_chr02_pilon-processed-gene-7.31	CEN.PK113-7D_chr02_pilon	786413	790063	+	3651	YBR295W	PCA1	10.1352	10.3247	9.63694	8.72388	6.76747	6.94326	14.617	14.3449	9.6706	10.2917	8.03134	8.02131	6.55882	6.11361	14.2317	14.5842
384	augustus_masked-CEN.PK113-7D_chr02_pilon-processed-gene-7.34	CEN.PK113-7D_chr02_pilon	799760	800194	+	435	YBR299W	MAL32	16.2485	20.011	10.4693	14.0324	0.351703	0.325562	0.728083	0.528063	23.9618	16.2791	7.96783	10.8857	0	0.824955	0.660846	0.157741
385	augustus_masked-CEN.PK113-7D_chr02_pilon-processed-gene-7.35	CEN.PK113-7D_chr02_pilon	800428	800664	+	237	YGR292W	MAL12	0.584768	2.55506	0	0	0	0	0	0	0	0	0	0.307385	0	0	0	0
386	augustus_masked-CEN.PK113-7D_chr02_pilon-processed-gene-7.36	CEN.PK113-7D_chr02_pilon	802601	802963	+	363	YBR301W	PAU24	236.519	80.0726	111.294	65.7537	22.1268	23.018	38.1717	34.3823	60.6645	75.0463	48.1231	82.2826	42.5917	43.1022	22.1738	21.5493
387	augustus_masked-CEN.PK113-7D_chr02_pilon-processed-gene-7.37	CEN.PK113-7D_chr02_pilon	701720	704929	-	3210	YBR245C	ISW1	31.4958	30.8905	30.091	28.2801	31.5991	32.7357	33.2256	35.0167	26.7319	27.193	26.4971	28.4139	28.0698	28.6637	31.7692	33.1544
388	augustus_masked-CEN.PK113-7D_chr02_pilon-processed-gene-7.38	CEN.PK113-7D_chr02_pilon	706574	708025	-	1452	YBR247C	ENP1	55.5505	56.6138	56.1023	53.7348	68.5931	79.3926	42.5887	43.7161	48.3799	56.434	46.5954	55.6411	66.3639	70.5353	39.9426	39.7905
389	augustus_masked-CEN.PK113-7D_chr02_pilon-processed-gene-7.39	CEN.PK113-7D_chr02_pilon	708377	710035	-	1659	YBR248C	HIS7	132.742	144.406	191.583	196.753	214.363	228.435	149.72	141.184	98.4473	108.237	137.637	139.465	155.525	147.09	116.703	118.622
390	augustus_masked-CEN.PK113-7D_chr02_pilon-processed-gene-7.4	CEN.PK113-7D_chr02_pilon	696159	697625	-	1467	YBR241C	Probable	38.5445	35.3443	25.9868	20.7514	13.1403	12.7428	33.4096	33.0912	48.5357	39.9964	32.132	29.6963	14.1174	16.0959	36.5949	33.5369
391	augustus_masked-CEN.PK113-7D_chr02_pilon-processed-gene-7.40	CEN.PK113-7D_chr02_pilon	710452	711564	-	1113	YBR249C	ARO4	458.729	490.41	647.359	665.788	772.24	761.538	367.937	368.88	453.285	458.292	497.199	493.981	461.314	466.931	238.653	246.788
392	augustus_masked-CEN.PK113-7D_chr02_pilon-processed-gene-7.41	CEN.PK113-7D_chr02_pilon	717307	717834	-	528	YBR254C	TRS20	54.9898	56.0534	65.8026	83.7417	93.5911	96.4245	82.6281	94.8413	55.053	56.658	74.8343	72.9882	83.4872	86.3156	73.2281	84.0823
393	augustus_masked-CEN.PK113-7D_chr02_pilon-processed-gene-7.43	CEN.PK113-7D_chr02_pilon	720957	721673	-	717	YBR256C	RIB5	238.038	259.913	316.867	376.663	325.719	325.013	327.98	334.256	291.773	295.689	324.848	336.005	233.785	217.315	247.575	250.257
394	augustus_masked-CEN.PK113-7D_chr02_pilon-processed-gene-7.44	CEN.PK113-7D_chr02_pilon	723305	723733	-	429	YBR258C	SHG1	36.3435	34.4062	33.0458	44.8751	28.7081	30.0405	42.4503	44.7992	33.0233	40.9302	38.4573	34.9817	27.9932	31.2848	31.8292	37.2677
395	augustus_masked-CEN.PK113-7D_chr02_pilon-processed-gene-7.45	CEN.PK113-7D_chr02_pilon	726210	728210	-	2001	YBR260C	RGD1	44.4652	47.1336	41.8846	43.4896	36.6613	36.9796	42.3001	42.8573	41.3058	40.7701	41.0863	41.5403	38.5608	39.2391	37.5677	37.755
396	augustus_masked-CEN.PK113-7D_chr02_pilon-processed-gene-7.46	CEN.PK113-7D_chr02_pilon	728403	729101	-	699	YBR261C	TAE1	81.8851	88.0385	95.837	104.232	117.534	111.837	100.588	96.6152	74.7692	66.7805	79.0389	79.5203	95.2637	84.9137	74.4374	89.1338
397	augustus_masked-CEN.PK113-7D_chr02_pilon-processed-gene-7.47	CEN.PK113-7D_chr02_pilon	729291	729611	-	321	YBR262C	AIM5	240.482	260.094	233.634	294.259	105.807	100.81	120.372	128.569	231.188	254.821	252.014	224.224	94.5368	78.4786	98.2854	102.605
398	augustus_masked-CEN.PK113-7D_chr02_pilon-processed-gene-7.48	CEN.PK113-7D_chr02_pilon	731341	731940	-	600	YBR264C	YPT10	59.0162	60.1764	49.3366	55.563	48.5746	47.7965	72.0529	82.8223	46.9786	57.2054	48.8707	47.5955	44.1052	48.5651	60.7276	59.4684
399	augustus_masked-CEN.PK113-7D_chr02_pilon-processed-gene-7.49	CEN.PK113-7D_chr02_pilon	735731	736147	-	417	YBR269C	FMP21	182.46	164.094	134.93	136.623	57.0506	57.9043	127.598	118.985	171.276	146.425	118.526	114.953	61.9087	61.6164	101.855	113.869
400	augustus_masked-CEN.PK113-7D_chr02_pilon-processed-gene-7.5	CEN.PK113-7D_chr02_pilon	699017	700363	-	1347	YBR243C	ALG7	50.2607	49.2261	57.4763	55.7158	78.6535	79.4309	65.6005	60.7665	52.4237	48.2266	53.5726	51.7037	64.7036	66.6027	55.1674	51.3993
401	augustus_masked-CEN.PK113-7D_chr02_pilon-processed-gene-7.50	CEN.PK113-7D_chr02_pilon	736332	737969	-	1638	YBR270C	BIT2	16.7949	15.3883	14.7536	13.4729	8.8731	13.4011	20.7374	22.3444	15.2813	15.6165	13.3308	16.7671	11.59	10.3406	20.4896	20.359
402	augustus_masked-CEN.PK113-7D_chr02_pilon-processed-gene-7.51	CEN.PK113-7D_chr02_pilon	739919	741367	-	1449	YBR272C	HSM3	48.7791	47.0147	45.0153	42.8284	35.1594	35.7713	47.5402	48.721	41.8439	45.4801	39.3245	41.4779	32.407	34.5729	40.5213	39.2099
403	augustus_masked-CEN.PK113-7D_chr02_pilon-processed-gene-7.52	CEN.PK113-7D_chr02_pilon	741625	742935	-	1311	YBR273C	UBX7	83.3549	86.2018	67.9632	68.1696	56.19	54.8221	83.1652	75.109	82.7545	83.3381	81.4816	75.073	68.6196	60.5483	72.7441	73.642
404	augustus_masked-CEN.PK113-7D_chr02_pilon-processed-gene-7.53	CEN.PK113-7D_chr02_pilon	744920	750670	-	5751	YBR275C	RIF1	18.3268	15.8205	16.7191	14.9412	14.791	15.6493	18.3663	20.2107	13.8997	13.6829	12.6563	14.0608	11.6413	11.6561	17.6825	17.8135
405	augustus_masked-CEN.PK113-7D_chr02_pilon-processed-gene-7.54	CEN.PK113-7D_chr02_pilon	751184	753607	-	2424	YBR276C	PPS1	47.8833	49.3383	52.1511	52.075	45.0957	49.9231	64.48	67.1559	46.362	44.8044	48.3296	49.5285	40.9096	39.024	55.1455	52.5104
406	augustus_masked-CEN.PK113-7D_chr02_pilon-processed-gene-7.55	CEN.PK113-7D_chr02_pilon	756348	758261	-	1914	YBR280C	SAF1	27.7325	23.412	21.0307	18.6036	13.029	13.6514	23.1663	25.243	29.2236	30.127	25.2435	26.3387	16.7191	13.9117	27.7856	26.9594
407	augustus_masked-CEN.PK113-7D_chr02_pilon-processed-gene-7.56	CEN.PK113-7D_chr02_pilon	758534	761170	-	2637	YBR281C	DUG2	34.0825	32.3212	32.7855	32.9116	35.5935	33.8071	41.5562	39.8671	29.0331	31.9509	32.5965	33.5382	34.251	29.0133	38.9722	41.1392
408	augustus_masked-CEN.PK113-7D_chr02_pilon-processed-gene-7.57	CEN.PK113-7D_chr02_pilon	762507	763979	-	1473	YBR283C	SSH1	222.563	216.29	235.572	222.607	328.52	336.839	252.158	238.96	187.97	190.288	215.396	227.75	267.188	295.367	211.21	211.069
409	augustus_masked-CEN.PK113-7D_chr02_pilon-processed-gene-7.58	CEN.PK113-7D_chr02_pilon	771576	773027	-	1452	YBR288C	APM3	40.1835	43.4248	45.9341	45.1114	48.837	51.7418	48.5871	50.0442	34.0227	37.5729	42.8716	42.3454	47.3462	48.9348	42.1204	45.5559
410	augustus_masked-CEN.PK113-7D_chr02_pilon-processed-gene-7.59	CEN.PK113-7D_chr02_pilon	777237	778136	-	900	YBR291C	CTP1	156.915	172.329	195.061	226.078	336.58	325.567	153.783	143.95	113.532	138.096	155.431	157.356	287.723	279.748	128.562	135.024
411	augustus_masked-CEN.PK113-7D_chr02_pilon-processed-gene-7.6	CEN.PK113-7D_chr02_pilon	701098	701586	+	489	YBR244W	GPX2	41.9454	46.283	39.2055	44.17	46.1476	43.1519	47.2807	44.313	32.7241	41.6711	36.2903	40.82	41.617	34.1977	41.5917	38.8691
412	augustus_masked-CEN.PK113-7D_chr02_pilon-processed-gene-7.60	CEN.PK113-7D_chr02_pilon	790362	792086	-	1725	YBR296C	PHO89	11.8504	18.0787	8.34608	8.57433	3.19286	2.4219	9.91459	11.7184	16.7234	17.6355	4.29986	4.30767	3.25161	3.61976	8.87401	9.50698
413	augustus_masked-CEN.PK113-7D_chr02_pilon-processed-gene-7.63	CEN.PK113-7D_chr02_pilon	804181	804999	-	819	YML132W	COS3	148.405	137.062	129.867	116.288	104.049	113.174	133.705	137.806	149.049	131.637	119.766	106.74	95.7931	108.752	90.7332	98.0248
414	augustus_masked-CEN.PK113-7D_chr02_pilon-processed-gene-7.7	CEN.PK113-7D_chr02_pilon	705161	706324	+	1164	YBR246W	RRT2	61.5559	64.4436	68.4056	67.904	71.3038	69.8363	81.7639	78.5426	54.4224	50.7803	52.8834	56.0772	61.4083	63.2005	58.2839	59.2444
415	augustus_masked-CEN.PK113-7D_chr02_pilon-processed-gene-7.8	CEN.PK113-7D_chr02_pilon	712603	714174	+	1572	YBR250W	SPO23	12.8716	11.5563	11.2611	9.2595	8.90501	10.0449	12.441	12.6641	6.39717	8.18205	4.1451	4.86595	7.27341	6.30051	9.4634	9.64659
416	augustus_masked-CEN.PK113-7D_chr02_pilon-processed-gene-7.9	CEN.PK113-7D_chr02_pilon	714960	715883	+	924	YBR251W	MRPS5	96.2181	104.202	104.934	110.103	45.6986	46.4401	66.2396	63.3933	82.0632	93.0614	92.4269	91.2205	56.9682	53.2069	50.9447	52.5027
417	augustus_masked-CEN.PK113-7D_chr03_pilon-processed-gene-0.0	CEN.PK113-7D_chr03_pilon	8977	10725	+	1749	YKR105C	VBA5	0	0	0.0419977	0	0	0	0	0	0	0	0	0	0	0	0.0410903	0.0784647
418	augustus_masked-CEN.PK113-7D_chr03_pilon-processed-gene-0.10	CEN.PK113-7D_chr03_pilon	50431	51933	+	1503	YCL040W	GLK1	1564.32	1508.99	1172.63	1036.15	146.425	126.967	582.437	532.876	1603.66	1312.45	1195.65	1145.73	231.33	226.296	417.957	427.226
419	augustus_masked-CEN.PK113-7D_chr03_pilon-processed-gene-0.11	CEN.PK113-7D_chr03_pilon	52238	54475	+	2238	YCL039W	GID7	42.6359	39.9438	38.1712	35.6671	24.0971	23.6981	45.2502	48.4117	39.1619	36.5495	34.9698	37.011	22.1709	20.9412	45.5029	41.1152
420	augustus_masked-CEN.PK113-7D_chr03_pilon-processed-gene-0.12	CEN.PK113-7D_chr03_pilon	58617	60302	+	1686	YCL036W	GFD2	11.9602	13.6033	13.9415	16.0136	15.9252	13.3556	9.39253	9.35542	11.2326	12.9004	12.2112	14.0861	13.9044	12.7706	8.26939	8.38385
421	augustus_masked-CEN.PK113-7D_chr03_pilon-processed-gene-0.13	CEN.PK113-7D_chr03_pilon	61234	62298	+	1065	YCL034W	LSB5	121.152	117.201	113.733	118.085	94.3085	87.8306	201.553	214.25	121.513	118.94	125.102	130.378	98.0416	90.91	222.012	197.67
422	augustus_masked-CEN.PK113-7D_chr03_pilon-processed-gene-0.14	CEN.PK113-7D_chr03_pilon	63017	64057	+	1041	YCL032W	STE50	51.9213	56.134	47.2759	47.4358	34.2429	35.7789	58.5666	54.8709	47.0322	43.7305	48.078	48.5668	35.9899	31.2318	49.7063	55.698
423	augustus_masked-CEN.PK113-7D_chr03_pilon-processed-gene-0.15	CEN.PK113-7D_chr03_pilon	69726	70943	+	1218	YCL028W	RNQ1	155.885	146.229	144.496	127.667	98.2257	91.6805	152.377	148.361	139.636	139.832	135.282	133.858	111.763	101.823	159.96	157.91
424	augustus_masked-CEN.PK113-7D_chr03_pilon-processed-gene-0.17	CEN.PK113-7D_chr03_pilon	78738	81851	+	3114	YCL024W	KCC4	31.4654	31.8915	25.6877	23.1456	16.7779	15.599	28.6814	27.441	32.5533	36.6634	30.3637	31.7696	16.7653	13.3447	25.5712	24.3488
425	augustus_masked-CEN.PK113-7D_chr03_pilon-processed-gene-0.18	CEN.PK113-7D_chr03_pilon	6132	7979	-	1848	GEX1	Glutathione	0.0374973	0	0.0794957	0	0	0	0.0856916	0.124301	0	0	0	0	0	0	0	0
426	augustus_masked-CEN.PK113-7D_chr03_pilon-processed-gene-0.19	CEN.PK113-7D_chr03_pilon	11146	11928	-	783	YCL068C	Putative	2.74348	2.12677	1.40717	1.49919	1.46543	1.53737	1.11235	2.93368	3.1874	1.56885	2.92154	2.51208	1.56128	1.64991	1.65211	1.75268
427	augustus_masked-CEN.PK113-7D_chr03_pilon-processed-gene-0.2	CEN.PK113-7D_chr03_pilon	16933	18204	+	1272	YCL063W	VAC17	35.846	36.7162	46.313	42.9433	43.7804	41.8623	53.7197	43.943	27.1803	27.3245	38.5839	37.0551	43.7005	43.5592	43.6174	43.695
428	augustus_masked-CEN.PK113-7D_chr03_pilon-processed-gene-0.20	CEN.PK113-7D_chr03_pilon	12029	12661	-	633	YCR039C	MATALPHA2	0.109471	0	0.464164	0.12363	0	0.111864	0.875598	1.08866	0.231924	0	0	0	0	0	0.340602	0.1084
429	augustus_masked-CEN.PK113-7D_chr03_pilon-processed-gene-0.21	CEN.PK113-7D_chr03_pilon	15441	16523	-	1083	YCL064C	CHA1	6.71835	5.31183	6.91811	8.30992	3.81418	4.5768	25.3695	25.5938	5.08338	3.53624	4.48053	4.37236	4.64797	4.24132	17.7843	20.0847
430	augustus_masked-CEN.PK113-7D_chr03_pilon-processed-gene-0.22	CEN.PK113-7D_chr03_pilon	18459	21749	-	3291	YCL061C	MRC1	26.1725	22.5402	24.1276	21.4727	19.3854	20.3543	28.1734	28.9897	20.3194	21.4736	21.2531	22.0255	16.6284	15.811	24.1085	23.7899
431	augustus_masked-CEN.PK113-7D_chr03_pilon-processed-gene-0.23	CEN.PK113-7D_chr03_pilon	22074	23024	-	951	YCL059C	KRR1	77.8931	86.6776	87.357	87.3096	120.253	126.802	99.6607	103.139	71.4744	90.2673	84.5545	90.9287	117.885	112.902	83.1269	83.9138
432	augustus_masked-CEN.PK113-7D_chr03_pilon-processed-gene-0.24	CEN.PK113-7D_chr03_pilon	23677	23970	-	294	YCL057C-A	MOS1	475.637	503.079	427.982	505.747	243.797	205.203	272.01	270.857	567.009	511.469	465.435	441.562	237.746	223.369	235.157	206.786
433	augustus_masked-CEN.PK113-7D_chr03_pilon-processed-gene-0.25	CEN.PK113-7D_chr03_pilon	33764	35014	-	1251	YCL052C	PBN1	108.291	115.023	90.012	103.28	77.3515	74.8284	131.079	132.818	104.15	107.378	106.058	104.588	82.3725	77.2787	103.176	107.78
434	augustus_masked-CEN.PK113-7D_chr03_pilon-processed-gene-0.26	CEN.PK113-7D_chr03_pilon	37457	38422	-	966	YCL050C	APA1	314.84	326.125	322.179	347.461	397.286	403.82	307.618	324.27	292.172	301.006	316.892	305.88	351.067	351.723	289.402	284.201
435	augustus_masked-CEN.PK113-7D_chr03_pilon-processed-gene-0.27	CEN.PK113-7D_chr03_pilon	39407	40345	-	939	YCL049C	Uncharacterized	200.948	182.261	218.015	208.854	96.3729	98.3342	161.815	144.413	172.683	168.144	201.833	191.862	134.632	131.007	121.156	116.701
436	augustus_masked-CEN.PK113-7D_chr03_pilon-processed-gene-0.28	CEN.PK113-7D_chr03_pilon	43269	44045	-	777	YCL047C	POF1	68.8491	72.4788	69.1054	75.9412	71.6714	75.2751	63.1802	67.0103	75.6713	77.9323	73.3348	79.5071	83.5719	73.8032	56.1432	58.6383
437	augustus_masked-CEN.PK113-7D_chr03_pilon-processed-gene-0.29	CEN.PK113-7D_chr03_pilon	44216	46498	-	2283	YCL045C	EMC1	83.7732	88.2595	91.9865	96.9395	132.351	136.781	121.769	116.916	70.9283	78.4947	88.0849	93.464	90.5262	88.7786	103.567	104.744
438	augustus_masked-CEN.PK113-7D_chr03_pilon-processed-gene-0.3	CEN.PK113-7D_chr03_pilon	23229	23570	+	342	YCL058W-A	ADF1	29.5821	33.199	24.4847	35.01	25.4985	38.7176	38.895	36.4935	24.6826	23.4526	24.3229	31.9519	32.8014	27.7011	24.1658	25.0794
439	augustus_masked-CEN.PK113-7D_chr03_pilon-processed-gene-0.30	CEN.PK113-7D_chr03_pilon	46704	47957	-	1254	YCL044C	MGR1	28.6795	30.2412	23.196	23.2152	27.2675	29.8146	37.569	29.6751	29.7948	28.5811	26.0365	22.4244	38.8226	34.2257	37.8247	33.5426
440	augustus_masked-CEN.PK113-7D_chr03_pilon-processed-gene-0.31	CEN.PK113-7D_chr03_pilon	48246	49814	-	1569	YCL043C	PDI1	665.744	600.146	694.091	651.449	993.369	983.167	744.505	706.886	827.234	701.317	732.213	681.653	996.208	1106.57	668.972	672.354
441	augustus_masked-CEN.PK113-7D_chr03_pilon-processed-gene-0.32	CEN.PK113-7D_chr03_pilon	54534	56120	-	1587	YCL038C	ATG22	69.1203	56.1859	55.1252	49.3611	50.033	52.6053	77.3829	78.9815	68.5937	72.4416	69.4075	67.663	52.8342	59.6057	75.1728	75.6218
442	augustus_masked-CEN.PK113-7D_chr03_pilon-processed-gene-0.34	CEN.PK113-7D_chr03_pilon	60417	60749	-	333	YCL035C	GRX1	1031.1	1046.3	929.535	1122.63	510.2	545.851	1101.14	1107.84	1133.02	1148.34	1129.11	1126.88	605.518	538.175	864.778	835.978
443	augustus_masked-CEN.PK113-7D_chr03_pilon-processed-gene-0.35	CEN.PK113-7D_chr03_pilon	62352	62858	-	507	YCL033C	MXR2	91.9833	90.6233	98.5182	101.102	64.8778	66.2007	83.3957	92.7287	91.6465	93.4955	94.0676	90.2366	61.5567	64.5515	72.0088	72.6776
444	augustus_masked-CEN.PK113-7D_chr03_pilon-processed-gene-0.36	CEN.PK113-7D_chr03_pilon	64251	65144	-	894	YCL031C	RRP7	121.305	130.305	119.548	129.204	118.936	121.66	119.831	117.937	101.649	124.555	116.929	120.276	122.184	113.196	100.244	100.009
445	augustus_masked-CEN.PK113-7D_chr03_pilon-processed-gene-0.37	CEN.PK113-7D_chr03_pilon	65510	67909	-	2400	YCL030C	HIS4	601.307	579.75	722.298	652.311	672.172	668.266	482.596	443.335	595.093	581.448	606.696	611.426	375.014	362.713	413.684	395.293
446	augustus_masked-CEN.PK113-7D_chr03_pilon-processed-gene-0.38	CEN.PK113-7D_chr03_pilon	68175	69497	-	1323	YCL029C	BIK1	46.9299	47.4873	40.8633	44.2455	38.797	37.8936	42.4922	46.7054	41.9452	42.1104	44.6939	48.1814	41.8528	40.0356	45.141	43.8778
447	augustus_masked-CEN.PK113-7D_chr03_pilon-processed-gene-0.39	CEN.PK113-7D_chr03_pilon	72981	73562	-	582	YCL026C-B	HBN1	39.8863	36.6763	31.8048	31.7334	7.88613	8.15163	32.6512	29.6015	44.1433	36.0056	37.7569	35.5489	47.6934	41.9281	32.229	38.1994
448	augustus_masked-CEN.PK113-7D_chr03_pilon-processed-gene-0.4	CEN.PK113-7D_chr03_pilon	24413	26551	+	2139	YCL057W	PRD1	185.143	169.789	184.305	166.906	148.592	153.769	162.8	163.054	173.816	172.963	194.252	198.797	157.235	160.889	142.188	147.372
449	augustus_masked-CEN.PK113-7D_chr03_pilon-processed-gene-0.40	CEN.PK113-7D_chr03_pilon	74280	74861	-	582	YCL026C-A	FRM2	14.5258	12.6156	13.8831	10.7571	9.20049	7.05663	7.34651	4.99936	2.90085	3.97303	3.33499	2.2531	8.03126	10.7287	4.44538	4.00857
450	augustus_masked-CEN.PK113-7D_chr03_pilon-processed-gene-0.41	CEN.PK113-7D_chr03_pilon	75594	77495	-	1902	YCL025C	AGP1	445.718	401.67	336.413	309.616	50.8763	47.132	36.842	35.1848	488.28	473.182	512.648	461.615	80.5687	76.0351	33.2508	29.4384
451	augustus_masked-CEN.PK113-7D_chr03_pilon-processed-gene-0.5	CEN.PK113-7D_chr03_pilon	27561	28568	+	1008	YCL055W	KAR4	92.4621	101.15	83.2916	85.7108	75.433	78.2559	94.8892	97.1547	135.594	115.056	76.4722	71.0434	85.5366	87.0794	75.2892	84.0699
452	augustus_masked-CEN.PK113-7D_chr03_pilon-processed-gene-0.6	CEN.PK113-7D_chr03_pilon	31070	33595	+	2526	YCL054W	SPB1	55.9353	58.2535	62.1713	59.7931	70.6508	76.1919	55.7325	52.5314	47.6284	57.7275	56.1202	60.2759	68.3806	61.7697	41.453	42.0505
453	augustus_masked-CEN.PK113-7D_chr03_pilon-processed-gene-0.7	CEN.PK113-7D_chr03_pilon	35486	37237	+	1752	YCL051W	LRE1	44.1004	47.2221	42.4289	43.819	35.9337	38.7594	57.0342	56.8587	44.9977	45.1209	45.1847	48.2342	34.3956	31.3384	48.4446	49.2306
454	augustus_masked-CEN.PK113-7D_chr03_pilon-processed-gene-0.8	CEN.PK113-7D_chr03_pilon	41109	41348	+	240	YCL048W-A	Uncharacterized	32.0489	33.116	10.0999	12.7169	5.0997	8.26113	39.9194	39.8798	16.8218	23.7854	7.22085	10.0169	7.19107	7.47615	35.9335	38.8832
455	augustus_masked-CEN.PK113-7D_chr03_pilon-processed-gene-0.9	CEN.PK113-7D_chr03_pilon	41773	43164	+	1392	YCL048W	SPS22	9.45837	8.15664	7.54592	9.05136	3.84676	3.35735	4.26611	4.73057	1.68745	1.92069	1.39437	1.09903	2.63466	2.11395	1.13583	1.676
456	augustus_masked-CEN.PK113-7D_chr03_pilon-processed-gene-1.0	CEN.PK113-7D_chr03_pilon	96480	97576	+	1097	YCL018W	LEU2	170.806	176.227	196.458	188.475	195.248	200.165	118.444	120.612	96.7568	93.3379	105.465	102.535	111.045	113.643	86.2142	78.6879
457	augustus_masked-CEN.PK113-7D_chr03_pilon-processed-gene-1.1	CEN.PK113-7D_chr03_pilon	97935	99428	-	1494	YCL017C	NFS1	76.4379	77.6189	75.6173	67.1529	60.5205	64.7904	79.0731	76.7229	64.8058	64.8594	69.0882	67.779	61.6102	58.0798	82.979	85.5191
458	augustus_masked-CEN.PK113-7D_chr03_pilon-processed-gene-1.10	CEN.PK113-7D_chr03_pilon	148783	149655	+	873	YCR016W	Uncharacterized	57.5474	56.5318	61.3379	55.3093	55.3782	60.0219	65.0302	61.2202	43.8911	50.325	62.809	57.6627	62.4379	60.4258	55.238	59.7356
459	augustus_masked-CEN.PK113-7D_chr03_pilon-processed-gene-1.11	CEN.PK113-7D_chr03_pilon	160844	161935	+	1092	YCR019W	MAK32	33.5687	33.2719	34.5073	38.6989	33.9746	35.0158	50.6108	50.3449	34.0804	39.8353	43.4203	41.0283	35.1651	30.759	43.7652	43.7341
460	augustus_masked-CEN.PK113-7D_chr03_pilon-processed-gene-1.12	CEN.PK113-7D_chr03_pilon	106337	108507	-	2171	YCL011C	GBP2	98.8515	102.819	108.54	110.123	104.296	109.297	119.48	115.471	88.281	90.2993	98.3126	100.702	99.668	92.0362	101.958	104.238
461	augustus_masked-CEN.PK113-7D_chr03_pilon-processed-gene-1.13	CEN.PK113-7D_chr03_pilon	108720	109499	-	780	YCL010C	SGF29	80.3111	76.2759	70.4405	55.9844	57.2735	64.9089	74.3065	74.4095	60.1348	67.3495	68.4314	69.2077	59.9256	59.5332	70.4849	68.2655
462	augustus_masked-CEN.PK113-7D_chr03_pilon-processed-gene-1.14	CEN.PK113-7D_chr03_pilon	109768	110697	-	930	YCL009C	ILV6	238.881	217.884	302.662	263.299	337.567	318.796	234.387	199.821	264.965	217.711	226.893	208.602	196.324	206.593	300.296	242.817
463	augustus_masked-CEN.PK113-7D_chr03_pilon-processed-gene-1.15	CEN.PK113-7D_chr03_pilon	110845	112002	-	1158	YCL008C	STP22	29.5012	28.1727	32.7308	32.3033	26.2912	32.4697	37.2647	32.7965	26.8134	25.4593	30.2303	31.581	28.9382	26.0929	49.0905	36.0863
464	augustus_masked-CEN.PK113-7D_chr03_pilon-processed-gene-1.16	CEN.PK113-7D_chr03_pilon	122529	123497	-	969	YCR002C	CDC10	180.854	179.821	172.757	171.779	140.439	155.357	176.907	172.419	154.08	163.311	175.125	167.353	155.25	150.356	151.966	152.601
465	augustus_masked-CEN.PK113-7D_chr03_pilon-processed-gene-1.17	CEN.PK113-7D_chr03_pilon	124724	125467	-	744	YCR004C	YCP4	425.55	414.585	361.346	380.349	146.925	148.757	266.271	258.935	250.6	233.192	271.877	281.12	186.929	184.154	223.425	252.15
466	augustus_masked-CEN.PK113-7D_chr03_pilon-processed-gene-1.18	CEN.PK113-7D_chr03_pilon	126095	127477	-	1383	YCR005C	CIT2	1527.85	1461.33	1093.15	1108.96	832.158	838.861	509.54	486.986	1084.55	1174.54	739.014	729.766	612.047	565.502	494.703	477.394
467	augustus_masked-CEN.PK113-7D_chr03_pilon-processed-gene-1.19	CEN.PK113-7D_chr03_pilon	131160	131879	-	720	YCR007C	DUP240	33.7813	35.0083	28.3614	26.6294	18.4864	17.8008	30.4619	33.3927	34.765	33.2193	24.7434	26.7118	19.0763	18.1421	30.244	24.5879
468	augustus_masked-CEN.PK113-7D_chr03_pilon-processed-gene-1.2	CEN.PK113-7D_chr03_pilon	99779	100921	-	1143	YCL016C	DCC1	40.0129	40.5951	40.3579	37.8622	29.4471	32.5241	40.4554	42.8734	42.8993	47.035	42.6959	44.9976	35.2318	35.5402	35.1476	37.2203
469	augustus_masked-CEN.PK113-7D_chr03_pilon-processed-gene-1.20	CEN.PK113-7D_chr03_pilon	135894	136691	-	798	YCR009C	RVS161	244.182	249.656	216.128	246.149	213.286	218.907	296.574	293.803	247.808	255.534	268.333	257.623	223.842	215.493	247.572	248.158
470	augustus_masked-CEN.PK113-7D_chr03_pilon-processed-gene-1.21	CEN.PK113-7D_chr03_pilon	137422	138273	-	852	YCR010C	ADY2	2.60263	3.55369	2.41398	2.20444	1.16718	1.24665	3.25266	3.14545	2.24003	2.03548	1.13906	1.02606	1.26603	1.17934	3.03663	2.49664
471	augustus_masked-CEN.PK113-7D_chr03_pilon-processed-gene-1.22	CEN.PK113-7D_chr03_pilon	138873	142022	-	3150	YCR011C	ADP1	53.4341	54.8599	49.3191	48.2962	48.2529	48.9373	77.0425	77.4199	45.0911	44.8697	47.8199	44.3114	39.8591	37.0247	67.1899	67.6153
472	augustus_masked-CEN.PK113-7D_chr03_pilon-processed-gene-1.23	CEN.PK113-7D_chr03_pilon	144334	146082	-	1749	YCR014C	POL4	23.138	24.8417	23.1407	23.7592	15.4391	19.1903	32.8668	38.6129	26.1048	28.3419	23.939	24.6999	19.3653	18.0556	30.4069	32.0136
473	augustus_masked-CEN.PK113-7D_chr03_pilon-processed-gene-1.24	CEN.PK113-7D_chr03_pilon	146366	147319	-	954	YCR015C	UPF0655	29.1998	29.3571	30.3364	25.8398	24.857	30.1349	40.5025	41.0135	21.3903	23.0261	26.8852	26.5743	27.7391	27.3843	29.4549	31.4316
474	augustus_masked-CEN.PK113-7D_chr03_pilon-processed-gene-1.25	CEN.PK113-7D_chr03_pilon	149922	152783	-	2862	YCR017C	CWH43	113.288	117.851	109.18	106.75	84.5139	78.4547	91.6009	94.8954	100.129	103.264	95.6482	93.01	65.5036	65.6773	81.3338	84.0814
475	augustus_masked-CEN.PK113-7D_chr03_pilon-processed-gene-1.26	CEN.PK113-7D_chr03_pilon	162019	162666	-	648	YCR020C	PET18	25.344	24.764	21.4241	28.2597	22.7834	24.9145	44.2327	51.2824	29.339	36.2412	26.6369	34.1767	27.8543	32.452	52.0149	50.1923
476	augustus_masked-CEN.PK113-7D_chr03_pilon-processed-gene-1.27	CEN.PK113-7D_chr03_pilon	162837	163103	-	267	YCR020C-A	MAK31	101.477	92.9869	114.17	126.619	153.277	150.901	151.834	159.734	123.715	128.822	121.505	121.417	146.245	141.929	113.318	118.217
477	augustus_masked-CEN.PK113-7D_chr03_pilon-processed-gene-1.28	CEN.PK113-7D_chr03_pilon	164116	165114	-	999	YCR021C	HSP30	269.134	274.134	73.3805	82.9579	6.20234	6.80453	75.6917	73.7333	349.018	391.243	57.2464	44.3373	11.2293	10.5609	49.3501	46.2944
478	augustus_masked-CEN.PK113-7D_chr03_pilon-processed-gene-1.29	CEN.PK113-7D_chr03_pilon	166545	168380	-	1836	YCR023C	Uncharacterized	51.6693	53.6369	52.53	56.4768	49.2888	48.8648	49.336	54.0071	50.8551	53.3681	55.6147	60.7085	38.3054	39.9119	44.1927	42.6055
479	augustus_masked-CEN.PK113-7D_chr03_pilon-processed-gene-1.3	CEN.PK113-7D_chr03_pilon	101439	106349	+	4911	YCL014W	BUD3	18.569	16.2608	18.2625	18.2139	18.8941	18.5423	25.0065	26.5989	17.4878	16.5236	15.7668	18.1718	14.8771	15.3889	20.5752	21.3914
480	augustus_masked-CEN.PK113-7D_chr03_pilon-processed-gene-1.30	CEN.PK113-7D_chr03_pilon	168751	170229	-	1479	YCR024C	SLM5	48.8204	46.061	53.4392	51.484	30.2568	31.5029	35.387	34.79	39.1587	43.043	44.2918	48.1235	39.3831	33.0467	31.4388	28.7182
481	augustus_masked-CEN.PK113-7D_chr03_pilon-processed-gene-1.31	CEN.PK113-7D_chr03_pilon	172119	174347	-	2229	YCR026C	NPP1	61.6474	56.2014	52.9897	50.8377	43.2411	42.0919	63.3361	62.279	57.9592	61.8209	51.6869	56.6722	36.6167	34.3561	49.5879	48.1768
482	augustus_masked-CEN.PK113-7D_chr03_pilon-processed-gene-1.32	CEN.PK113-7D_chr03_pilon	175378	176007	-	630	YCR027C	RHB1	77.6544	82.9025	69.723	75.1523	74.1885	76.4295	87.3483	92.2476	65.4811	70.539	70.8606	72.619	71.1117	72.1128	67.4181	76.5683
483	augustus_masked-CEN.PK113-7D_chr03_pilon-processed-gene-1.4	CEN.PK113-7D_chr03_pilon	113170	113940	+	771	YCL005W	LDB16	53.8362	60.9672	54.7809	66.0775	72.2292	68.3299	68.8067	64.5525	48.6504	52.1093	54.2154	53.3857	63.9828	51.4778	54.0634	53.3097
484	augustus_masked-CEN.PK113-7D_chr03_pilon-processed-gene-1.5	CEN.PK113-7D_chr03_pilon	114341	115819	+	1479	YCL004W	PGS1	34.7646	32.8057	32.8283	26.5621	22.5504	21.353	31.3718	34.583	30.92	33.4182	29.9028	28.9628	22.1226	21.6429	25.4134	24.3107
485	augustus_masked-CEN.PK113-7D_chr03_pilon-processed-gene-1.6	CEN.PK113-7D_chr03_pilon	117065	117631	+	567	YCL001W	RER1	173.421	179.956	151.701	185.362	206.686	215.301	180.282	179.202	151.986	157.518	171.405	158.549	188.591	179.618	147.536	151.031
486	augustus_masked-CEN.PK113-7D_chr03_pilon-processed-gene-1.7	CEN.PK113-7D_chr03_pilon	123769	124320	+	552	YCR003W	MRPL32	143.862	147.136	153.961	184.444	89.3833	90.6928	89.6502	100.012	126.196	119.516	137.887	139.366	107.996	105.966	64.3158	65.3854
487	augustus_masked-CEN.PK113-7D_chr03_pilon-processed-gene-1.8	CEN.PK113-7D_chr03_pilon	133619	135430	+	1812	YCR008W	SAT4	74.19	76.9886	68.1031	72.9023	70.5008	75.1083	72.4934	78.3017	71.5406	75.6092	68.8228	73.0915	66.4341	63.5324	62.9035	63.4294
488	augustus_masked-CEN.PK113-7D_chr03_pilon-processed-gene-1.9	CEN.PK113-7D_chr03_pilon	142895	144145	+	1251	YCR012W	PGK1	5267.53	4926.62	5334.78	4959.51	5585.94	5279.76	4470.29	4307.09	3652.48	3155.21	2784.39	2610.26	2974.61	3473.7	2940.63	3211.58
489	augustus_masked-CEN.PK113-7D_chr03_pilon-processed-gene-2.0	CEN.PK113-7D_chr03_pilon	192771	199274	+	6504	YCR032W	BPH1	8.2144	8.99618	7.34089	7.97738	5.69247	5.3129	9.79999	9.95964	7.83247	8.45471	7.09828	6.94452	5.09699	4.8664	8.90603	8.35562
490	augustus_masked-CEN.PK113-7D_chr03_pilon-processed-gene-2.1	CEN.PK113-7D_chr03_pilon	199740	203420	+	3681	YCR033W	SNT1	36.3512	37.014	33.5642	31.3584	26.2674	24.7766	39.1055	38.9814	33.4815	35.6095	33.8221	34.6934	26.0801	21.7009	37.3099	38.4749
491	augustus_masked-CEN.PK113-7D_chr03_pilon-processed-gene-2.10	CEN.PK113-7D_chr03_pilon	228153	229604	+	1452	YCR052W	RSC6	41.997	37.534	41.3305	35.1944	37.036	41.5495	45.2062	45.0872	36.3481	39.6631	40.1503	39.4856	43.2851	41.2239	57.6124	51.7938
492	augustus_masked-CEN.PK113-7D_chr03_pilon-processed-gene-2.11	CEN.PK113-7D_chr03_pilon	229855	231399	+	1545	YCR053W	THR4	257.446	246.286	292.77	273.066	293.901	314.221	215.142	209.14	226.626	217.199	239.368	253.679	249.197	242.767	180.063	192.217
493	augustus_masked-CEN.PK113-7D_chr03_pilon-processed-gene-2.12	CEN.PK113-7D_chr03_pilon	237564	237899	+	336	YCR060W	TAH1	107.036	117.595	116.958	152.789	140.469	151.524	128.902	135.135	113.165	136.132	109.551	119.249	113.217	99.1124	111.651	103.947
494	augustus_masked-CEN.PK113-7D_chr03_pilon-processed-gene-2.13	CEN.PK113-7D_chr03_pilon	238737	240632	+	1896	YCR061W/YCR062W	Uncharacterized	4.09338	3.91243	3.02184	2.43524	3.95388	3.0251	5.59599	5.41153	4.18124	3.58248	2.37648	2.61277	3.41348	3.33115	5.19292	4.48763
495	augustus_masked-CEN.PK113-7D_chr03_pilon-processed-gene-2.14	CEN.PK113-7D_chr03_pilon	241494	241967	+	474	YCR063W	BUD31	28.7998	28.425	31.4582	35.3316	29.8558	25.3959	40.2577	37.4769	30.5076	24.8487	25.4466	33.505	26.701	20.8954	29.8688	33.2953
496	augustus_masked-CEN.PK113-7D_chr03_pilon-processed-gene-2.15	CEN.PK113-7D_chr03_pilon	242479	244173	+	1695	YCR065W	HCM1	35.3221	34.5199	35.882	36.2894	35.2466	36.2612	57.2238	61.436	38.5425	38.24	40.1198	43.1084	32.5826	35.8644	54.0168	57.9301
497	augustus_masked-CEN.PK113-7D_chr03_pilon-processed-gene-2.16	CEN.PK113-7D_chr03_pilon	244666	246129	+	1464	YCR066W	RAD18	18.7437	17.3206	15.7545	17.8539	14.2645	17.6057	19.3621	18.8285	15.7438	16.5348	17.0933	19.8547	16.6023	18.0408	17.9177	17.6699
498	augustus_masked-CEN.PK113-7D_chr03_pilon-processed-gene-2.17	CEN.PK113-7D_chr03_pilon	250437	251999	+	1563	YCR068W	ATG15	55.0636	48.2831	39.6172	30.542	29.3159	31.8032	66.8184	64.7139	58.2818	57.8353	46.9674	44.1389	28.6171	30.8115	68.6944	68.8369
499	augustus_masked-CEN.PK113-7D_chr03_pilon-processed-gene-2.18	CEN.PK113-7D_chr03_pilon	252278	253234	+	957	YCR069W	CPR4	343.941	287.588	297.731	260.777	269.133	270.142	328.63	320.918	296.531	282.091	263.373	283.712	238.35	248.311	333.652	296.84
500	augustus_masked-CEN.PK113-7D_chr03_pilon-processed-gene-2.19	CEN.PK113-7D_chr03_pilon	260186	261133	+	948	YCR073W-A	SOL2	76.0198	76.0929	74.3063	58.1154	36.4725	36.5252	66.9848	52.9846	69.9971	62.7316	64.7866	69.3153	48.168	42.1693	71.4121	70.2097
501	augustus_masked-CEN.PK113-7D_chr03_pilon-processed-gene-2.2	CEN.PK113-7D_chr03_pilon	184137	185675	-	1539	YCR028C	FEN2	43.8553	39.3961	38.7077	35.3406	42.746	49.5069	46.9724	44.7275	42.7833	46.3418	38.6463	40.7564	42.3801	42.3911	41.9341	37.6749
502	augustus_masked-CEN.PK113-7D_chr03_pilon-processed-gene-2.20	CEN.PK113-7D_chr03_pilon	262196	262423	+	228	YCR075W-A	Uncharacterized	46.8045	48.1385	57.6679	69.3336	61.7332	60.2503	67.3716	88.9948	51.5116	50.3915	52.2941	54.3182	47.9405	52.8839	59.2588	73.7336
503	augustus_masked-CEN.PK113-7D_chr03_pilon-processed-gene-2.21	CEN.PK113-7D_chr03_pilon	266041	267369	+	1329	YCR079W	PTC6	52.5057	59.7461	46.8691	49.9931	21.5269	20.3531	55.5266	53.8116	49.157	44.1495	46.2134	41.4956	19.1004	16.3632	48.9929	50.1335
504	augustus_masked-CEN.PK113-7D_chr03_pilon-processed-gene-2.22	CEN.PK113-7D_chr03_pilon	267567	271850	+	4284	YCR081W	SRB8	12.1153	12.7039	11.8651	11.6181	10.1601	11.3223	11.0895	12.4934	11.4458	10.9469	10.5501	11.7506	9.81974	9.4656	9.2434	9.77045
505	augustus_masked-CEN.PK113-7D_chr03_pilon-processed-gene-2.23	CEN.PK113-7D_chr03_pilon	272079	272465	+	387	YCR082W	AHC2	414.338	445.36	376.381	432.945	334.445	382.958	355.385	377.702	441.183	464.552	426.847	425.619	367.915	336.415	301.024	311.349
506	augustus_masked-CEN.PK113-7D_chr03_pilon-processed-gene-2.24	CEN.PK113-7D_chr03_pilon	272774	273157	+	384	YCR083W	TRX3	115.492	117.877	93.9217	103.936	58.3676	52.554	118.15	115.452	137.059	102.744	110.66	95.2365	54.1203	55.1366	109.859	96.6719
507	augustus_masked-CEN.PK113-7D_chr03_pilon-processed-gene-2.25	CEN.PK113-7D_chr03_pilon	276610	277182	+	573	YCR086W	CSM1	64.3367	69.8812	61.6604	70.6095	59.007	51.6552	86.5028	80.8453	61.2341	64.3147	70.4089	69.6718	58.3569	59.2456	68.8569	67.0606
508	augustus_masked-CEN.PK113-7D_chr03_pilon-processed-gene-2.26	CEN.PK113-7D_chr03_pilon	278286	280064	+	1779	YCR088W	ABP1	90.6016	79.9059	91.3737	75.1785	62.3488	57.5552	91.6412	88.4483	86.03	70.1879	70.3722	70.0247	55.7823	56.6019	105.518	107.304
509	augustus_masked-CEN.PK113-7D_chr03_pilon-processed-gene-2.29	CEN.PK113-7D_chr03_pilon	294049	300378	+	6330	YCR093W	CDC39	24.204	24.6931	24.9837	22.6243	19.4562	18.245	30.8461	30.3253	20.5137	21.3582	18.9453	19.8871	16.0748	14.7964	30.8245	28.8128
510	augustus_masked-CEN.PK113-7D_chr03_pilon-processed-gene-2.30	CEN.PK113-7D_chr03_pilon	300697	301872	+	1176	YCR094W	CDC50	64.3454	62.37	59.9	63.6842	78.577	86.4649	69.6856	71.4906	60.8579	58.0042	61.3035	62.1333	62.7996	70.7946	61.2336	64.1246
511	augustus_masked-CEN.PK113-7D_chr03_pilon-processed-gene-2.31	CEN.PK113-7D_chr03_pilon	328656	329882	+	1227	YPR196W	Maltose	184.165	199.382	192.764	206.391	123.814	123.672	132.288	133.731	175.045	174.612	183.667	194.861	146.048	140.968	113.57	111.51
512	augustus_masked-CEN.PK113-7D_chr03_pilon-processed-gene-2.32	CEN.PK113-7D_chr03_pilon	333303	335057	+	1755	YBR299W	MAL32	897.005	1002.18	478.853	517.214	14.2094	9.07816	23.9567	23.8651	825.848	705.055	345.297	293.601	27.2482	20.9383	14.7419	12.746
513	augustus_masked-CEN.PK113-7D_chr03_pilon-processed-gene-2.33	CEN.PK113-7D_chr03_pilon	337011	337373	+	363	YBL108C-A	PAU9	10.1175	4.58749	10.32	6.68317	3.58243	4.68163	10.47	7.59363	7.27974	5.57373	5.72894	6.62275	4.95253	5.53606	7.72125	4.72571
514	augustus_masked-CEN.PK113-7D_chr03_pilon-processed-gene-2.37	CEN.PK113-7D_chr03_pilon	346848	347486	+	639	YPR204W	Y'	0	0	0	0	0	0	0.123911	0	0	0	0	0	0	0	0	0
515	augustus_masked-CEN.PK113-7D_chr03_pilon-processed-gene-2.38	CEN.PK113-7D_chr03_pilon	205085	206269	-	1185	YCR035C	RRP43	68.7687	71.2223	59.0112	67.7573	68.2972	70.0926	62.6751	65.6492	63.4929	62.9907	70.0806	69.2846	66.0243	60.1423	52.6418	59.2947
516	augustus_masked-CEN.PK113-7D_chr03_pilon-processed-gene-2.39	CEN.PK113-7D_chr03_pilon	207665	210436	-	2772	YCR037C	PHO87	48.0215	45.1377	44.0141	40.7098	37.9718	38.6745	46.1878	44.2786	43.3751	47.1303	45.0631	43.5209	39.7947	35.8596	39.3298	40.2248
517	augustus_masked-CEN.PK113-7D_chr03_pilon-processed-gene-2.4	CEN.PK113-7D_chr03_pilon	187077	189689	-	2613	YCR030C	SYP1	45.8784	46.4648	42.8412	36.688	30.8851	27.912	51.9073	49.2879	41.8007	40.1257	38.3343	41.9035	26.0343	26.121	55.3648	53.6229
518	augustus_masked-CEN.PK113-7D_chr03_pilon-processed-gene-2.40	CEN.PK113-7D_chr03_pilon	210872	212488	-	1617	YCR038C	BUD5	11.2278	11.7028	11.5382	12.0024	8.94103	8.27645	13.8576	12.359	11.8481	9.78653	9.25983	9.37096	7.51571	6.74657	10.9778	11.4999
519	augustus_masked-CEN.PK113-7D_chr03_pilon-processed-gene-2.41	CEN.PK113-7D_chr03_pilon	212794	213501	-	708	YCR039C	MATALPHA2	0	0.106912	0.207497	0.221067	0.216089	0	1.00651	0.216297	0.414712	0.204123	0.391639	0	0.203138	0.101372	0.101507	0.0969172
520	augustus_masked-CEN.PK113-7D_chr03_pilon-processed-gene-2.42	CEN.PK113-7D_chr03_pilon	214315	218538	-	4224	YCR042C	TAF2	22.8523	24.6936	22.0327	20.9354	21.1703	21.6754	28.9798	29.928	21.9656	23.4364	22.7293	23.559	18.4714	17.3311	25.8102	26.4625
521	augustus_masked-CEN.PK113-7D_chr03_pilon-processed-gene-2.43	CEN.PK113-7D_chr03_pilon	219402	221091	-	1690	YCR044C	PER1	63.4726	68.9753	71.7155	79.4154	109.809	111.619	102.183	103.074	66.498	68.3685	79.1644	77.8075	98.5475	96.8697	91.0032	91.5169
522	augustus_masked-CEN.PK113-7D_chr03_pilon-processed-gene-2.44	CEN.PK113-7D_chr03_pilon	221276	222751	-	1476	YCR045C	RRT12	0.422531	0.512829	0.646953	0.583222	0.259131	0.143922	0.321866	0.726266	0.397854	0.587475	0.140895	0.098713	0.4872	0.243127	0.535594	0.0929774
523	augustus_masked-CEN.PK113-7D_chr03_pilon-processed-gene-2.45	CEN.PK113-7D_chr03_pilon	223055	223564	-	510	YCR046C	IMG1	164.134	186.563	202.359	215.285	105.894	107.881	135.846	124.613	183.654	163.505	143.398	135.844	103.636	91.7544	115.128	101.042
524	augustus_masked-CEN.PK113-7D_chr03_pilon-processed-gene-2.46	CEN.PK113-7D_chr03_pilon	223859	224686	-	828	YCR047C	BUD23	88.8784	84.3783	79.93	76.2729	70.6752	75.0856	100.026	93.0297	73.1381	79.4156	77.1061	73.1142	78.3375	73.2446	102.332	98.6996
525	augustus_masked-CEN.PK113-7D_chr03_pilon-processed-gene-2.47	CEN.PK113-7D_chr03_pilon	231534	233225	-	1692	YCR054C	CTR86	23.1802	24.0681	22.6179	19.1944	16.1852	19.209	21.6198	18.5087	19.9562	22.6345	21.7957	21.0542	18.6577	17.8155	18.2216	19.2631
526	augustus_masked-CEN.PK113-7D_chr03_pilon-processed-gene-2.48	CEN.PK113-7D_chr03_pilon	233617	236388	-	2772	YCR057C	PWP2	37.7723	39.5944	41.4703	41.8673	51.7697	50.9104	36.1904	34.9975	31.1941	36.4686	39.1114	36.3726	48.3296	43.8342	32.2261	31.3382
527	augustus_masked-CEN.PK113-7D_chr03_pilon-processed-gene-2.49	CEN.PK113-7D_chr03_pilon	236613	237389	-	777	YCR059C	YIH1	66.0844	59.0352	77.33	75.3369	89.5893	80.7431	82.6438	81.3978	66.7911	64.7266	70.3015	66.3809	68.3013	79.9919	84.0761	76.3887
528	augustus_masked-CEN.PK113-7D_chr03_pilon-processed-gene-2.50	CEN.PK113-7D_chr03_pilon	246291	249545	-	3255	YCR067C	SED4	49.9009	48.9974	50.4362	45.1274	49.7749	51.3397	50.3292	49.8934	45.7789	47.9288	50.4301	49.8425	51.2985	46.3701	48.3971	45.1546
529	augustus_masked-CEN.PK113-7D_chr03_pilon-processed-gene-2.51	CEN.PK113-7D_chr03_pilon	253326	253766	-	441	YCR071C	IMG2	192.015	182.798	188.882	214.188	88.4642	86.7057	100.545	106.954	158.626	167.295	154.516	147.518	95.3918	95.532	80.83	89.3115
530	augustus_masked-CEN.PK113-7D_chr03_pilon-processed-gene-2.52	CEN.PK113-7D_chr03_pilon	254028	255575	-	1548	YCR072C	RSA4	27.9776	27.9695	32.9784	29.7258	32.812	33.4836	28.0809	27.1059	22.3342	28.4276	25.2562	26.7306	35.5837	34.8192	26.0448	24.2909
531	augustus_masked-CEN.PK113-7D_chr03_pilon-processed-gene-2.53	CEN.PK113-7D_chr03_pilon	255811	259806	-	3996	YCR073C	SSK22	15.607	17.2375	19.1172	17.0577	11.1987	11.6953	17.3774	18.2609	16.2936	16.13	17.278	18.7048	12.7049	11.4589	16.1683	17.2402
532	augustus_masked-CEN.PK113-7D_chr03_pilon-processed-gene-2.54	CEN.PK113-7D_chr03_pilon	261254	262036	-	783	YCR075C	ERS1	34.7803	33.9316	36.6801	44.0762	33.6072	33.2796	58.1455	53.1975	33.0928	26.3013	36.475	36.7508	31.7766	30.4317	44.0564	43.9922
533	augustus_masked-CEN.PK113-7D_chr03_pilon-processed-gene-2.55	CEN.PK113-7D_chr03_pilon	262513	263241	-	729	YCR076C	Uncharacterized	82.6977	88.6726	66.6024	74.8226	47.6392	47.6921	90.2576	90.4335	84.0773	83.2619	70.6514	77.4471	59.7776	54.2467	75.0217	74.7355
534	augustus_masked-CEN.PK113-7D_chr03_pilon-processed-gene-2.56	CEN.PK113-7D_chr03_pilon	263434	265824	-	2391	YCR077C	PAT1	79.8733	71.9264	76.649	55.2157	56.4038	53.781	73.2183	72.7263	86.2367	83.6831	77.9018	74.8307	52.4819	48.2076	79.8021	72.262
535	augustus_masked-CEN.PK113-7D_chr03_pilon-processed-gene-2.57	CEN.PK113-7D_chr03_pilon	273514	275670	-	2157	YCR084C	TUP1	140.421	125.63	143.673	114.212	128.698	129.112	160.524	158.64	121.455	123.581	132.181	131.211	113.584	111.5	184.182	170.478
536	augustus_masked-CEN.PK113-7D_chr03_pilon-processed-gene-2.58	CEN.PK113-7D_chr03_pilon	277224	277685	-	462	YCR087C-A	UPF0743	56.3959	71.5977	76.6339	85.8802	116.73	114.491	69.4102	72.2601	75.6284	87.7436	95.2777	94.1376	97.4375	97.8696	62.8447	63.2706
537	augustus_masked-CEN.PK113-7D_chr03_pilon-processed-gene-2.59	CEN.PK113-7D_chr03_pilon	286255	286803	-	549	YCR090C	UPF0587	99.3355	100.373	105.966	136.274	126.378	120.467	115.812	134.17	83.2982	88.712	95.7098	102.972	115.267	110.075	101.321	99.114
538	augustus_masked-CEN.PK113-7D_chr03_pilon-processed-gene-2.6	CEN.PK113-7D_chr03_pilon	203843	204886	+	1044	YCR034W	FEN1	207.752	194.672	236.333	217.383	294.478	305.96	182.931	192.816	151.308	168.813	199.661	196.361	258.093	282.684	146.832	158.53
539	augustus_masked-CEN.PK113-7D_chr03_pilon-processed-gene-2.60	CEN.PK113-7D_chr03_pilon	290696	293752	-	3057	YCR092C	MSH3	16.094	15.4755	16.1229	13.3629	16.4401	16.5616	19.7365	20.2381	14.0469	16.1207	17.4604	17.1104	15.3607	15.8474	20.3118	20.7176
540	augustus_masked-CEN.PK113-7D_chr03_pilon-processed-gene-2.61	CEN.PK113-7D_chr03_pilon	302105	303193	-	1089	YCR095C	OCA4	49.6328	51.9221	43.5058	46.2791	43.4107	45.3858	49.5869	54.7726	45.3636	48.173	47.4229	47.831	48.3367	45.5407	42.9618	41.6493
541	augustus_masked-CEN.PK113-7D_chr03_pilon-processed-gene-2.62	CEN.PK113-7D_chr03_pilon	307113	307820	-	708	YCR039C	MATALPHA2	4.99159	6.52163	5.91367	6.85308	2.9172	3.7005	5.47991	4.32594	4.04344	3.26596	7.24533	3.60135	3.55491	4.2576	6.19193	5.42736
542	augustus_masked-CEN.PK113-7D_chr03_pilon-processed-gene-2.63	CEN.PK113-7D_chr03_pilon	311087	312643	-	1557	YCR098C	GIT1	16.7786	21.6337	13.4925	16.0335	9.43297	8.18609	13.5779	14.0155	37.3856	44.0425	23.5074	19.4642	8.40575	6.72998	13.201	10.8413
543	augustus_masked-CEN.PK113-7D_chr03_pilon-processed-gene-2.65	CEN.PK113-7D_chr03_pilon	315233	317056	-	1824	YCR100C	Uncharacterized	9.61164	11.3706	10.4302	10.6403	18.6206	20.8857	18.6227	19.8139	29.096	30.4646	30.7076	28.9963	22.9846	23.5696	22.7736	23.7753
544	augustus_masked-CEN.PK113-7D_chr03_pilon-processed-gene-2.66	CEN.PK113-7D_chr03_pilon	318386	319492	-	1107	YCR102C	Uncharacterized	38.372	43.7614	46.9787	46.4456	53.2082	51.9399	50.7118	51.5303	48.2066	41.4496	47.7163	44.9473	44.2378	48.1715	44.6004	47.9144
545	augustus_masked-CEN.PK113-7D_chr03_pilon-processed-gene-2.68	CEN.PK113-7D_chr03_pilon	324761	326323	-	1563	YGR287C	IMA1	61.3148	65.7658	52.964	54.4249	19.7234	20.0695	22.9482	25.3271	57.2486	52.5649	53.7087	51.4566	23.4181	21.49	24.9213	23.1798
546	augustus_masked-CEN.PK113-7D_chr03_pilon-processed-gene-2.69	CEN.PK113-7D_chr03_pilon	330584	331822	-	1239	YBR298C	MAL31	179.809	193.175	108.788	113.123	12.3479	11.4301	39.7493	39.4897	195.507	182.252	114.527	112.656	26.64	22.5334	32.3082	30.5151
547	augustus_masked-CEN.PK113-7D_chr03_pilon-processed-gene-2.7	CEN.PK113-7D_chr03_pilon	206548	207549	+	1002	YCR036W	RBK1	113.279	110.065	98.0853	105.047	78.9385	78.5832	91.1112	98.6535	122.56	130.24	112.005	112.038	101.981	89.5347	86.8572	95.0508
548	augustus_masked-CEN.PK113-7D_chr03_pilon-processed-gene-2.70	CEN.PK113-7D_chr03_pilon	331864	332427	-	564	YBR298C	MAL31	0	0	0	0.138755	0	0	0	0	0	0.12812	0	0.129167	0	0	0	0
549	augustus_masked-CEN.PK113-7D_chr03_pilon-processed-gene-2.71	CEN.PK113-7D_chr03_pilon	338276	339421	-	1146	YGR295C	COS6	42.8105	42.5364	36.1502	38.2411	17.5552	19.3398	54.306	45.8346	47.655	40.4804	37.2611	36.5523	17.0678	19.4771	34.8047	38.7993
550	augustus_masked-CEN.PK113-7D_chr03_pilon-processed-gene-2.8	CEN.PK113-7D_chr03_pilon	225105	226919	+	1815	YCR048W	ARE1	91.6679	71.6066	97.2507	70.1086	132.508	125.039	85.6355	78.7207	63.172	58.8825	58.8171	67.6724	102.022	117.167	98.3964	80.564
551	augustus_masked-CEN.PK113-7D_chr03_pilon-processed-gene-2.9	CEN.PK113-7D_chr03_pilon	227230	227898	+	669	YCR051W	Ankyrin	99.2296	105.337	108.369	102.94	123.948	117.593	95.3936	86.641	71.2096	74.3117	79.9928	71.6524	96.9558	93.0127	97.0043	90.1564
552	augustus_masked-CEN.PK113-7D_chr04_pilon-processed-gene-0.0	CEN.PK113-7D_chr04_pilon	5871	7700	+	1830	YDL247W	MPH2	6.62657	5.70804	8.34887	6.45733	3.51127	3.17289	9.64859	8.6611	9.66687	9.27922	8.33357	8.32005	6.13009	5.09849	7.85432	7.94911
553	augustus_masked-CEN.PK113-7D_chr04_pilon-processed-gene-0.1	CEN.PK113-7D_chr04_pilon	16090	17112	+	1023	YDL244W	THI13	11.5153	14.9463	10.7704	11.9337	6.05683	5.60663	8.97827	7.78416	10.2608	10.5246	6.30183	6.69396	6.88881	7.36653	3.65306	4.7623
554	augustus_masked-CEN.PK113-7D_chr04_pilon-processed-gene-0.10	CEN.PK113-7D_chr04_pilon	66370	67323	+	954	YDL218W	Uncharacterized	1.67063	1.8249	2.30988	1.72265	2.32533	2.59784	2.82189	3.53149	0.23083	0.757436	0.653964	0.458178	1.43218	0.902781	0.903987	1.51044
555	augustus_masked-CEN.PK113-7D_chr04_pilon-processed-gene-0.11	CEN.PK113-7D_chr04_pilon	78303	78935	+	633	YDL212W	SHR3	287.908	282.805	273.393	291.148	423.686	439.176	382.136	388.289	264.046	282.759	297.212	308.319	387.273	408.403	339.58	342.87
556	augustus_masked-CEN.PK113-7D_chr04_pilon-processed-gene-0.12	CEN.PK113-7D_chr04_pilon	84147	85862	+	1716	YDL210W	UGA4	5.24962	6.13136	3.63846	4.33245	3.56622	3.79632	6.6444	7.80863	4.27762	3.6635	3.19131	2.63212	3.4782	3.97334	7.11969	7.63748
557	augustus_masked-CEN.PK113-7D_chr04_pilon-processed-gene-0.13	CEN.PK113-7D_chr04_pilon	8569	9642	-	1074	YDL246C	SOR2	32.3248	33.2657	33.239	36.87	27.3503	26.5701	37.0092	38.2846	65.5442	67.0115	68.8038	76.5809	40.7762	39.4273	29.8442	33.542
558	augustus_masked-CEN.PK113-7D_chr04_pilon-processed-gene-0.14	CEN.PK113-7D_chr04_pilon	11543	13246	-	1704	YDL245C	HXT15	6.09991	9.10633	4.44	4.45481	0.224459	0.207775	0.882865	0.584154	13.2248	16.5807	29.6157	39.5033	0.548615	0.421192	0.337404	0.483221
559	augustus_masked-CEN.PK113-7D_chr04_pilon-processed-gene-0.16	CEN.PK113-7D_chr04_pilon	26287	28659	-	2373	YDL239C	ADY3	9.72408	9.85644	8.14092	9.4648	5.93138	6.98249	24.758	26.2652	9.40364	9.10475	8.47149	8.84149	4.9092	5.8675	33.859	32.993
560	augustus_masked-CEN.PK113-7D_chr04_pilon-processed-gene-0.17	CEN.PK113-7D_chr04_pilon	28869	30338	-	1470	YDL238C	GUD1	12.5862	11.5858	10.1437	8.78403	6.29657	6.98463	28.6014	27.2419	11.5349	9.24134	10.1858	8.52397	6.11486	6.29828	32.5602	30.8545
561	augustus_masked-CEN.PK113-7D_chr04_pilon-processed-gene-0.18	CEN.PK113-7D_chr04_pilon	33299	33802	-	504	YDL235C	YPD1	188.224	198.245	197.626	212.103	246.941	262.586	245.392	258.725	182.491	196.133	196.682	194.412	261.532	269.426	201.342	222.87
562	augustus_masked-CEN.PK113-7D_chr04_pilon-processed-gene-0.19	CEN.PK113-7D_chr04_pilon	34121	36361	-	2241	YDL234C	GYP7	67.9345	68.229	50.2477	45.0829	24.9523	26.6998	56.7785	58.6654	74.878	75.0969	56.1428	52.9554	35.4901	32.3466	50.8296	54.4407
563	augustus_masked-CEN.PK113-7D_chr04_pilon-processed-gene-0.2	CEN.PK113-7D_chr04_pilon	22707	25760	+	3054	YDL240W	LRG1	27.5909	28.6516	23.4264	24.5228	19.9129	20.2876	33.5228	33.7717	19.2043	21.1289	23.2883	24.355	18.6252	18.26	34.098	34.1739
564	augustus_masked-CEN.PK113-7D_chr04_pilon-processed-gene-0.20	CEN.PK113-7D_chr04_pilon	38751	42128	-	3378	YDL231C	BRE4	31.1397	31.5278	29.0293	27.5223	27.8083	27.7537	71.3033	74.0304	27.6406	29.1562	29.6324	29.0064	27.206	24.1786	63.5059	63.2953
565	augustus_masked-CEN.PK113-7D_chr04_pilon-processed-gene-0.21	CEN.PK113-7D_chr04_pilon	46148	47908	-	1761	YDL227C	HO	64.7304	57.8126	49.595	51.1053	57.4259	61.0386	40.871	42.3935	93.9955	103.732	105.771	104.373	77.8726	72.1379	40.4839	45.3942
566	augustus_masked-CEN.PK113-7D_chr04_pilon-processed-gene-0.22	CEN.PK113-7D_chr04_pilon	50992	52050	-	1059	YDL226C	GCS1	134.14	134.376	135.117	129.247	148.512	155.661	141.834	136.147	118.528	112.722	138.313	129.81	163.174	146.863	151.674	141.317
567	augustus_masked-CEN.PK113-7D_chr04_pilon-processed-gene-0.23	CEN.PK113-7D_chr04_pilon	54274	56223	-	1950	YDL224C	WHI4	64.2489	58.6529	56.2394	50.406	44.3282	44.2651	66.7946	64.161	59.062	56.2512	52.7189	50.5842	45.9491	37.3578	75.5525	69.3211
568	augustus_masked-CEN.PK113-7D_chr04_pilon-processed-gene-0.25	CEN.PK113-7D_chr04_pilon	67860	68483	-	624	YDL217C	TIM22	102.61	106.626	104.295	94.9377	75.2696	75.3487	91.9949	87.3674	83.2854	88.2399	82.8731	84.9919	79.8624	81.0875	80.2745	89.7304
569	augustus_masked-CEN.PK113-7D_chr04_pilon-processed-gene-0.26	CEN.PK113-7D_chr04_pilon	68874	70196	-	1323	YDL216C	RRI1	18.0177	16.4775	16.7673	17.8047	11.6796	11.9889	19.7499	20.43	13.7043	15.9484	15.3521	15.418	10.273	9.60202	15.8618	15.3002
570	augustus_masked-CEN.PK113-7D_chr04_pilon-processed-gene-0.27	CEN.PK113-7D_chr04_pilon	70517	73795	-	3279	YDL215C	GDH2	108.222	109.766	82.1234	79.8329	36.3231	33.3857	156.668	159.186	102.013	98.77	77.565	78.2712	34.8698	32.6789	64.5685	65.0599
571	augustus_masked-CEN.PK113-7D_chr04_pilon-processed-gene-0.28	CEN.PK113-7D_chr04_pilon	74323	76422	-	2100	YDL214C	PRR2	15.6409	17.2654	10.5634	10.5834	4.22546	3.84395	8.7851	8.89661	28.9422	26.3231	23.965	24.4222	8.90323	7.65558	15.2632	13.266
572	augustus_masked-CEN.PK113-7D_chr04_pilon-processed-gene-0.29	CEN.PK113-7D_chr04_pilon	77166	77843	-	678	YDL213C	NOP6	72.4634	84.96	77.1376	91.1853	115.533	117.389	115.732	117.79	86.829	89.0987	89.5641	85.0994	99.8053	100.247	92.0067	88.15
573	augustus_masked-CEN.PK113-7D_chr04_pilon-processed-gene-0.3	CEN.PK113-7D_chr04_pilon	30541	31713	+	1173	YDL237W	AIM6	64.6281	70.015	63.8731	65.982	72.5175	69.7231	141.213	139.887	74.2801	68.4401	69.7929	68.3786	53.4579	57.1476	129.03	123.429
574	augustus_masked-CEN.PK113-7D_chr04_pilon-processed-gene-0.30	CEN.PK113-7D_chr04_pilon	79171	80289	-	1119	YDL211C	Uncharacterized	20.9929	21.9843	22.9749	19.7917	16.8167	20.9455	29.1526	34.3501	17.1866	16.2729	20.7527	20.5074	21.0784	16.5477	26.7173	24.5894
575	augustus_masked-CEN.PK113-7D_chr04_pilon-processed-gene-0.31	CEN.PK113-7D_chr04_pilon	86084	87103	-	1020	YDL209C	CWC2	25.612	24.786	26.5731	23.554	22.8736	18.8826	32.9913	30.9279	18.6389	22.5988	23.3106	24.7119	19.9517	17.9428	25.5762	29.3978
576	augustus_masked-CEN.PK113-7D_chr04_pilon-processed-gene-0.4	CEN.PK113-7D_chr04_pilon	32180	33118	+	939	YDL236W	PHO13	128.185	132.605	127.508	119.762	127.981	126.914	178.427	181.189	117.259	119.74	134.285	138.951	143.668	140.79	185.14	187.583
577	augustus_masked-CEN.PK113-7D_chr04_pilon-processed-gene-0.5	CEN.PK113-7D_chr04_pilon	36681	38057	+	1377	YDL233W	Uncharacterized	27.879	24.2418	19.6838	22.9033	14.9991	15.2727	23.173	24.689	23.1353	20.6755	16.7134	18.94	16.0324	16.314	21.8158	24.6165
578	augustus_masked-CEN.PK113-7D_chr04_pilon-processed-gene-0.6	CEN.PK113-7D_chr04_pilon	42584	43591	+	1008	YDL230W	PTP1	68.6763	77.646	67.9158	74.2983	50.9211	48.4709	69.2031	71.4797	84.3273	75.7004	78.3978	74.0066	56.4299	52.9739	64.8799	62.9673
579	augustus_masked-CEN.PK113-7D_chr04_pilon-processed-gene-0.7	CEN.PK113-7D_chr04_pilon	43942	45783	+	1842	YDL229W	SSB1	781.243	804.974	948.801	923.883	1239.96	1208.18	617.184	592.392	740.297	776.691	732.867	769.634	911.728	961.311	441.385	458.12
580	augustus_masked-CEN.PK113-7D_chr04_pilon-processed-gene-0.8	CEN.PK113-7D_chr04_pilon	52322	53977	+	1656	YDL225W	SHS1	72.7681	74.1395	67.8208	64.9312	52.7061	57.2549	68.0863	74.0723	62.8101	66.5433	69.4457	73.1142	63.0521	60.7627	61.7987	67.0014
581	augustus_masked-CEN.PK113-7D_chr04_pilon-processed-gene-0.9	CEN.PK113-7D_chr04_pilon	65119	65642	+	524	YDL219W	DTD1	74.188	73.5268	75.9773	97.2248	113.575	142.295	103.507	106.963	71.0226	68.674	88.1054	83.8334	117.472	113.683	87.9136	92.5811
582	augustus_masked-CEN.PK113-7D_chr04_pilon-processed-gene-1.0	CEN.PK113-7D_chr04_pilon	87389	87859	+	471	YDL208W	NHP2	377.224	434.073	429.028	531.521	613.263	646.758	433.047	455.838	319.331	381.241	420.042	426.274	536.811	507.883	356.588	343.524
583	augustus_masked-CEN.PK113-7D_chr04_pilon-processed-gene-1.1	CEN.PK113-7D_chr04_pilon	88125	89741	+	1617	YDL207W	GLE1	50.7821	56.7819	45.8804	45.735	47.0232	45.9803	60.229	61.4637	50.9334	54.0717	52.0437	51.3601	48.1184	43.8971	64.8003	57.3297
584	augustus_masked-CEN.PK113-7D_chr04_pilon-processed-gene-1.11	CEN.PK113-7D_chr04_pilon	116183	116728	+	546	YDL192W	ARF1	970.511	971.818	1083.92	1186.91	1386.73	1455.62	1010.19	1096.79	866.867	917.668	986.098	983.211	1285.96	1357.08	821.074	852.564
585	augustus_masked-CEN.PK113-7D_chr04_pilon-processed-gene-1.13	CEN.PK113-7D_chr04_pilon	122078	123451	+	1374	YDL189W	RBS1	55.2242	57.2385	54.2084	51.4314	65.2494	67.666	49.5589	53.4981	40.7622	44.0183	46.7179	47.5594	67.3574	57.093	49.6374	47.3929
586	augustus_masked-CEN.PK113-7D_chr04_pilon-processed-gene-1.14	CEN.PK113-7D_chr04_pilon	125478	126311	+	834	YDL186W	Uncharacterized	0.747788	0.635318	0.616521	0.656839	0.183442	0.679229	0.189878	0.918095	0.264043	0.346568	0.166235	0.349402	0.172448	0.688451	0.0861715	0
587	augustus_masked-CEN.PK113-7D_chr04_pilon-processed-gene-1.15	CEN.PK113-7D_chr04_pilon	126631	129846	+	3216	YDL185W	VMA1	265.48	267.07	266.728	238.74	227.798	228.832	363.938	356.132	274.854	267.018	263.033	263.629	184.607	183.936	366.665	367.623
588	augustus_masked-CEN.PK113-7D_chr04_pilon-processed-gene-1.16	CEN.PK113-7D_chr04_pilon	133281	134567	+	1287	YDL182W	LYS20	439.245	425.284	566.8	536.251	1066.24	1050.7	188.75	176.877	430.956	441.305	376.817	364.534	575.286	597.367	172.883	187.085
589	augustus_masked-CEN.PK113-7D_chr04_pilon-processed-gene-1.17	CEN.PK113-7D_chr04_pilon	135023	135280	+	258	YDL181W	INH1	480.23	480.567	341.931	397.658	20.7546	20.5842	143.627	140.97	641.859	637.171	574.981	520.681	45.7107	42.8401	108.915	126.33
590	augustus_masked-CEN.PK113-7D_chr04_pilon-processed-gene-1.18	CEN.PK113-7D_chr04_pilon	135732	137375	+	1644	YDL180W	Uncharacterized	44.3421	44.3848	41.6418	46.9356	36.2469	37.2569	45.6098	40.3339	44.8729	44.1732	44.2738	43.1607	32.456	29.9919	37.5072	36.646
591	augustus_masked-CEN.PK113-7D_chr04_pilon-processed-gene-1.19	CEN.PK113-7D_chr04_pilon	138127	139041	+	915	YDL179W	PCL9	66.0385	70.2338	64.9446	72.1853	67.2993	71.1966	58.2377	64.6026	65.5422	69.8903	72.0475	76.2738	68.2169	65.1038	56.4725	50.9193
592	augustus_masked-CEN.PK113-7D_chr04_pilon-processed-gene-1.2	CEN.PK113-7D_chr04_pilon	90053	92341	+	2289	YDL206W	Putative	35.3286	34.6226	26.5063	28.2056	23.226	24.9953	34.8332	36.5619	38.0008	40.4703	35.7957	34.0222	24.6614	23.2966	30.235	30.6065
593	augustus_masked-CEN.PK113-7D_chr04_pilon-processed-gene-1.20	CEN.PK113-7D_chr04_pilon	139358	140950	+	1593	YDL178W	DLD2	90.8273	94.3676	89.1777	91.0305	63.4821	65.2089	60.6393	65.514	73.1276	77.6574	79.8509	69.5576	61.8441	59.6515	47.37	49.4493
594	augustus_masked-CEN.PK113-7D_chr04_pilon-processed-gene-1.21	CEN.PK113-7D_chr04_pilon	141933	144059	+	2127	YDL176W	Uncharacterized	27.4313	27.1173	25.0027	27.0793	20.032	24.5021	30.7856	31.9308	28.2642	26.8722	24.117	25.7562	20.4542	18.4573	25.9492	27.3889
595	augustus_masked-CEN.PK113-7D_chr04_pilon-processed-gene-1.22	CEN.PK113-7D_chr04_pilon	148027	148914	+	888	YDL173W	PAR32	173.081	165.026	130.364	139.595	110.953	104.38	159.785	154.949	167.308	162.014	141.997	144.224	124.629	116.709	152.96	147.203
596	augustus_masked-CEN.PK113-7D_chr04_pilon-processed-gene-1.23	CEN.PK113-7D_chr04_pilon	156154	157740	+	1587	YDL170W	UGA3	88.7692	87.1884	90.7646	88.6625	96.9328	94.5467	142.143	140.883	103.422	111.098	92.5142	100.898	71.8201	67.0677	122.224	113.498
597	augustus_masked-CEN.PK113-7D_chr04_pilon-processed-gene-1.24	CEN.PK113-7D_chr04_pilon	159440	160600	+	1161	YDL168W	SFA1	76.6363	78.4971	79.8441	79.134	91.7155	83.1297	96.5016	98.333	89.7161	89.9353	86.7547	98.3886	116.259	112.262	106.47	106.383
598	augustus_masked-CEN.PK113-7D_chr04_pilon-processed-gene-1.25	CEN.PK113-7D_chr04_pilon	164129	164704	+	576	YDL165W	CDC36	83.3706	84.3669	74.4742	84.7792	81.9405	81.9966	102.823	106.878	82.707	83.4245	92.3065	84.3596	83.771	86.9726	90.3328	88.869
599	augustus_masked-CEN.PK113-7D_chr04_pilon-processed-gene-1.26	CEN.PK113-7D_chr04_pilon	167554	168918	+	1365	YDL161W	ENT1	73.1024	74.03	76.3599	77.7991	68.3696	70.239	78.3089	84.9272	65.1226	66.3834	79.3754	79.5215	69.4347	63.8841	67.813	67.2601
600	augustus_masked-CEN.PK113-7D_chr04_pilon-processed-gene-1.27	CEN.PK113-7D_chr04_pilon	172291	173838	+	1548	YDL159W	STE7	37.1095	37.8957	33.9749	28.2092	24.2137	24.8383	42.6585	43.8739	31.9127	39.0705	34.9735	36.8016	25.4568	25.7319	46.565	52.2166
601	augustus_masked-CEN.PK113-7D_chr04_pilon-processed-gene-1.28	CEN.PK113-7D_chr04_pilon	174728	176296	+	1569	YDL156W	WD	28.3981	24.604	22.7057	17.7564	20.038	17.4655	20.1859	20.4965	24.2341	23.1654	22.7533	23.7727	18.3329	14.6836	17.8179	20.7733
602	augustus_masked-CEN.PK113-7D_chr04_pilon-processed-gene-1.29	CEN.PK113-7D_chr04_pilon	176583	177866	+	1284	YDL155W	CLB3	79.8188	86.0691	74.8842	76.1855	73.5167	75.8281	88.4289	90.1059	73.0039	71.8655	78.3361	77.6729	70.5106	72.4977	73.0984	73.1598
603	augustus_masked-CEN.PK113-7D_chr04_pilon-processed-gene-1.3	CEN.PK113-7D_chr04_pilon	94467	95648	+	1182	YDL204W	RTN2	63.2566	61.7973	37.0999	43.4986	22.5862	24.4419	36.843	37.0538	77.9996	70.4866	51.3743	56.0244	30.1149	27.0204	29.5494	31.0578
604	augustus_masked-CEN.PK113-7D_chr04_pilon-processed-gene-1.30	CEN.PK113-7D_chr04_pilon	178144	180849	+	2706	YDL154W	MSH5	18.1048	17.0912	12.0252	16.4555	8.7068	9.65586	10.9727	11.658	9.98252	11.2688	9.91386	9.15339	6.85623	5.56982	7.62226	8.03832
605	augustus_masked-CEN.PK113-7D_chr04_pilon-processed-gene-1.31	CEN.PK113-7D_chr04_pilon	183153	184421	+	1269	YDL150W	RPC53	54.2237	52.7291	62.3983	56.1803	72.2759	74.4366	63.8923	66.372	50.9027	59.2767	54.1888	60.9669	70.6074	64.4186	51.8756	54.829
606	augustus_masked-CEN.PK113-7D_chr04_pilon-processed-gene-1.32	CEN.PK113-7D_chr04_pilon	184735	187728	+	2994	YDL149W	ATG9	15.8541	16.0539	11.1383	12.2327	8.91681	9.0818	17.2163	18.3367	18.1916	15.2532	14.1696	13.2123	8.45443	7.71886	17.5947	17.097
607	augustus_masked-CEN.PK113-7D_chr04_pilon-processed-gene-1.34	CEN.PK113-7D_chr04_pilon	101152	103215	-	2064	YDL199C	Putative	17.1895	14.6326	11.3882	9.89596	5.33689	6.10665	15.1146	14.9132	14.9369	12.2183	10.2771	11.1181	4.49442	4.45092	13.301	14.4948
608	augustus_masked-CEN.PK113-7D_chr04_pilon-processed-gene-1.35	CEN.PK113-7D_chr04_pilon	103511	104413	-	903	YDL198C	GGC1	166.523	170.08	254.689	268.139	248.377	260.263	278.837	278.464	178.104	176.047	216.789	211.371	141.193	138.455	248.63	245.974
609	augustus_masked-CEN.PK113-7D_chr04_pilon-processed-gene-1.36	CEN.PK113-7D_chr04_pilon	104779	106356	-	1578	YDL197C	ASF2	49.0071	50.2705	41.2888	41.063	33.6425	30.6483	61.3663	57.3056	42.005	46.2497	41.1616	46.951	34.5427	35.0668	47.9569	50.963
610	augustus_masked-CEN.PK113-7D_chr04_pilon-processed-gene-1.37	CEN.PK113-7D_chr04_pilon	118569	121454	-	2886	YDL190C	UFD2	53.8081	51.905	52.0999	48.6738	46.226	48.7031	58.6847	62.1892	47.3591	50.176	52.1703	51.4697	47.3425	43.8435	49.5798	51.8553
611	augustus_masked-CEN.PK113-7D_chr04_pilon-processed-gene-1.38	CEN.PK113-7D_chr04_pilon	123727	124860	-	1134	YDL188C	PPH22	114.697	114.008	109.469	111.107	109.886	108.712	113.811	113.976	100.267	101.635	102.024	109.018	111.164	100.568	103.301	100.687
612	augustus_masked-CEN.PK113-7D_chr04_pilon-processed-gene-1.39	CEN.PK113-7D_chr04_pilon	130715	131677	-	963	YDL183C	Uncharacterized	33.82	35.3709	35.8498	35.9189	37.5725	41.6917	23.9264	29.6576	35.9017	32.8657	30.3051	27.5363	28.6747	27.2775	24.7766	25.7939
613	augustus_masked-CEN.PK113-7D_chr04_pilon-processed-gene-1.4	CEN.PK113-7D_chr04_pilon	98337	99086	+	750	YDL202W	MRPL11	128.242	140.286	152.98	168.932	81.1872	75.5303	94.2759	104.645	122.536	114.941	123.39	119.766	91.6622	88.5176	67.0759	76.211
614	augustus_masked-CEN.PK113-7D_chr04_pilon-processed-gene-1.40	CEN.PK113-7D_chr04_pilon	141045	141557	-	513	YDL177C	IMPACT	56.3275	55.0365	50.8308	57.6636	57.2598	61.4236	66.3684	67.6137	45.645	53.9481	56.2128	57.2293	53.9681	51.6248	54.0754	56.178
615	augustus_masked-CEN.PK113-7D_chr04_pilon-processed-gene-1.41	CEN.PK113-7D_chr04_pilon	145662	147425	-	1764	YDL174C	DLD1	172.373	183.055	107.849	114.281	37.684	39.2183	52.6963	55.8642	148.265	128.871	119.149	118.939	50.2234	45.2434	45.5484	46.0561
616	augustus_masked-CEN.PK113-7D_chr04_pilon-processed-gene-1.42	CEN.PK113-7D_chr04_pilon	149039	155476	-	6438	YDL171C	GLT1	80.9303	77.7864	90.4199	80.312	81.1769	76.496	189.818	187.26	65.5255	63.9538	69.6862	67.2377	42.9588	42.4963	175.314	180.166
617	augustus_masked-CEN.PK113-7D_chr04_pilon-processed-gene-1.43	CEN.PK113-7D_chr04_pilon	157900	158571	-	672	YDL169C	UGX2	40.1127	38.8606	31.5896	30.7441	12.4077	11.2748	83.1851	86.8239	42.0544	32.2587	36.0011	36.0999	13.4833	13.2435	99.9935	98.7396
618	augustus_masked-CEN.PK113-7D_chr04_pilon-processed-gene-1.44	CEN.PK113-7D_chr04_pilon	160831	162993	-	2163	YDL167C	NRP1	38.3798	41.7837	39.257	43.5609	61.3944	63.1492	38.9123	38.4439	31.2553	37.182	42.0472	44.02	57.9142	49.7719	32.6276	35.0542
619	augustus_masked-CEN.PK113-7D_chr04_pilon-processed-gene-1.45	CEN.PK113-7D_chr04_pilon	163288	163881	-	594	YDL166C	FAP7	75.7112	88.3092	86.4383	96.5706	103.024	102.4	102.64	105.444	61.0465	75.9089	83.0908	83.8881	95.6388	106.086	89.6523	95.995
620	augustus_masked-CEN.PK113-7D_chr04_pilon-processed-gene-1.46	CEN.PK113-7D_chr04_pilon	164827	167025	-	2199	YDL164C	CDC9	38.4762	32.9073	36.5099	34.3423	37.3955	37.1598	38.8514	41.0179	32.1456	33.8788	35.0856	35.4478	33.6499	31.1041	42.4535	39.8474
621	augustus_masked-CEN.PK113-7D_chr04_pilon-processed-gene-1.47	CEN.PK113-7D_chr04_pilon	169206	169448	-	243	YDL160C-A	Uncharacterized	102.944	104.974	87.6612	119.48	129.381	121.221	111.763	101.147	137.746	141.545	130.082	111.224	123.106	124.639	75.1202	77.9358
622	augustus_masked-CEN.PK113-7D_chr04_pilon-processed-gene-1.48	CEN.PK113-7D_chr04_pilon	170220	171740	-	1521	YDL160C	DHH1	29.7499	27.5702	33.7087	33.958	35.3559	37.9421	38.7306	38.1084	35.7127	32.1153	36.4603	35.2996	35.8372	37.6078	35.7681	34.3312
623	augustus_masked-CEN.PK113-7D_chr04_pilon-processed-gene-1.49	CEN.PK113-7D_chr04_pilon	174042	174398	-	357	YDL157C	Uncharacterized	368.603	350.905	349.164	398.523	436.046	464.329	296.977	312.497	328.159	328.305	377.474	376.495	419.177	400.269	242.778	221.036
624	augustus_masked-CEN.PK113-7D_chr04_pilon-processed-gene-1.5	CEN.PK113-7D_chr04_pilon	99423	100283	+	861	YDL201W	TRM8	71.0656	73.2321	73.1128	76.9852	85.1134	88.985	66.0285	72.923	54.8186	57.3208	64.0869	67.0121	76.4208	79.2733	51.3336	52.6784
625	augustus_masked-CEN.PK113-7D_chr04_pilon-processed-gene-1.50	CEN.PK113-7D_chr04_pilon	180996	182828	-	1833	YDL153C	SAS10	51.338	52.8988	54.4193	53.3246	56.8813	59.9545	47.6457	50.0853	46.3731	57.437	56.689	64.2656	59.8275	54.6995	43.2849	42.6753
626	augustus_masked-CEN.PK113-7D_chr04_pilon-processed-gene-1.6	CEN.PK113-7D_chr04_pilon	92623	93606	-	984	YDL205C	HEM3	93.168	100.925	100.85	113.887	86.2129	81.4599	71.7761	65.753	100.035	104.13	114.125	118.308	81.338	77.2414	58.1363	60.9467
627	augustus_masked-CEN.PK113-7D_chr04_pilon-processed-gene-1.7	CEN.PK113-7D_chr04_pilon	95944	97815	-	1872	YDL203C	ACK1	47.7514	44.7207	40.023	37.8747	38.0843	36.7666	41.5352	42.0885	38.9371	40.2599	42.5475	40.8226	35.7633	33.5085	42.076	40.6133
628	augustus_masked-CEN.PK113-7D_chr04_pilon-processed-gene-1.8	CEN.PK113-7D_chr04_pilon	107070	110891	+	3822	YDL195W	SEC31	79.6838	73.6934	71.4745	57.2498	51.9177	48.4107	75.4915	72.1216	70.9457	66.0582	59.1634	55.829	41.5434	37.3315	81.8893	76.7502
629	augustus_masked-CEN.PK113-7D_chr04_pilon-processed-gene-1.9	CEN.PK113-7D_chr04_pilon	111442	114096	+	2655	YDL194W	SNF3	36.4614	39.3151	30.9586	28.6798	11.0638	9.89468	19.5338	19.6398	36.2182	38.4839	30.7045	29.8261	12.1341	11.8672	16.0787	17.4968
630	augustus_masked-CEN.PK113-7D_chr04_pilon-processed-gene-10.0	CEN.PK113-7D_chr04_pilon	985078	988092	+	3015	YDR270W	CCC2	8.43491	9.11336	6.21253	6.61881	2.38493	2.65389	5.67253	5.96808	7.74212	9.32303	6.32273	5.7507	2.36125	2.92797	7.34164	6.94139
631	augustus_masked-CEN.PK113-7D_chr04_pilon-processed-gene-10.1	CEN.PK113-7D_chr04_pilon	988413	989237	+	825	YDR272W	GLO2	152.869	169.003	152.606	156.231	103.663	111.15	181.488	180.425	140.669	146.621	147.715	144.994	107.212	90.127	140.859	151.79
632	augustus_masked-CEN.PK113-7D_chr04_pilon-processed-gene-10.10	CEN.PK113-7D_chr04_pilon	1019131	1022364	+	3234	YDR291W	HRQ1	24.0197	23.1715	20.9642	20.0121	18.7099	18.8081	25.732	25.1679	21.3357	22.6788	21.5634	22.5264	16.8103	16.4891	19.7556	20.9841
633	augustus_masked-CEN.PK113-7D_chr04_pilon-processed-gene-10.11	CEN.PK113-7D_chr04_pilon	1034615	1035295	+	681	YDR296W	MHR1	146.832	146.385	157.047	176.97	69.8681	68.4181	98.3634	105.016	128.053	124.783	132.635	123.236	84.899	78.0945	77.3546	79.6002
634	augustus_masked-CEN.PK113-7D_chr04_pilon-processed-gene-10.12	CEN.PK113-7D_chr04_pilon	1035954	1037003	+	1050	YDR297W	SUR2	316.315	337.161	363.982	364.905	316.181	307.988	358.191	361.552	329.2	344.85	322.834	329.491	310.449	314.152	284.046	277.998
635	augustus_masked-CEN.PK113-7D_chr04_pilon-processed-gene-10.13	CEN.PK113-7D_chr04_pilon	1039030	1040634	+	1605	YDR299W	BFR2	45.8081	47.9157	46.498	51.9768	61.4824	68.0743	49.0367	48.947	38.7372	48.4881	51.4394	54.4221	66.9822	62.2016	44.7322	41.0849
636	augustus_masked-CEN.PK113-7D_chr04_pilon-processed-gene-10.14	CEN.PK113-7D_chr04_pilon	1042755	1046828	+	4074	YDR301W	CFT1	15.6824	13.7304	15.0009	14.5028	13.9697	14.9128	15.6065	14.8101	13.9817	13.8347	14.4289	16.0578	13.7326	12.5256	15.8587	17.1964
637	augustus_masked-CEN.PK113-7D_chr04_pilon-processed-gene-10.15	CEN.PK113-7D_chr04_pilon	1047134	1047793	+	660	YDR302W	GPI11	56.4859	63.5368	68.5571	80.6292	111.962	112.115	87.6968	82.8339	50.938	57.917	68.5849	65.8963	95.1183	92.9761	73.9359	75.2712
638	augustus_masked-CEN.PK113-7D_chr04_pilon-processed-gene-10.16	CEN.PK113-7D_chr04_pilon	1055268	1057256	+	1989	YDR307W	PMT7	47.5206	50.3863	43.6883	45.3651	40.7668	46.53	49.9596	52.5475	40.1157	41.0524	40.5326	39.8497	36.805	34.6045	39.2035	37.8448
639	augustus_masked-CEN.PK113-7D_chr04_pilon-processed-gene-10.17	CEN.PK113-7D_chr04_pilon	1064458	1066386	+	1929	YDR311W	TFB1	47.9569	46.303	42.5721	44.4231	39.5762	38.1763	43.058	48.2675	46.0821	49.1094	47.1837	48.9067	39.1427	36.1646	38.7836	38.2749
640	augustus_masked-CEN.PK113-7D_chr04_pilon-processed-gene-10.18	CEN.PK113-7D_chr04_pilon	1066974	1068335	+	1362	YDR312W	SSF2	57.7967	55.7421	62.3442	61.0203	57.5682	62.8553	63.2502	62.5146	48.0737	53.7967	54.4586	54.6644	60.084	52.4319	49.336	48.1128
641	augustus_masked-CEN.PK113-7D_chr04_pilon-processed-gene-10.19	CEN.PK113-7D_chr04_pilon	1073156	1074571	+	1416	YDR316W	OMS1	63.1289	66.3388	78.3302	85.9951	37.0052	37.7051	49.5987	52.3439	54.1718	60.3693	59.4313	62.0462	36.0569	32.6923	39.6893	34.0664
642	augustus_masked-CEN.PK113-7D_chr04_pilon-processed-gene-10.2	CEN.PK113-7D_chr04_pilon	989579	990676	+	1098	YDR273W	DON1	23.1614	19.0958	14.45	15.8939	15.745	16.3804	23.7249	19.9442	17.9165	20.0721	15.1519	13.9331	12.3126	11.7004	21.9266	21.4351
643	augustus_masked-CEN.PK113-7D_chr04_pilon-processed-gene-10.20	CEN.PK113-7D_chr04_pilon	1081576	1082820	+	1245	YDR317W	HIM1	16.3636	14.6523	11.9768	11.9429	12.5342	10.92	8.84007	7.81067	5.89591	9.34439	5.28949	3.86194	12.1873	8.93535	4.67568	5.84212
644	augustus_masked-CEN.PK113-7D_chr04_pilon-processed-gene-10.22	CEN.PK113-7D_chr04_pilon	1088094	1089239	+	1146	YDR321W	ASP1	92.1515	91.6118	104.925	97.31	150.254	137.727	93.9647	89.4643	75.0054	84.8071	88.0112	91.476	149.218	135.025	77.072	79.0357
645	augustus_masked-CEN.PK113-7D_chr04_pilon-processed-gene-10.23	CEN.PK113-7D_chr04_pilon	1003057	1009374	-	6318	YDR283C	GCN2	16.8466	16.8328	16.8347	16.09	12.7614	12.4965	20.177	20.7844	15.3593	14.6509	15.2399	15.5317	10.8697	10.4624	17.6767	17.2141
646	augustus_masked-CEN.PK113-7D_chr04_pilon-processed-gene-10.24	CEN.PK113-7D_chr04_pilon	1009953	1010822	-	870	YDR284C	DPP1	117.881	116.064	137.199	139.964	163.982	170.269	243.817	238.861	146.217	140.2	150.592	148.799	140.102	147.749	227.166	225.254
647	augustus_masked-CEN.PK113-7D_chr04_pilon-processed-gene-10.25	CEN.PK113-7D_chr04_pilon	1017683	1018912	-	1230	YDR289C	RTT103	53.1825	54.0933	46.7598	51.2175	35.5735	41.1617	47.3787	44.4475	44.5198	52.4615	54.498	55.378	41.8602	37.5777	38.5628	39.9431
648	augustus_masked-CEN.PK113-7D_chr04_pilon-processed-gene-10.26	CEN.PK113-7D_chr04_pilon	1022549	1024414	-	1866	YDR292C	SRP101	90.0538	87.8225	90.302	90.7135	94.902	104.355	105.996	105.375	77.7312	89.0658	93.5785	94.7131	94.3394	90.3484	84.7307	85.9739
649	augustus_masked-CEN.PK113-7D_chr04_pilon-processed-gene-10.27	CEN.PK113-7D_chr04_pilon	1025043	1028795	-	3753	YDR293C	SSD1	124.447	115.325	108.39	93.5214	69.8304	67.0173	136.1	135.388	123.279	121.973	103.971	98.1236	66.2199	60.2586	125.561	121.511
650	augustus_masked-CEN.PK113-7D_chr04_pilon-processed-gene-10.28	CEN.PK113-7D_chr04_pilon	1029862	1031631	-	1770	YDR294C	DPL1	55.7883	55.5514	52.0818	53.454	70.9204	68.9694	64.4616	60.3469	56.3594	54.8682	56.9443	55.111	58.0161	59.4443	57.656	57.0261
651	augustus_masked-CEN.PK113-7D_chr04_pilon-processed-gene-10.29	CEN.PK113-7D_chr04_pilon	1032026	1034050	-	2025	YDR295C	HDA2	43.4933	40.8933	36.5638	36.8294	31.3159	31.9955	41.8769	41.5175	34.2915	38.2886	39.6409	39.6089	34.3396	29.878	33.6089	35.986
652	augustus_masked-CEN.PK113-7D_chr04_pilon-processed-gene-10.3	CEN.PK113-7D_chr04_pilon	991655	992362	+	708	YDR275W	BSC2	187.429	194.473	148.983	163.479	134.839	144.52	194.257	195.316	207.149	225.454	203.848	207.026	148.595	143.339	196.01	193.059
653	augustus_masked-CEN.PK113-7D_chr04_pilon-processed-gene-10.30	CEN.PK113-7D_chr04_pilon	1037579	1038217	-	639	YDR298C	ATP5	733.725	779.798	568.895	606.222	164.483	165.887	354.261	364.632	860.056	860.441	708.172	684.61	215.057	192.737	346.401	336
654	augustus_masked-CEN.PK113-7D_chr04_pilon-processed-gene-10.31	CEN.PK113-7D_chr04_pilon	1040908	1042194	-	1287	YDR300C	PRO1	105.046	110.806	102.961	106.776	109.126	109.103	81.5784	80.3768	104.431	111.168	108.047	109.247	103.145	96.4197	68.4607	66.6447
655	augustus_masked-CEN.PK113-7D_chr04_pilon-processed-gene-10.32	CEN.PK113-7D_chr04_pilon	1048132	1050789	-	2658	YDR303C	RSC3	37.3067	37.8753	36.5888	33.0932	42.392	47.02	44.3558	44.8814	31.3168	31.6713	36.1988	37.2474	41.2851	35.4805	41.3411	43.9636
656	augustus_masked-CEN.PK113-7D_chr04_pilon-processed-gene-10.33	CEN.PK113-7D_chr04_pilon	1051283	1051960	-	678	YDR304C	CPR5	223.522	243.492	255.572	300.911	330.691	333.683	356.89	392.671	164.888	177.558	223.808	221.774	165.989	164.925	318.844	320.214
657	augustus_masked-CEN.PK113-7D_chr04_pilon-processed-gene-10.34	CEN.PK113-7D_chr04_pilon	1052149	1054680	-	2532	YDR306C	F-box	61.6868	65.4995	56.9762	59.6205	41.0272	41.026	63.0118	63.0819	59.1987	61.7858	58.2048	61.8882	43.2827	42.32	50.92	54.1188
658	augustus_masked-CEN.PK113-7D_chr04_pilon-processed-gene-10.35	CEN.PK113-7D_chr04_pilon	1057430	1057852	-	423	YDR308C	SRB7	125.321	115.956	123.813	131.17	124.599	125.549	147.127	152.052	91.6249	88.4879	111.601	118.145	103.191	104.348	124.705	133.828
659	augustus_masked-CEN.PK113-7D_chr04_pilon-processed-gene-10.36	CEN.PK113-7D_chr04_pilon	1058441	1059592	-	1152	YDR309C	GIC2	198.14	184.503	149.714	130.226	90.9712	88.3277	201.453	199.665	244.553	236.474	155.73	146.839	102.935	95.8193	200.691	196.62
660	augustus_masked-CEN.PK113-7D_chr04_pilon-processed-gene-10.37	CEN.PK113-7D_chr04_pilon	1060521	1063709	-	3189	YDR310C	SUM1	70.664	74.673	68.6861	66.6994	58.3851	56.4879	65.7715	67.7333	63.1611	64.6234	64.6032	65.4487	51.2102	47.5098	58.661	54.5883
661	augustus_masked-CEN.PK113-7D_chr04_pilon-processed-gene-10.38	CEN.PK113-7D_chr04_pilon	1068612	1069398	-	787	YDR313C	PIB1	68.2384	69.2496	46.3871	57.4752	31.6868	32.3907	63.3835	63.7265	64.4501	63.5369	51.6158	48.4125	33.9908	31.0066	58.8999	56.5853
662	augustus_masked-CEN.PK113-7D_chr04_pilon-processed-gene-10.39	CEN.PK113-7D_chr04_pilon	1069826	1071904	-	2079	YDR314C	RAD34	13.399	12.9615	12.2247	9.89985	9.7873	8.34457	14.1677	14.069	12.181	12.0259	12.4369	12.2643	7.71337	6.31751	12.3062	13.268
663	augustus_masked-CEN.PK113-7D_chr04_pilon-processed-gene-10.4	CEN.PK113-7D_chr04_pilon	998771	999823	+	1053	YDR279W	RNH202	45.3412	44.7836	46.1093	42.1388	39.3737	39.7422	45.1915	48.2829	37.9219	40.1441	37.6554	38.8119	36.0578	36.1241	38.3564	41.5093
664	augustus_masked-CEN.PK113-7D_chr04_pilon-processed-gene-10.40	CEN.PK113-7D_chr04_pilon	1072134	1072979	-	846	YDR315C	IPK1	33.0912	38.6521	37.248	45.4191	33.0938	37.4973	58.7759	68.0615	37.3961	29.8946	39.6583	34.014	31.0253	27.3171	53.3481	54.4235
665	augustus_masked-CEN.PK113-7D_chr04_pilon-processed-gene-10.41	CEN.PK113-7D_chr04_pilon	1085487	1087493	-	2007	YDR320C	SWA2	23.4436	21.7992	23.1671	21.1339	18.4092	19.8987	26.3536	26.9346	24.8338	25.4906	23.5903	24.0293	23.3611	25.2826	29.3627	27.5905
666	augustus_masked-CEN.PK113-7D_chr04_pilon-processed-gene-10.5	CEN.PK113-7D_chr04_pilon	993804	995105	-	1302	YDR277C	MTH1	235.241	218.826	175.229	154.472	37.4252	30.5645	84.0441	88.3897	229.345	234.26	225.104	239.645	159.341	138.967	105.537	97.1289
667	augustus_masked-CEN.PK113-7D_chr04_pilon-processed-gene-10.6	CEN.PK113-7D_chr04_pilon	1000150	1001067	+	918	YDR280W	RRP45	85.9016	90.8653	89.2971	95.1369	107.16	114.699	92.6343	93.0007	70.1256	79.1863	92.5024	96.4988	121.261	104.217	78.8345	84.9869
668	augustus_masked-CEN.PK113-7D_chr04_pilon-processed-gene-10.7	CEN.PK113-7D_chr04_pilon	1011839	1014466	+	2628	YDR285W	ZIP1	12.7357	13.8829	9.61499	10.0949	6.60749	7.89468	10.8464	9.4109	8.32359	10.5585	8.07152	9.23102	8.53734	6.80023	7.46564	7.4936
669	augustus_masked-CEN.PK113-7D_chr04_pilon-processed-gene-10.8	CEN.PK113-7D_chr04_pilon	1015398	1016276	+	879	YDR287W	INM2	67.7183	68.2018	53.5655	55.9111	38.6394	39.8757	76.2065	76.5692	58.122	59.1064	56.229	50.6388	42.8683	40.3355	55.4333	54.9563
670	augustus_masked-CEN.PK113-7D_chr04_pilon-processed-gene-10.9	CEN.PK113-7D_chr04_pilon	1016598	1017509	+	912	YDR288W	NSE3	45.7408	47.9725	46.3115	45.2213	34.4733	37.8117	59.2106	61.2889	43.8654	47.7768	47.0495	46.3302	34.2995	32.3442	51.7726	54.0964
671	augustus_masked-CEN.PK113-7D_chr04_pilon-processed-gene-11.0	CEN.PK113-7D_chr04_pilon	1089981	1091084	+	1104	YDR322W	MRPL35	123.087	129.927	127.147	139.432	65.6863	61.0605	80.7569	87.3887	119.149	124.949	118.61	110.265	73.9299	68.9106	63.795	60.7239
672	augustus_masked-CEN.PK113-7D_chr04_pilon-processed-gene-11.1	CEN.PK113-7D_chr04_pilon	1096518	1099625	+	3108	YDR325W	YCG1	21.8052	23.5264	22.5231	22.3594	21.6836	24.3323	33.246	34.0472	24.657	27.4809	22.5268	25.5491	22.3969	19.513	27.7941	27.6191
673	augustus_masked-CEN.PK113-7D_chr04_pilon-processed-gene-11.10	CEN.PK113-7D_chr04_pilon	1124484	1125428	+	945	YDR336W	Uncharacterized	32.191	29.1561	26.1947	34.2843	29.303	29.6726	30.4148	35.9753	29.6723	36.2444	32.6428	33.8426	28.3077	28.1768	25.7048	26.0673
674	augustus_masked-CEN.PK113-7D_chr04_pilon-processed-gene-11.11	CEN.PK113-7D_chr04_pilon	1125711	1126571	+	861	YDR337W	MRPS28	116.779	112.354	125.239	130.248	58.6377	62.5033	78.3514	83.0611	117.054	129.412	125.356	115.325	79.6781	73.2715	64.5217	64.4732
675	augustus_masked-CEN.PK113-7D_chr04_pilon-processed-gene-11.12	CEN.PK113-7D_chr04_pilon	1148571	1149536	+	966	YDR347W	MRP1	152.722	161.025	177.324	168.1	96.0549	91.2609	122.129	122.305	153.039	155.814	146.606	133.257	104.07	90.5682	88.383	92.9815
676	augustus_masked-CEN.PK113-7D_chr04_pilon-processed-gene-11.13	CEN.PK113-7D_chr04_pilon	1158053	1160647	+	2595	YDR351W	SBE2	33.8063	33.9819	31.3347	24.7892	26.3828	27.669	34.2346	36.647	31.6246	34.6121	31.0939	28.2698	25.91	24.0343	31.4055	33.4229
677	augustus_masked-CEN.PK113-7D_chr04_pilon-processed-gene-11.14	CEN.PK113-7D_chr04_pilon	1161188	1162141	+	954	YDR352W	Vacuolar	70.6751	71.9645	62.5976	71.2031	93.0134	95.8974	139.269	141.821	80.329	80.061	86.6865	79.112	85.4034	83.2815	132.208	132.775
678	augustus_masked-CEN.PK113-7D_chr04_pilon-processed-gene-11.15	CEN.PK113-7D_chr04_pilon	1162686	1163645	+	960	YDR353W	TRR1	334.348	347.323	377.829	381.425	355.624	328.011	294.117	296.626	321.219	304.167	314.612	299.976	346.894	345.174	228.552	224.364
679	augustus_masked-CEN.PK113-7D_chr04_pilon-processed-gene-11.16	CEN.PK113-7D_chr04_pilon	1164134	1165276	+	1143	YDR354W	TRP4	98.6378	93.9051	163.424	155.831	195.288	186.348	134.944	133.711	138.459	121.886	148.405	140.092	160.871	145.928	131.725	129.07
680	augustus_masked-CEN.PK113-7D_chr04_pilon-processed-gene-11.17	CEN.PK113-7D_chr04_pilon	1165494	1168328	+	2835	YDR356W	SPC110	24.5649	22.6146	23.3706	23.5739	17.7815	20.2813	28.0688	28.683	19.5226	23.0415	24.5249	24.6175	18.0855	17.8985	24.7922	26.2368
681	augustus_masked-CEN.PK113-7D_chr04_pilon-processed-gene-11.18	CEN.PK113-7D_chr04_pilon	1169446	1171119	+	1674	YDR358W	GGA1	49.0529	52.1355	38.1312	41.2793	16.7248	20.5576	46.4006	50.1313	51.7424	49.8133	45.8407	46.2603	23.0681	22.9376	45.8506	44.1053
682	augustus_masked-CEN.PK113-7D_chr04_pilon-processed-gene-11.19	CEN.PK113-7D_chr04_pilon	1178570	1179940	+	1371	YDR363W	ESC2	44.9331	48.9165	43.183	35.6184	32.0266	34.9658	45.6247	44.1767	42.4041	43.9565	38.9831	37.5676	33.8311	30.7815	36.3791	33.3828
683	augustus_masked-CEN.PK113-7D_chr04_pilon-processed-gene-11.2	CEN.PK113-7D_chr04_pilon	1091395	1091685	-	291	YDR322C-A	TIM11	468.396	472.37	390.745	459.058	150.625	155.489	238.898	233.128	535.774	529.654	434.263	448.617	150.246	154.147	192.633	196.656
684	augustus_masked-CEN.PK113-7D_chr04_pilon-processed-gene-11.20	CEN.PK113-7D_chr04_pilon	1181515	1181784	+	270	YDR363W-A	SEM1	570.016	585.644	535.67	689.538	542.835	613.946	593.55	620.494	502.682	556.13	576.641	577.406	580.346	513.562	472.193	488.454
685	augustus_masked-CEN.PK113-7D_chr04_pilon-processed-gene-11.21	CEN.PK113-7D_chr04_pilon	1100001	1104317	-	4317	YDR326C	YSP2	29.7277	30.0706	29.0617	26.7023	38.3806	36.5284	39.0485	41.0072	21.5774	23.8689	24.6001	25.2115	27.4184	29.4931	37.7897	38.3062
686	augustus_masked-CEN.PK113-7D_chr04_pilon-processed-gene-11.22	CEN.PK113-7D_chr04_pilon	1104826	1105410	-	585	YDR328C	SKP1	247.685	287.895	270.085	278.785	260.215	283.723	310.219	306.407	269.148	258.775	251.093	269.484	257.649	235.924	247.91	250.424
687	augustus_masked-CEN.PK113-7D_chr04_pilon-processed-gene-11.23	CEN.PK113-7D_chr04_pilon	1105662	1106987	-	1326	YDR329C	PEX3	89.7281	91.9626	83.4806	85.3399	69.2844	73.6399	89.3302	91.9292	104.349	102.286	95.2499	91.2001	76.5746	68.4694	83.7364	76.1208
688	augustus_masked-CEN.PK113-7D_chr04_pilon-processed-gene-11.24	CEN.PK113-7D_chr04_pilon	1112652	1114823	-	2172	YDR333C	Uncharacterized	48.5575	49.5215	49.5443	45.6864	48.0738	51.2816	52.5673	52.6677	52.4508	53.9617	51.3837	53.1954	50.7547	45.7326	50.79	52.0001
689	augustus_masked-CEN.PK113-7D_chr04_pilon-processed-gene-11.25	CEN.PK113-7D_chr04_pilon	1126771	1128858	-	2088	YDR338C	Uncharacterized	27.2467	25.5212	22.0221	21.9631	17.1455	16.8885	26.1655	25.413	29.4249	27.3049	22.6751	24.1438	17.6333	16.1897	22.6477	23.1025
690	augustus_masked-CEN.PK113-7D_chr04_pilon-processed-gene-11.26	CEN.PK113-7D_chr04_pilon	1129343	1129912	-	570	YDR339C	FCF1	130.688	143.42	132.604	147.042	164.264	155.533	137.66	148.168	115.901	129.053	139.735	130.619	145.84	145.305	109.692	106.417
691	augustus_masked-CEN.PK113-7D_chr04_pilon-processed-gene-11.27	CEN.PK113-7D_chr04_pilon	1131196	1133019	-	1824	YDR341C	Arginine--tRNA	186.382	194.089	209.006	218.941	264.757	263.013	171.121	183.111	209.749	211.945	217.082	212.839	214.234	212.323	143.34	152.734
692	augustus_masked-CEN.PK113-7D_chr04_pilon-processed-gene-11.28	CEN.PK113-7D_chr04_pilon	1133609	1135321	-	1713	YDR342C	HXT7	920.899	1078.05	1143.62	1247.05	182.732	130.748	180.129	165.788	618.042	634.179	668.84	654.887	570.038	445.416	92.8439	99.7816
693	augustus_masked-CEN.PK113-7D_chr04_pilon-processed-gene-11.29	CEN.PK113-7D_chr04_pilon	1139001	1140713	-	1713	YDR343C	HXT6	2232.65	2421.14	1564.58	1764.61	82.3454	53.655	49.5505	47.7831	2367.18	2315.85	2122.05	2032.28	273.664	212.715	29.7873	30.6835
694	augustus_masked-CEN.PK113-7D_chr04_pilon-processed-gene-11.3	CEN.PK113-7D_chr04_pilon	1091872	1093419	-	1548	YDR323C	PEP7	30.7083	31.9791	28.8976	30.383	25.0538	24.7468	28.6436	28.3919	27.0286	29.1278	27.0026	26.26	24.4348	23.7846	27.0662	27.3051
695	augustus_masked-CEN.PK113-7D_chr04_pilon-processed-gene-11.30	CEN.PK113-7D_chr04_pilon	1142350	1144053	-	1704	YDR345C	HXT3	17.6084	21.0556	16.1651	15.9363	101.904	139.043	1154.74	1132.81	32.4804	32.9069	14.0349	11.8852	77.8611	120.461	1298.54	1195.29
696	augustus_masked-CEN.PK113-7D_chr04_pilon-processed-gene-11.31	CEN.PK113-7D_chr04_pilon	1146607	1148052	-	1446	YDR346C	SVF1	214.259	235.928	221.378	242.675	256.466	264.532	243.944	249.088	210.161	224.774	236.053	235.529	277.846	266.784	210.333	216.102
697	augustus_masked-CEN.PK113-7D_chr04_pilon-processed-gene-11.32	CEN.PK113-7D_chr04_pilon	1149719	1151218	-	1500	YDR348C	PAL1	141.593	136.905	118.065	113.578	104.748	100.927	128.217	131.188	147.004	150.203	138.918	135.404	114.434	110.049	126.678	124.701
698	augustus_masked-CEN.PK113-7D_chr04_pilon-processed-gene-11.33	CEN.PK113-7D_chr04_pilon	1151779	1153569	-	1791	YDR349C	YPS7	117.117	116.351	112.17	111.597	117.285	116.593	135.59	136.679	120.455	127.049	110.425	108.319	93.0704	89.0025	114.963	111.604
699	augustus_masked-CEN.PK113-7D_chr04_pilon-processed-gene-11.34	CEN.PK113-7D_chr04_pilon	1155513	1157522	-	2010	YDR350C	ATP22	44.6798	43.6462	39.1389	37.2211	26.1835	24.801	48.6892	51.0842	36.629	40.6594	32.5908	32.9457	23.7198	23.7451	36.1123	38.5418
700	augustus_masked-CEN.PK113-7D_chr04_pilon-processed-gene-11.35	CEN.PK113-7D_chr04_pilon	1168586	1168954	-	369	YMR199W	CLN1	233.049	253.953	204.835	245.801	179.941	195.734	236.464	237.8	245.675	265.147	209.839	223.486	185.915	185.36	195.735	185.769
701	augustus_masked-CEN.PK113-7D_chr04_pilon-processed-gene-11.36	CEN.PK113-7D_chr04_pilon	1171323	1174271	-	2949	YDR359C	EAF1	36.9385	36.6533	35.3446	30.5707	26.1989	25.332	29.2659	30.1707	30.8153	33.2751	27.3614	27.0749	21.1904	19.2752	27.0019	28.2474
702	augustus_masked-CEN.PK113-7D_chr04_pilon-processed-gene-11.37	CEN.PK113-7D_chr04_pilon	1174799	1175650	-	852	YDR361C	BCP1	122.08	115.051	115.785	129.878	161.969	170.292	111.892	114.584	109.934	121.789	118.788	126.547	158.17	153.819	100.799	107.114
703	augustus_masked-CEN.PK113-7D_chr04_pilon-processed-gene-11.38	CEN.PK113-7D_chr04_pilon	1176066	1178084	-	2019	YDR362C	TFC6	42.1811	39.5152	33.2526	36.0862	28.6053	30.7228	47.531	45.5471	39.2288	42.1603	39.9647	38.8968	33.8361	28.5804	44.5654	40.647
704	augustus_masked-CEN.PK113-7D_chr04_pilon-processed-gene-11.39	CEN.PK113-7D_chr04_pilon	1182230	1183597	-	1368	YDR364C	CDC40	41.2832	40.2261	38.5526	39.5293	40.5404	44.6184	54.7539	56.8112	47.2726	51.1838	48.0883	48.194	45.7853	39.9253	45.7049	42.2839
705	augustus_masked-CEN.PK113-7D_chr04_pilon-processed-gene-11.4	CEN.PK113-7D_chr04_pilon	1093825	1096155	-	2331	YDR324C	UTP4	63.2008	67.3157	66.4269	68.8238	83.026	86.4236	62.6027	60.0465	53.6911	66.8966	65.6623	67.006	76.9084	67.9531	49.5762	48.2765
706	augustus_masked-CEN.PK113-7D_chr04_pilon-processed-gene-11.40	CEN.PK113-7D_chr04_pilon	1183884	1185770	-	1887	YDR365C	ESF1	415.036	432.38	204.169	214.369	156.639	170.964	136.119	146.971	166.375	174.924	107.452	87.2118	143.326	138.331	124.729	136.762
707	augustus_masked-CEN.PK113-7D_chr04_pilon-processed-gene-11.5	CEN.PK113-7D_chr04_pilon	1107264	1108766	+	1503	YDR330W	UBX5	83.6335	79.1182	71.6947	65.8656	46.8236	46.6411	68.4849	70.7615	92.3045	87.9806	80.9888	81.3325	62.4853	52.4315	74.4012	70.2152
708	augustus_masked-CEN.PK113-7D_chr04_pilon-processed-gene-11.7	CEN.PK113-7D_chr04_pilon	1110393	1112462	+	2070	YDR332W	IRC3	20.9559	20.0387	18.5587	19.9614	15.4839	16.317	19.8139	20.1595	19.4326	20.9797	17.7821	18.6877	15.5633	15.8798	16.1788	16.4416
709	augustus_masked-CEN.PK113-7D_chr04_pilon-processed-gene-11.8	CEN.PK113-7D_chr04_pilon	1115324	1119868	+	4545	YDR334W	SWR1	24.3333	24.0488	24.9534	22.5217	20.8701	21.5934	21.6545	22.996	22.8691	21.9879	22.0696	23.3537	18.5275	17.7019	19.0538	20.789
710	augustus_masked-CEN.PK113-7D_chr04_pilon-processed-gene-11.9	CEN.PK113-7D_chr04_pilon	1120560	1124234	+	3675	YDR335W	MSN5	49.289	48.1968	47.2105	49.1267	43.5036	42.9097	53.5186	55.7757	50.514	49.0184	48.8919	50.0734	38.8611	38.7857	52.1158	50.3381
711	augustus_masked-CEN.PK113-7D_chr04_pilon-processed-gene-12.1	CEN.PK113-7D_chr04_pilon	1193290	1194228	+	939	YDR368W	YPR1	126.783	126.882	144.327	148.181	186.554	177.514	187.787	181.76	199.965	194.616	234.242	220.878	231.431	206.6	214.683	208.775
712	augustus_masked-CEN.PK113-7D_chr04_pilon-processed-gene-12.10	CEN.PK113-7D_chr04_pilon	1213604	1215511	+	1908	YDR380W	ARO10	2.61491	2.81669	1.57841	1.64062	0.360828	0.55668	5.2703	6.05972	1.92359	2.49954	0.762958	0.687266	0.678403	0.413774	11.4128	10.1056
713	augustus_masked-CEN.PK113-7D_chr04_pilon-processed-gene-12.12	CEN.PK113-7D_chr04_pilon	1218876	1219208	+	333	YDR382W	RPP2B	1972.72	2028.27	2475.82	2695.31	4552.06	4496.73	2283.59	2377.09	1539.28	1803.67	1877.47	2028.21	3478.49	3583.16	1621.86	1768.18
714	augustus_masked-CEN.PK113-7D_chr04_pilon-processed-gene-12.15	CEN.PK113-7D_chr04_pilon	1225467	1227365	+	1899	YDR386W	MUS81	21.8577	21.604	20.8874	17.4318	16.717	19.949	25.3923	26.4504	19.327	22.222	19.7484	23.0558	17.1541	16.516	22.5554	21.6078
715	augustus_masked-CEN.PK113-7D_chr04_pilon-processed-gene-12.16	CEN.PK113-7D_chr04_pilon	1229569	1231017	+	1449	YDR388W	RVS167	132.23	137.231	132.968	124.921	108.54	100.766	156.773	135.172	149.594	136.789	156.819	146.153	116.725	107.335	175.08	160.344
716	augustus_masked-CEN.PK113-7D_chr04_pilon-processed-gene-12.17	CEN.PK113-7D_chr04_pilon	1231920	1233884	+	1965	YDR389W	SAC7	65.557	63.6366	61.0435	56.5527	56.5638	57.6928	67.8562	67.6848	54.9877	60.1978	61.4533	63.3593	53.9422	47.336	66.0884	64.1476
717	augustus_masked-CEN.PK113-7D_chr04_pilon-processed-gene-12.18	CEN.PK113-7D_chr04_pilon	1238079	1239092	+	1014	YDR392W	SPT3	59.6593	67.5569	55.6338	64.1343	46.8478	49.9299	75.8214	71.9629	58.6364	62.9241	64.1246	60.9959	45.6002	45.4408	62.3698	65.6399
718	augustus_masked-CEN.PK113-7D_chr04_pilon-processed-gene-12.19	CEN.PK113-7D_chr04_pilon	1239344	1240654	+	1311	YDR393W	SHE9	49.4738	55.7743	52.4992	54.858	34.0174	39.7528	42.7603	48.6515	47.5363	55.5036	53.9333	55.9574	38.0123	36.0224	39.5241	41.8194
719	augustus_masked-CEN.PK113-7D_chr04_pilon-processed-gene-12.2	CEN.PK113-7D_chr04_pilon	1198889	1200334	+	1446	YDR371W	CTS2	45.7654	49.1537	43.026	45.8398	40.6283	43.044	53.1146	55.0175	35.6868	39.228	41.8989	45.6447	44.708	41.1964	43.1898	43.8942
720	augustus_masked-CEN.PK113-7D_chr04_pilon-processed-gene-12.20	CEN.PK113-7D_chr04_pilon	1241064	1242350	+	1287	YDR394W	RPT3	351.105	354.707	347.466	360.642	301.881	300.35	354.183	362.201	367.248	367.922	392.491	396.233	347.54	314.577	314.104	315.682
721	augustus_masked-CEN.PK113-7D_chr04_pilon-processed-gene-12.21	CEN.PK113-7D_chr04_pilon	1242707	1245541	+	2835	YDR395W	SXM1	67.7796	69.1255	70.604	67.6853	83.9966	90.7413	72.9509	67.5483	58.1018	70.5262	70.665	73.2614	78.6072	70.3534	61.8791	62.9295
722	augustus_masked-CEN.PK113-7D_chr04_pilon-processed-gene-12.22	CEN.PK113-7D_chr04_pilon	1246854	1248785	+	1932	YDR398W	UTP5	60.6152	62.5295	59.0446	63.9186	81.2864	84.9569	68.8513	64.8777	62.4618	75.3264	69.5354	75.3766	84.0819	78.0492	61.7491	62.5796
723	augustus_masked-CEN.PK113-7D_chr04_pilon-processed-gene-12.23	CEN.PK113-7D_chr04_pilon	1249451	1250116	+	666	YDR399W	HPT1	1337.62	1426.59	1408.53	1635.89	1436.19	1467.44	1260.8	1294.32	921.077	976.045	1127.96	1159.7	1278.41	1222.91	951.968	932.207
724	augustus_masked-CEN.PK113-7D_chr04_pilon-processed-gene-12.24	CEN.PK113-7D_chr04_pilon	1250446	1251468	+	1023	YDR400W	URH1	79.7265	78.7273	68.8587	73.7443	68.5693	77.7314	58.6683	56.2106	72.9018	81.1594	75.7575	74.7017	81.4707	70.6485	50.3701	46.2815
725	augustus_masked-CEN.PK113-7D_chr04_pilon-processed-gene-12.25	CEN.PK113-7D_chr04_pilon	1253985	1255595	+	1611	YDR403W	DIT1	15.4419	15.2233	15.2288	18.3136	10.6837	13.0103	15.8751	17.0154	10.5253	12.5591	7.83133	9.2702	8.83819	8.19731	8.16366	8.30564
726	augustus_masked-CEN.PK113-7D_chr04_pilon-processed-gene-12.26	CEN.PK113-7D_chr04_pilon	1257029	1257820	+	792	YDR405W	MRP20	171.575	177.096	170.651	174.301	67.7062	69.2003	108.971	100.352	158.764	137.676	131.638	122.245	92.1583	86.9046	113.063	104.659
727	augustus_masked-CEN.PK113-7D_chr04_pilon-processed-gene-12.27	CEN.PK113-7D_chr04_pilon	1258593	1263182	+	4590	YDR406W	PDR15	24.1098	24.5386	24.4527	19.8458	9.36611	9.10189	36.8467	36.8333	25.5875	22.5437	18.6515	19.7918	9.47843	8.89711	22.202	22.6931
728	augustus_masked-CEN.PK113-7D_chr04_pilon-processed-gene-12.28	CEN.PK113-7D_chr04_pilon	1268789	1271503	+	2715	YDR409W	SIZ1	19.0657	16.003	15.5025	15.8245	14.8765	15.1008	15.7775	16.5547	17.7359	16.6875	13.5576	14.0066	13.773	12.4245	18.4234	17.3628
729	augustus_masked-CEN.PK113-7D_chr04_pilon-processed-gene-12.29	CEN.PK113-7D_chr04_pilon	1274076	1274783	+	708	YDR412W	RRP17	68.512	69.0651	72.3128	90.3059	85.5712	100.814	89.4678	86.5188	57.0229	63.9925	69.516	81.0819	94.3574	85.659	81.1041	82.3796
730	augustus_masked-CEN.PK113-7D_chr04_pilon-processed-gene-12.3	CEN.PK113-7D_chr04_pilon	1194402	1196966	-	2565	YDR369C	XRS2	16.1013	14.7551	13.8031	14.1871	13.1817	12.9197	16.0519	16.9557	14.4805	16.1703	14.9721	13.2636	12.5598	12.1997	14.1212	15.4623
731	augustus_masked-CEN.PK113-7D_chr04_pilon-processed-gene-12.30	CEN.PK113-7D_chr04_pilon	1277833	1280394	+	2562	YDR416W	SYF1	19.8256	18.6723	16.801	17.1972	14.8094	15.5881	19.563	19.5159	16.503	17.6841	19.2105	19.3926	16.3076	15.2675	20.3932	19.0961
732	augustus_masked-CEN.PK113-7D_chr04_pilon-processed-gene-12.31	CEN.PK113-7D_chr04_pilon	1280999	1281496	+	498	YDR418W	RPL12B	1481.49	1573.3	1801.1	2117.67	2985.94	3047.23	1610.29	1676.22	1491.22	1606.39	1720.34	1813.06	2492.33	2719.52	1385.82	1390.53
733	augustus_masked-CEN.PK113-7D_chr04_pilon-processed-gene-12.32	CEN.PK113-7D_chr04_pilon	1282557	1284455	+	1899	YDR419W	RAD30	31.1992	31.7682	31.9887	28.5997	28.4794	28.6371	48.408	47.0543	32.624	34.855	33.6927	33.7973	28.2493	25.4354	47.7978	45.9256
734	augustus_masked-CEN.PK113-7D_chr04_pilon-processed-gene-12.33	CEN.PK113-7D_chr04_pilon	1200498	1201535	-	1038	YDR372C	VPS74	204.48	206.663	225.528	222.484	245.036	263.319	236.393	246.157	197.512	225.341	239.348	243.185	256.191	242.556	205.077	221.85
735	augustus_masked-CEN.PK113-7D_chr04_pilon-processed-gene-12.34	CEN.PK113-7D_chr04_pilon	1202860	1203780	-	921	YDR374C	YTH	2.7086	2.46559	3.26994	2.97396	1.1628	1.23014	3.00898	3.40862	1.99251	1.96144	1.80639	0.790991	1.40542	1.40269	1.95079	0.670528
736	augustus_masked-CEN.PK113-7D_chr04_pilon-processed-gene-12.35	CEN.PK113-7D_chr04_pilon	1204552	1205922	-	1371	YDR375C	BCS1	50.5939	57.3637	72.6504	74.5475	42.8509	45.4504	57.5218	52.945	51.9878	53.7071	57.3876	55.5808	40.2301	40.7802	39.4718	37.0364
737	augustus_masked-CEN.PK113-7D_chr04_pilon-processed-gene-12.36	CEN.PK113-7D_chr04_pilon	1208735	1209106	-	372	YDR378C	LSM6	274.2	287.514	247.809	286.314	283.979	301.893	228.385	260.788	268.162	281.851	274.858	282.588	217.859	226.889	220.431	225.035
738	augustus_masked-CEN.PK113-7D_chr04_pilon-processed-gene-12.38	CEN.PK113-7D_chr04_pilon	1219344	1220060	-	717	YDR383C	NKP1	48.1296	44.6561	36.5733	37.7645	27.0988	29.5287	38.5404	45.8133	35.1152	32.0481	35.1918	36.1711	26.6782	26.9267	38.8904	33.7823
739	augustus_masked-CEN.PK113-7D_chr04_pilon-processed-gene-12.39	CEN.PK113-7D_chr04_pilon	1220588	1221415	-	828	YDR384C	ATO3	54.9841	68.8373	58.7277	60.7726	57.0021	64.4813	19.0297	17.8476	11.5248	15.185	14.065	12.2297	16.3276	20.7165	15.4497	14.9168
740	augustus_masked-CEN.PK113-7D_chr04_pilon-processed-gene-12.4	CEN.PK113-7D_chr04_pilon	1197168	1198496	-	1329	YDR370C	Uncharacterized	49.8987	50.975	45.3215	49.8753	45.5865	51.0426	62.3185	55.9433	47.1686	50.7828	55.6022	57.3922	47.1288	44.4451	52.1833	52.1471
741	augustus_masked-CEN.PK113-7D_chr04_pilon-processed-gene-12.40	CEN.PK113-7D_chr04_pilon	1227537	1229204	-	1668	YDR387C	Probable	39.0096	39.0267	32.0591	28.8071	28.5712	25.8107	46.6625	45.7671	42.0709	47.5665	42.9718	40.4432	26.8587	28.0114	44.1629	43.5646
742	augustus_masked-CEN.PK113-7D_chr04_pilon-processed-gene-12.41	CEN.PK113-7D_chr04_pilon	1234320	1236230	-	1911	YDR390C	UBA2	67.8083	74.03	78.9506	85.1375	73.8536	72.8106	74.2485	70.4789	73.212	75.9651	82.6691	82.8381	68.9003	66.2502	60.284	59.3894
743	augustus_masked-CEN.PK113-7D_chr04_pilon-processed-gene-12.42	CEN.PK113-7D_chr04_pilon	1236741	1237439	-	699	YDR391C	Uncharacterized	67.7089	74.2859	57.9015	59.7849	30.5325	28.6683	106.138	116.771	72.3539	62.9557	59.2048	52.7356	33.5378	28.7495	79.1668	80.3972
744	augustus_masked-CEN.PK113-7D_chr04_pilon-processed-gene-12.44	CEN.PK113-7D_chr04_pilon	1251617	1253086	-	1470	YDR402C	DIT2	4.80822	4.6858	3.24797	3.46038	1.76928	1.54143	2.74703	3.95868	2.04732	2.0154	1.46185	1.04072	0.929458	1.12295	2.29779	2.05385
745	augustus_masked-CEN.PK113-7D_chr04_pilon-processed-gene-12.45	CEN.PK113-7D_chr04_pilon	1256037	1256489	-	453	YDR404C	RPB7	187.846	192.325	177.717	187.438	220.368	222.12	173.565	199.283	169.17	184.557	199.85	211.314	209.224	214.521	170.387	171.468
746	augustus_masked-CEN.PK113-7D_chr04_pilon-processed-gene-12.46	CEN.PK113-7D_chr04_pilon	1263452	1267321	-	3870	YDR407C	TRS120	26.2318	24.7031	24.3898	24.1446	22.0196	25.5427	31.1806	30.1726	24.9612	25.5242	24.3427	25.9023	24.6949	24.239	27.6326	27.642
747	augustus_masked-CEN.PK113-7D_chr04_pilon-processed-gene-12.47	CEN.PK113-7D_chr04_pilon	1267598	1268242	-	645	YDR408C	ADE8	199.29	218.631	252.705	287.309	325.076	315.515	225.016	234.219	153.75	152.025	169.055	174.615	229.557	223.77	153.093	151.703
748	augustus_masked-CEN.PK113-7D_chr04_pilon-processed-gene-12.48	CEN.PK113-7D_chr04_pilon	1271755	1272474	-	720	YDR410C	STE14	64.0979	60.0293	62.946	76.9534	100.082	100.51	80.3887	83.269	48.4263	49.3773	54.0119	64.351	74.907	79.5463	70.3698	66.616
749	augustus_masked-CEN.PK113-7D_chr04_pilon-processed-gene-12.49	CEN.PK113-7D_chr04_pilon	1272752	1273777	-	1026	YDR411C	DFM1	122.853	125.197	120.419	119.217	118.993	116.705	149.175	148.959	141.013	130.574	128.236	125.748	122.164	127.173	119.638	119.512
750	augustus_masked-CEN.PK113-7D_chr04_pilon-processed-gene-12.5	CEN.PK113-7D_chr04_pilon	1202145	1202717	+	573	YDR373W	FRQ1	140.041	149.406	131.525	148.594	142.044	162.38	156.562	165.432	129.898	130.773	122.429	121.036	113.2	122.124	126.049	135.319
751	augustus_masked-CEN.PK113-7D_chr04_pilon-processed-gene-12.50	CEN.PK113-7D_chr04_pilon	1274981	1276069	-	1089	YDR414C	ERD1	34.6793	35.1013	38.7843	39.0929	61.3931	64.4374	40.2802	44.2962	32.4218	33.7742	40.9937	42.4123	57.1852	57.4696	38.7382	40.8302
752	augustus_masked-CEN.PK113-7D_chr04_pilon-processed-gene-12.51	CEN.PK113-7D_chr04_pilon	1276420	1277544	-	1125	YDR415C	Probable	47.6134	49.184	42.3095	49.1806	48.2092	44.6888	46.5221	51.7948	46.3914	43.8053	44.4265	46.3004	43.2743	40.6384	44.5256	43.5491
753	augustus_masked-CEN.PK113-7D_chr04_pilon-processed-gene-12.6	CEN.PK113-7D_chr04_pilon	1204143	1204412	+	270	YDR374W-A	Uncharacterized	187.353	177.179	163.231	170.718	134.575	146.34	158.945	177.811	160.401	173.69	156.355	139.765	145.686	124.403	113.923	127.323
754	augustus_masked-CEN.PK113-7D_chr04_pilon-processed-gene-12.7	CEN.PK113-7D_chr04_pilon	1206208	1207689	+	1482	YDR376W	ARH1	48.7216	53.0673	49.2667	49.1091	36.8025	39.2272	51.8778	49.9094	43.0914	42.5658	46.5876	47.4362	40.1768	35.3528	42.1406	44.3096
755	augustus_masked-CEN.PK113-7D_chr04_pilon-processed-gene-12.8	CEN.PK113-7D_chr04_pilon	1207997	1208302	+	306	YDR377W	ATP17	1309.81	1280.85	1029.56	1163.38	359.979	390.147	523.979	558.004	1501.9	1561.84	1301.68	1263.69	423.474	416.084	437.308	443.995
756	augustus_masked-CEN.PK113-7D_chr04_pilon-processed-gene-12.9	CEN.PK113-7D_chr04_pilon	1209553	1212582	+	3030	YDR379W	RGA2	42.1259	41.4691	33.3331	32.362	24.9683	26.3842	43.2218	47.7357	32.1476	34.675	30.4277	30.751	24.7534	23.3552	38.3291	38.2264
757	augustus_masked-CEN.PK113-7D_chr04_pilon-processed-gene-13.0	CEN.PK113-7D_chr04_pilon	1285649	1290889	+	5241	YDR420W	HKR1	12.2301	11.7852	11.3944	8.80978	7.85243	6.98504	18.7183	18.9049	12.8993	11.9398	8.79563	8.65974	5.77646	6.25823	20.075	19.5993
758	augustus_masked-CEN.PK113-7D_chr04_pilon-processed-gene-13.1	CEN.PK113-7D_chr04_pilon	1291254	1294106	+	2853	YDR421W	ARO80	12.0471	13.0534	10.7362	12.3984	9.78649	10.4241	18.2614	17.3374	12.6328	14.0821	12.829	12.3332	10.309	8.65378	16.7513	16.8838
759	augustus_masked-CEN.PK113-7D_chr04_pilon-processed-gene-13.11	CEN.PK113-7D_chr04_pilon	1317488	1318600	+	1113	YDR438W	THI74	47.3173	46.2459	39.3339	36.7031	22.8868	26.2117	42.115	37.287	52.1017	49.9259	39.8606	41.3014	31.1419	30.5011	27.4425	31.8118
760	augustus_masked-CEN.PK113-7D_chr04_pilon-processed-gene-13.12	CEN.PK113-7D_chr04_pilon	1318890	1319933	+	1044	YDR439W	LRS4	29.3375	33.0616	29.6912	31.558	29.8215	30.7249	36.3283	37.7712	30.1632	30.4542	32.2697	28.9587	27.4142	27.8422	37.3103	38.3837
761	augustus_masked-CEN.PK113-7D_chr04_pilon-processed-gene-13.13	CEN.PK113-7D_chr04_pilon	1321707	1323455	+	1749	YDR440W	DOT1	33.0429	32.2856	32.6322	33.2897	37.3511	35.9109	33.7269	34.3664	21.4462	25.4086	29.2104	31.8642	33.0567	30.5304	30.3658	27.9334
762	augustus_masked-CEN.PK113-7D_chr04_pilon-processed-gene-13.14	CEN.PK113-7D_chr04_pilon	1329525	1331567	+	2043	YDR444W	Putative	55.5581	51.1293	48.2862	46.3877	27.7825	28.213	42.2831	41.6014	40.1333	44.1762	43.6686	42.077	24.9206	24.1696	30.6393	30.7317
763	augustus_masked-CEN.PK113-7D_chr04_pilon-processed-gene-13.15	CEN.PK113-7D_chr04_pilon	1332939	1333847	+	909	YDR446W	ECM11	0.991018	0.582899	0.808075	0.258276	0.673228	0.545289	1.39369	1.17928	0.484515	0.23848	0.381299	0.160287	0.237329	0.236868	0.790616	1.20779
764	augustus_masked-CEN.PK113-7D_chr04_pilon-processed-gene-13.16	CEN.PK113-7D_chr04_pilon	1335279	1336583	+	1305	YDR448W	ADA2	22.0894	23.9551	22.4021	26.2058	28.8397	28.4324	27.6672	28.7501	20.7556	23.6435	22.6286	27.912	28.7643	24.1987	24.1759	25.6066
765	augustus_masked-CEN.PK113-7D_chr04_pilon-processed-gene-13.18	CEN.PK113-7D_chr04_pilon	1342106	1344091	+	1986	YDR452W	PPN1	118.423	122.23	124.495	123.258	130.766	129.319	148.271	146.006	100.533	103.259	111.31	111.66	99.4656	93.5626	106.172	111.011
766	augustus_masked-CEN.PK113-7D_chr04_pilon-processed-gene-13.19	CEN.PK113-7D_chr04_pilon	1346674	1348575	+	1902	YDR456W	NHX1	68.3113	73.664	65.7688	70.111	62.9821	62.5448	85.59	86.2309	75.1021	72.2594	67.6072	68.637	53.4226	52.7151	82.1445	79.2599
767	augustus_masked-CEN.PK113-7D_chr04_pilon-processed-gene-13.2	CEN.PK113-7D_chr04_pilon	1299278	1301155	+	1878	YDR425W	SNX41	25.4229	27.972	23.6242	22.9606	19.5108	20.0213	38.3247	36.9799	28.9629	26.0488	27.8314	27.8522	22.6683	19.9874	40.9466	42.3835
768	augustus_masked-CEN.PK113-7D_chr04_pilon-processed-gene-13.20	CEN.PK113-7D_chr04_pilon	1348979	1358785	+	9807	YDR457W	TOM1	9.70851	9.82543	10.9878	12.249	9.0403	9.40807	17.7541	17.3173	9.02674	8.06812	8.20645	8.46837	7.16394	6.63042	15.0593	15.0081
769	augustus_masked-CEN.PK113-7D_chr04_pilon-processed-gene-13.21	CEN.PK113-7D_chr04_pilon	1363000	1363965	+	966	YDR460W	TFB3	57.8176	57.593	44.0268	49.0934	39.3564	39.2165	63.3596	60.32	47.3403	55.4288	50.6626	52.3375	47.0472	41.5321	55.2022	54.9081
770	augustus_masked-CEN.PK113-7D_chr04_pilon-processed-gene-13.22	CEN.PK113-7D_chr04_pilon	1365262	1365705	+	444	YDR462W	MRPL28	209.134	227.081	207.127	238.827	121.635	105.577	140.703	139.342	183.675	196.435	176.891	169.328	115.964	101.191	105.696	104.626
771	augustus_masked-CEN.PK113-7D_chr04_pilon-processed-gene-13.23	CEN.PK113-7D_chr04_pilon	1366005	1367564	+	1560	YDR463W	STP1	122.332	115.336	107.215	98.0228	85.0767	88.3305	115.063	116.375	119.799	120.803	118.822	125.013	95.7887	94.3145	112.269	109.48
772	augustus_masked-CEN.PK113-7D_chr04_pilon-processed-gene-13.24	CEN.PK113-7D_chr04_pilon	1368061	1372368	+	4308	YDR464W	SPP41	19.1092	18.2557	16.9313	13.5334	16.8333	16.1574	19.2434	18.3069	19.1518	19.3732	16.8473	17.9927	13.7211	13.7445	20.786	19.2727
773	augustus_masked-CEN.PK113-7D_chr04_pilon-processed-gene-13.25	CEN.PK113-7D_chr04_pilon	1374310	1377006	+	2697	YDR466W	PKH3	35.5853	37.2715	32.9004	29.1327	24.0236	23.9445	37.784	38.1852	36.3346	36.1967	37.783	37.4651	24.4502	21.3956	37.519	36.3568
774	augustus_masked-CEN.PK113-7D_chr04_pilon-processed-gene-13.26	CEN.PK113-7D_chr04_pilon	1378204	1378731	+	528	YDR469W	SDC1	108.536	113.254	112.824	132.653	127.203	131.829	127.466	137.766	95.5087	97.5776	108.575	103.48	124.209	105.482	111.203	110.334
775	augustus_masked-CEN.PK113-7D_chr04_pilon-processed-gene-13.28	CEN.PK113-7D_chr04_pilon	1382511	1383362	+	852	YDR472W	TRS31	67.9937	67.609	75.7818	85.1466	92.9259	93.8311	82.8964	87.9826	60.3946	67.51	64.4384	68.3185	87.6095	89.5453	67.9025	72.2415
776	augustus_masked-CEN.PK113-7D_chr04_pilon-processed-gene-13.29	CEN.PK113-7D_chr04_pilon	1302668	1303453	-	786	YDR428C	BNA7	52.6325	53.4478	44.0163	52.9683	42.0433	45.0443	46.0367	50.559	46.9749	50.4713	42.7739	45.9716	42.3596	40.0859	31.0875	37.1896
777	augustus_masked-CEN.PK113-7D_chr04_pilon-processed-gene-13.3	CEN.PK113-7D_chr04_pilon	1294540	1297131	-	2592	YDR422C	SIP1	33.0702	32.9699	31.7961	31.3997	27.1512	28.4113	34.4881	34.1489	33.7285	34.2898	33.1892	32.9681	26.9943	25.7235	28.1978	29.7024
778	augustus_masked-CEN.PK113-7D_chr04_pilon-processed-gene-13.30	CEN.PK113-7D_chr04_pilon	1303691	1304515	-	825	YDR429C	TIF35	254.838	292.957	297.11	312.557	337.786	358.082	272.472	264.79	233.914	249.361	265.349	274.27	315.623	311.182	208.893	230.222
779	augustus_masked-CEN.PK113-7D_chr04_pilon-processed-gene-13.31	CEN.PK113-7D_chr04_pilon	1304715	1307684	-	2970	YDR430C	CYM1	42.9302	40.5483	43.3305	38.76	24.4425	25.9397	33.4045	31.7105	38.1849	36.1784	37.811	37.6025	30.5802	26.7269	28.3354	31.0511
780	augustus_masked-CEN.PK113-7D_chr04_pilon-processed-gene-13.32	CEN.PK113-7D_chr04_pilon	1312197	1313183	-	987	YDR435C	PPM1	49.8475	50.8459	62.5141	62.4	31.7762	35.369	59.1236	57.0196	60.0173	58.8618	61.5945	58.4573	45.099	38.9033	53.5908	52.8361
781	augustus_masked-CEN.PK113-7D_chr04_pilon-processed-gene-13.33	CEN.PK113-7D_chr04_pilon	1323731	1324276	-	546	YDR441C	APT2	195.194	202.127	196.012	208.687	144.024	135.005	250.154	239.524	225.455	227.763	230.559	234.695	200.586	191.127	210.994	203.716
782	augustus_masked-CEN.PK113-7D_chr04_pilon-processed-gene-13.34	CEN.PK113-7D_chr04_pilon	1324890	1329152	-	4263	YDR443C	SSN2	12.7439	14.1337	12.8023	12.3178	11.6816	11.0292	19.3536	19.2905	11.8294	12.0517	11.3501	12.4408	10.6947	9.12501	13.4867	14.7922
783	augustus_masked-CEN.PK113-7D_chr04_pilon-processed-gene-13.36	CEN.PK113-7D_chr04_pilon	1336769	1338091	-	1323	YDR449C	UTP6	38.5496	40.0495	39.1422	39.6317	47.8169	52.7727	40.3975	34.7831	34.233	37.7956	40.9214	45.5383	53.7564	54.5742	36.7755	38.9506
784	augustus_masked-CEN.PK113-7D_chr04_pilon-processed-gene-13.37	CEN.PK113-7D_chr04_pilon	1340309	1341370	-	1062	YDR451C	YHP1	105.639	123.733	110.181	118.492	85.2831	85.8784	94.8359	90.6285	106.512	113.764	140.468	142.339	107.731	97.7222	84.6569	83.0903
785	augustus_masked-CEN.PK113-7D_chr04_pilon-processed-gene-13.38	CEN.PK113-7D_chr04_pilon	1344261	1344851	-	591	YDR453C	TSA2	101.422	71.4671	74.8212	66.87	37.1476	27.3174	79.0451	75.4031	74.1493	68.7137	53.9548	65.5775	38.6931	46.0258	50.465	47.6026
786	augustus_masked-CEN.PK113-7D_chr04_pilon-processed-gene-13.39	CEN.PK113-7D_chr04_pilon	1345453	1346016	-	564	YDR454C	GUK1	357.778	374.979	391.755	420.566	516.48	526.804	403.055	412.849	331.62	368.088	398.468	401.71	424.707	439.789	319.197	319.363
787	augustus_masked-CEN.PK113-7D_chr04_pilon-processed-gene-13.40	CEN.PK113-7D_chr04_pilon	1359244	1361235	-	1992	YDR458C	HEH2	46.3706	47.1565	43.8807	43.8432	38.8622	41.7677	54.4555	53.1218	39.7974	43.1308	45.935	46.0434	38.4462	35.5973	51.2305	52.8753
788	augustus_masked-CEN.PK113-7D_chr04_pilon-processed-gene-13.41	CEN.PK113-7D_chr04_pilon	1361508	1362632	-	1125	YDR459C	PFA5	39.1132	42.3884	37.8043	42.0853	34.202	34.681	55.4605	55.4701	38.1049	38.7311	34.8141	37.4288	32.9191	31.3241	53.9801	49.6485
789	augustus_masked-CEN.PK113-7D_chr04_pilon-processed-gene-13.43	CEN.PK113-7D_chr04_pilon	1372525	1373763	-	1239	YDR465C	RMT2	60.4584	62.742	56.3207	61.1408	80.1381	83.4971	52.147	51.2933	55.3937	74.0091	66.187	70.5571	81.7774	70.207	43.793	42.2005
790	augustus_masked-CEN.PK113-7D_chr04_pilon-processed-gene-13.44	CEN.PK113-7D_chr04_pilon	1377215	1377889	-	675	YDR468C	TLG1	124.834	120.213	111.65	122.198	89.9814	92.5246	152.728	146.559	101.569	104.054	109.783	113.97	97.9051	96.8643	117.117	125.849
791	augustus_masked-CEN.PK113-7D_chr04_pilon-processed-gene-13.45	CEN.PK113-7D_chr04_pilon	1378895	1380403	-	1509	YDR470C	UGO1	54.738	52.9203	46.8276	48.4897	32.849	34.5367	44.4956	45.1601	47.1848	43.4802	45.5244	44.6564	36.7893	34.7678	40.5294	39.015
792	augustus_masked-CEN.PK113-7D_chr04_pilon-processed-gene-13.46	CEN.PK113-7D_chr04_pilon	1383634	1385043	-	1410	YDR473C	PRP3	36.4659	41.551	30.7361	29.527	20.5073	26.6666	33.4686	37.5786	31.0796	37.5134	33.4802	36.7351	24.7862	23.6692	36.9529	34.2113
793	augustus_masked-CEN.PK113-7D_chr04_pilon-processed-gene-13.6	CEN.PK113-7D_chr04_pilon	1301419	1302600	+	1182	YDR427W	RPN9	280.17	278.376	270.574	269.334	232.916	252.087	273.174	267.862	274.178	299.919	295.168	311.308	290.381	269.779	236.334	246.198
794	augustus_masked-CEN.PK113-7D_chr04_pilon-processed-gene-13.7	CEN.PK113-7D_chr04_pilon	1307997	1309241	+	1245	YDR432W	NPL3	162.523	163.243	180.656	156.075	194.464	210.609	162.492	154.553	153.117	143.126	150.333	144.413	183.733	180.84	197.014	186.066
795	augustus_masked-CEN.PK113-7D_chr04_pilon-processed-gene-13.8	CEN.PK113-7D_chr04_pilon	1310451	1312055	+	1605	YDR434W	GPI17	74.5623	72.0622	74.7355	68.7498	83.9782	90.0893	77.5017	80.004	62.8851	71.5391	72.7754	72.0332	78.5865	82.2796	68.7774	69.6007
796	augustus_masked-CEN.PK113-7D_chr04_pilon-processed-gene-13.9	CEN.PK113-7D_chr04_pilon	1314035	1316167	+	2133	YDR436W	PPZ2	28.881	31.7963	26.9641	26.306	16.4611	17.3289	30.1051	30.0461	27.9094	27.237	26.5516	24.1809	19.0818	16.5211	27.5608	25.4138
797	augustus_masked-CEN.PK113-7D_chr04_pilon-processed-gene-14.0	CEN.PK113-7D_chr04_pilon	1391562	1393463	+	1902	YDR477W	SNF1	78.8768	73.5844	79.1311	71.7157	53.8525	55.1362	63.1101	59.8222	81.4314	78.3001	80.6913	80.5489	60.9086	55.3565	72.396	69.375
798	augustus_masked-CEN.PK113-7D_chr04_pilon-processed-gene-14.10	CEN.PK113-7D_chr04_pilon	1410201	1411085	+	885	YDR489W	SLD5	27.0133	25.8299	31.2076	33.0716	40.1925	37.7651	42.9446	39.7121	25.7122	27.0258	29.8429	37.948	31.852	37.6291	27.7723	29.6179
799	augustus_masked-CEN.PK113-7D_chr04_pilon-processed-gene-14.11	CEN.PK113-7D_chr04_pilon	1414113	1415063	+	951	YDR492W	IZH1	301.444	331.667	217.581	236.337	252.974	252.562	223.883	212.799	379.833	359.93	315.184	268.879	282.047	275.009	177.363	190.123
800	augustus_masked-CEN.PK113-7D_chr04_pilon-processed-gene-14.12	CEN.PK113-7D_chr04_pilon	1415406	1415777	+	372	YDR493W	MZM1	114.001	111.506	124.595	146.207	88.0109	77.0912	81.3075	78.4216	119.578	113.245	129.509	115.542	83.8958	74.0862	61.8211	56.9967
801	augustus_masked-CEN.PK113-7D_chr04_pilon-processed-gene-14.13	CEN.PK113-7D_chr04_pilon	1416119	1417204	+	1086	YDR494W	RSM28	118.172	122.462	113.36	126.61	49.5882	51.8358	67.7324	68.461	100.576	99.4732	104.491	95.6579	70.0567	56.4387	50.426	57.497
802	augustus_masked-CEN.PK113-7D_chr04_pilon-processed-gene-14.14	CEN.PK113-7D_chr04_pilon	1427019	1429262	+	2244	YDR499W	LCD1	28.2553	28.5369	26.9724	26.7485	23.01	24.8023	34.1204	37.0562	22.7997	23.6035	23.0758	24.9002	22.0475	23.4119	30.0727	29.8137
803	augustus_masked-CEN.PK113-7D_chr04_pilon-processed-gene-14.15	CEN.PK113-7D_chr04_pilon	1430542	1432107	+	1566	YDR501W	PLM2	24.0718	24.5545	24.2032	25.2863	13.0912	14.7859	32.8649	35.1553	15.4214	17.9495	16.4669	17.445	13.9597	13.9326	29.0038	28.5687
804	augustus_masked-CEN.PK113-7D_chr04_pilon-processed-gene-14.16	CEN.PK113-7D_chr04_pilon	1448589	1449607	+	1019	YDR511W	ACN9	245.015	245.8	227.498	267.873	210.269	212.846	224.017	228.731	228.136	216.566	205.648	200.606	171.414	182.844	185.133	190.432
805	augustus_masked-CEN.PK113-7D_chr04_pilon-processed-gene-14.17	CEN.PK113-7D_chr04_pilon	1450206	1450637	+	432	YDR513W	GRX2	223.926	221.824	178.024	202.89	85.1721	97.6911	173.021	168.913	211.037	189.514	170.091	163.07	94.5493	101.842	137.579	136.917
806	augustus_masked-CEN.PK113-7D_chr04_pilon-processed-gene-14.18	CEN.PK113-7D_chr04_pilon	1452618	1453961	+	1344	YDR515W	SLF1	60.5816	61.3321	63.2885	58.5186	41.0936	46.943	41.298	40.9052	55.5446	58.5495	64.3171	62.5515	53.9865	46.7793	36.5217	34.9213
807	augustus_masked-CEN.PK113-7D_chr04_pilon-processed-gene-14.19	CEN.PK113-7D_chr04_pilon	1456428	1457546	+	1119	YDR517W	GRH1	245.226	230.395	222.922	213.583	130.911	129.343	185.459	178.593	218.835	216.649	206.536	205.856	150.762	133.344	166.277	156.919
808	augustus_masked-CEN.PK113-7D_chr04_pilon-processed-gene-14.2	CEN.PK113-7D_chr04_pilon	1396588	1397559	+	972	YDR480W	DIG2	37.0714	39.9494	35.2156	40.9806	33.4471	32.0538	55.6371	47.8163	44.1784	42.6717	42.4336	43.2455	32.9961	32.3413	46.8762	45.4625
809	augustus_masked-CEN.PK113-7D_chr04_pilon-processed-gene-14.20	CEN.PK113-7D_chr04_pilon	1457797	1459350	+	1554	YDR518W	EUG1	100.687	78.5675	97.3715	89.5381	145.066	146.996	94.057	94.7014	98.6278	98.0199	106.701	117.198	161.128	164.556	76.9541	69.5005
810	augustus_masked-CEN.PK113-7D_chr04_pilon-processed-gene-14.21	CEN.PK113-7D_chr04_pilon	1459614	1460021	+	408	YDR519W	FPR2	314.035	285.706	284.814	310.154	406.476	415.833	267.035	268.367	334.456	325.522	311.941	310.506	495.091	502.749	182.838	197.107
811	augustus_masked-CEN.PK113-7D_chr04_pilon-processed-gene-14.22	CEN.PK113-7D_chr04_pilon	1470275	1471594	+	1320	YDR527W	RBA50	67.7201	75.5789	71.3951	72.3884	85.1882	93.0718	60.9439	61.1973	59.6686	68.756	63.2284	67.4968	84.4951	76.5014	56.6769	56.3494
812	augustus_masked-CEN.PK113-7D_chr04_pilon-processed-gene-14.23	CEN.PK113-7D_chr04_pilon	1473763	1475034	+	1272	YDR528W	HLR1	74.9062	69.6834	71.3751	67.9833	82.4491	88.8461	98.5381	106.607	91.0049	98.9023	91.8274	99.8254	93.1108	89.3753	105.089	99.7973
813	augustus_masked-CEN.PK113-7D_chr04_pilon-processed-gene-14.24	CEN.PK113-7D_chr04_pilon	1477407	1478510	+	1104	YDR531W	CAB1	103.315	104.49	114.373	109.164	141.073	152.202	116.402	120.818	91.2231	90.717	108.501	111.783	135.093	123.389	107.019	104.542
814	augustus_masked-CEN.PK113-7D_chr04_pilon-processed-gene-14.25	CEN.PK113-7D_chr04_pilon	1486995	1488704	+	1710	YDR536W	STL1	0.567328	0.796775	0.3866	0.549177	0.134203	0.207046	1.85214	2.64186	2.66143	3.67636	0.770224	0.213012	0.462583	0.335771	3.32017	2.24712
815	augustus_masked-CEN.PK113-7D_chr04_pilon-processed-gene-14.26	CEN.PK113-7D_chr04_pilon	1491084	1492594	+	1511	YDR539W	FDC1	77.825	73.9904	62.8078	59.2501	42.2219	38.1463	66.917	70.5389	59.4131	55.1869	54.1349	55.5899	32.4098	31.9669	56.3616	54.4943
816	augustus_masked-CEN.PK113-7D_chr04_pilon-processed-gene-14.27	CEN.PK113-7D_chr04_pilon	1502244	1502606	+	363	YBL108C-A	PAU9	14.6989	14.1795	19.4259	19.8339	16.0156	12.2893	8.07059	4.64055	1.4155	0.199062	0.381929	0.401379	2.57531	2.96575	0.791923	1.70126
817	augustus_masked-CEN.PK113-7D_chr04_pilon-processed-gene-14.28	CEN.PK113-7D_chr04_pilon	1404009	1406441	-	2433	YDR485C	VPS72	35.032	37.1779	31.6701	24.9923	22.2287	21.7115	35.6029	33.202	32.7648	34.9269	31.7112	31.3798	23.054	21.7408	33.6147	32.0102
818	augustus_masked-CEN.PK113-7D_chr04_pilon-processed-gene-14.29	CEN.PK113-7D_chr04_pilon	1406620	1407309	-	690	YDR486C	VPS60	99.122	101.583	80.4801	101.622	70.398	75.3251	100.408	109.749	105.212	112.473	102.473	106.002	73.7866	74.5795	94.3645	93.6776
819	augustus_masked-CEN.PK113-7D_chr04_pilon-processed-gene-14.3	CEN.PK113-7D_chr04_pilon	1386653	1389283	-	2631	YDR475C	JIP4	35.0821	35.0705	35.01	30.5773	20.7012	22.6343	38.6415	35.9709	49.2708	47.1842	39.6529	40.2878	21.237	20.432	42.7487	37.7904
820	augustus_masked-CEN.PK113-7D_chr04_pilon-processed-gene-14.30	CEN.PK113-7D_chr04_pilon	1407543	1408169	-	627	YDR487C	RIB3	318.514	371.949	451.034	495.882	554.379	525.821	337.805	397.866	330.494	317.388	352.129	363.554	376.757	372.133	253.082	256.193
821	augustus_masked-CEN.PK113-7D_chr04_pilon-processed-gene-14.31	CEN.PK113-7D_chr04_pilon	1408377	1409978	-	1602	YDR488C	PAC11	19.6812	18.9943	29.024	23.7411	22.156	20.4208	35.2401	35.4646	17.3201	17.2304	18.4334	20.7364	16.3393	16.8899	26.3333	26.299
822	augustus_masked-CEN.PK113-7D_chr04_pilon-processed-gene-14.32	CEN.PK113-7D_chr04_pilon	1411157	1413457	-	2301	YDR490C	PKH1	40.0833	39.7712	33.7103	30.9494	25.9639	24.7418	41.0864	39.599	46.5754	42.8972	41.7548	42.1398	32.5333	28.6336	37.2297	37.3057
823	augustus_masked-CEN.PK113-7D_chr04_pilon-processed-gene-14.33	CEN.PK113-7D_chr04_pilon	1417304	1420339	-	3036	YDR495C	VPS3	24.7189	22.4139	20.3232	20.6728	16.8814	17.7257	22.6114	22.7488	21.1798	25.2765	22.1249	23.9955	17.1724	15.5315	22.1566	22.1492
824	augustus_masked-CEN.PK113-7D_chr04_pilon-processed-gene-14.34	CEN.PK113-7D_chr04_pilon	1420622	1422592	-	1971	YDR496C	PUF6	68.3458	66.6304	70.9198	74.2079	85.6548	94.6284	55.9194	52.2892	55.9003	66.6136	66.1197	71.6305	83.8411	77.7793	44.812	46.0582
825	augustus_masked-CEN.PK113-7D_chr04_pilon-processed-gene-14.35	CEN.PK113-7D_chr04_pilon	1422902	1424656	-	1755	YDR497C	ITR1	695.99	701.471	697.583	737.986	577.443	605.493	585.88	616.872	1100.77	1097.89	1161.97	1137.13	609.049	576.663	652.618	652.51
826	augustus_masked-CEN.PK113-7D_chr04_pilon-processed-gene-14.36	CEN.PK113-7D_chr04_pilon	1425032	1426183	-	1152	YDR498C	SEC20	51.9111	61.4354	49.607	55.7722	42.3647	43.7643	61.5837	63.6082	52.6317	56.1391	54.036	56.3451	49.3762	47.5359	57.8305	55.3347
827	augustus_masked-CEN.PK113-7D_chr04_pilon-processed-gene-14.38	CEN.PK113-7D_chr04_pilon	1432499	1433653	-	1155	YDR502C	SAM2	1824.65	1537.27	1899.57	1639.82	1678	1757.06	1480.34	1403.44	2194.11	2064.18	2281.2	2274.25	2038.59	1969.26	1757.79	1681.04
828	augustus_masked-CEN.PK113-7D_chr04_pilon-processed-gene-14.39	CEN.PK113-7D_chr04_pilon	1434231	1435055	-	825	YDR503C	LPP1	50.9003	45.0492	56.3593	48.7569	44.6919	49.5238	51.6343	57.4501	55.0753	55.6179	42.3483	41.5026	53.2575	53.676	38.0677	38.7584
829	augustus_masked-CEN.PK113-7D_chr04_pilon-processed-gene-14.4	CEN.PK113-7D_chr04_pilon	1389642	1390316	-	675	YDR476C	Uncharacterized	129.967	117.746	114.479	108.749	93.6078	90.1118	113.431	110.146	123.101	112.297	103.621	90.4422	97.0528	100.16	128.509	98.3007
830	augustus_masked-CEN.PK113-7D_chr04_pilon-processed-gene-14.40	CEN.PK113-7D_chr04_pilon	1435884	1438409	-	2526	YDR505C	PSP1	45.648	45.6679	33.6737	28.9362	19.3207	18.9779	38.3044	40.4368	46.4079	46.2277	35.7578	32.8201	19.3869	16.5079	38.3518	41.5073
831	augustus_masked-CEN.PK113-7D_chr04_pilon-processed-gene-14.41	CEN.PK113-7D_chr04_pilon	1438917	1440677	-	1761	YDR506C	Putative	17.8648	18.2249	15.3081	13.8651	13.1185	15.6014	17.4005	17.6096	18.3406	15.8388	15.9425	15.6787	13.5573	11.5339	14.4877	15.2353
832	augustus_masked-CEN.PK113-7D_chr04_pilon-processed-gene-14.42	CEN.PK113-7D_chr04_pilon	1441547	1444975	-	3429	YDR507C	GIN4	57.6145	53.1776	47.8126	44.8459	40.4451	42.1471	47.8907	47.7636	43.5843	48.7841	47.9722	51.3712	36.8466	36.3565	41.519	42.5232
833	augustus_masked-CEN.PK113-7D_chr04_pilon-processed-gene-14.43	CEN.PK113-7D_chr04_pilon	1445642	1447633	-	1992	YDR508C	GNP1	158.592	174.795	140.381	121.983	58.0244	58.7948	12.5208	11.9159	84.8274	95.5842	29.8578	28.7085	29.9989	31.4899	5.15913	7.13042
834	augustus_masked-CEN.PK113-7D_chr04_pilon-processed-gene-14.44	CEN.PK113-7D_chr04_pilon	1450737	1452188	-	1452	YDR514C	Uncharacterized	26.7253	31.2784	28.5823	30.8827	25.8673	25.6027	27.211	28.2125	31.5455	31.8499	35.9491	33.8162	29.8142	26.5434	24.5001	27.0311
835	augustus_masked-CEN.PK113-7D_chr04_pilon-processed-gene-14.45	CEN.PK113-7D_chr04_pilon	1454163	1455665	-	1503	YDR516C	EMI2	608.533	604.643	517.208	521.979	95.0213	88.995	185.173	172.854	622.835	562.835	582.833	567.582	164.012	147.028	134.745	134.724
836	augustus_masked-CEN.PK113-7D_chr04_pilon-processed-gene-14.46	CEN.PK113-7D_chr04_pilon	1460274	1462592	-	2319	YDR520C	URC2	25.3693	26.798	20.5887	22.9138	19.8908	19.3894	39.3676	38.8624	22.917	25.4887	24.1231	23.1211	21.2724	18.848	44.8433	41.0994
837	augustus_masked-CEN.PK113-7D_chr04_pilon-processed-gene-14.47	CEN.PK113-7D_chr04_pilon	1462981	1464489	-	1509	YDR522C	SPS2	0.551054	0.70226	0.681482	0.363025	0.557621	0.234624	0.577183	0.202967	0.145932	0.239428	0.0459378	0.0965543	0	0.142686	0.0952512	0.181888
838	augustus_masked-CEN.PK113-7D_chr04_pilon-processed-gene-14.48	CEN.PK113-7D_chr04_pilon	1464752	1466224	-	1473	YDR523C	SPS1	4.18687	5.24151	3.49069	3.29394	3.4275	4.99946	4.08527	4.73034	6.72746	6.23011	3.8119	2.62122	2.58742	2.33877	3.22011	4.14592
839	augustus_masked-CEN.PK113-7D_chr04_pilon-processed-gene-14.5	CEN.PK113-7D_chr04_pilon	1394399	1396063	-	1665	YDR479C	PEX29	38.7886	36.8239	30.661	29.282	18.8827	20.9665	31.9569	32.1452	36.9445	34.5023	28.8522	29.7526	17.7077	15.8629	33.1063	30.3318
840	augustus_masked-CEN.PK113-7D_chr04_pilon-processed-gene-14.50	CEN.PK113-7D_chr04_pilon	1468781	1468981	-	201	YDR524C-B	Uncharacterized	7785.86	9231.99	8915.71	10750.5	13339.5	13759.3	7875.36	8618.41	6171.42	6505.87	7603.83	6851.91	10308.3	10021.9	7151.3	7379.61
841	augustus_masked-CEN.PK113-7D_chr04_pilon-processed-gene-14.51	CEN.PK113-7D_chr04_pilon	1475340	1475723	-	384	YDR529C	QCR7	1295.13	1381.41	953.372	1128.83	203.39	208.372	402.493	408.169	1581.25	1568.63	1310.22	1188.56	276.032	225.219	350.726	376.859
842	augustus_masked-CEN.PK113-7D_chr04_pilon-processed-gene-14.52	CEN.PK113-7D_chr04_pilon	1475966	1476943	-	978	YDR530C	APA2	98.4159	100.538	80.0634	85.4594	55.69	51.9126	86.9512	96.142	103.726	100.188	88.9538	87.8225	63.9696	64.3591	73.4102	70.9327
843	augustus_masked-CEN.PK113-7D_chr04_pilon-processed-gene-14.53	CEN.PK113-7D_chr04_pilon	1478571	1479728	-	1158	YDR532C	KRE28	37.1608	40.5268	33.8092	34.1955	23.5828	25.8046	32.8203	32.1352	28.8418	34.2577	31.0684	32.273	24.5912	20.7628	30.2239	29.746
844	augustus_masked-CEN.PK113-7D_chr04_pilon-processed-gene-14.54	CEN.PK113-7D_chr04_pilon	1480623	1481336	-	714	YDR533C	HSP31	209.826	212.875	190.939	192.356	119.779	116.33	167.673	163.004	161.818	166.682	188.737	198.553	126.498	127.66	150.176	177.886
845	augustus_masked-CEN.PK113-7D_chr04_pilon-processed-gene-14.55	CEN.PK113-7D_chr04_pilon	1482490	1483866	-	1377	YDR534C	FIT1	5.73684	5.33209	6.56125	4.48973	2.49985	1.85123	6.49763	7.22875	5.33072	4.77532	5.23551	4.2324	4.17782	3.02304	12.4215	11.7601
846	augustus_masked-CEN.PK113-7D_chr04_pilon-processed-gene-14.56	CEN.PK113-7D_chr04_pilon	1489846	1490451	-	606	YDR537C	Putative	0	0.124907	0.484845	0.387415	0.378691	0.350543	0.130658	0.126352	0.242258	0.23848	0.228779	0.120215	0.474658	0	0.118592	0.22646
847	augustus_masked-CEN.PK113-7D_chr04_pilon-processed-gene-14.57	CEN.PK113-7D_chr04_pilon	1496129	1496668	-	540	YDR540C	IRC4	46.325	38.2673	42.4401	45.6503	54.5384	61.8929	102.346	108.898	43.6346	42.8204	47.8823	45.0592	65.3855	72.4356	83.4456	82.722
848	augustus_masked-CEN.PK113-7D_chr04_pilon-processed-gene-14.58	CEN.PK113-7D_chr04_pilon	1498658	1499692	-	1035	YDR541C	Putative	74.5842	77.522	91.0546	92.8507	94.2336	95.3707	76.5015	80.0462	16.2411	14.8708	19.49	19.2156	71.1464	66.0155	20.4838	21.5465
849	augustus_masked-CEN.PK113-7D_chr04_pilon-processed-gene-14.6	CEN.PK113-7D_chr04_pilon	1397739	1399439	-	1701	YDR481C	PHO8	82.7385	77.1176	82.652	81.8463	98.0815	97.535	191.966	193.426	90.536	87.1701	82.0757	75.3771	71.192	73.7963	188.899	191.048
850	augustus_masked-CEN.PK113-7D_chr04_pilon-processed-gene-14.7	CEN.PK113-7D_chr04_pilon	1399620	1400027	-	408	YDR482C	CWC21	99.6965	88.3092	75.0743	88.4236	81.9327	82.0906	126.143	134.747	91.935	106.972	95.1453	101.955	84.4246	73.0024	128.057	123.108
851	augustus_masked-CEN.PK113-7D_chr04_pilon-processed-gene-14.8	CEN.PK113-7D_chr04_pilon	1400346	1401674	+	1329	YDR483W	KRE2	262.268	249.066	219.588	227.471	286.297	296.719	304.979	315.322	263.238	262.233	248.749	248.206	244.302	266.563	268.812	280.717
852	augustus_masked-CEN.PK113-7D_chr04_pilon-processed-gene-14.9	CEN.PK113-7D_chr04_pilon	1401952	1403877	+	1926	YDR484W	VPS52	26.0126	29.2792	23.9889	25.3545	20.9707	21.9856	29.3119	28.8625	26.2212	25.3996	27.3178	28.028	22.3648	23.0666	25.5975	27.9671
853	augustus_masked-CEN.PK113-7D_chr04_pilon-processed-gene-2.0	CEN.PK113-7D_chr04_pilon	190734	192071	+	1338	YDL147W	RPN5	282.307	285.633	251.215	273.434	208.562	232.063	309.674	322.3	272.659	298.165	291.424	315.848	256.954	231.566	286.931	294.573
854	augustus_masked-CEN.PK113-7D_chr04_pilon-processed-gene-2.1	CEN.PK113-7D_chr04_pilon	192560	194035	+	1476	YDL146W	LDB17	31.6428	32.3083	33.0941	34.304	22.8035	25.6661	38.8385	37.0395	27.8	28.4436	29.7288	28.7749	25.8703	22.9998	28.1917	29.2414
855	augustus_masked-CEN.PK113-7D_chr04_pilon-processed-gene-2.10	CEN.PK113-7D_chr04_pilon	222134	223447	+	1314	YDL133W	Uncharacterized	72.9865	67.8017	66.5223	67.8353	48.7848	54.9125	78.0944	81.4057	62.1197	68.19	61.5652	61.4847	49.7464	48.6667	63.4442	60.3666
856	augustus_masked-CEN.PK113-7D_chr04_pilon-processed-gene-2.11	CEN.PK113-7D_chr04_pilon	224011	226458	+	2448	YDL132W	CDC53	61.1993	63.2636	65.1124	64.5754	56.4029	56.8676	72.4191	70.8765	57.7517	57.6777	66.8566	64.845	64.3319	55.4408	66.0542	68.0568
857	augustus_masked-CEN.PK113-7D_chr04_pilon-processed-gene-2.12	CEN.PK113-7D_chr04_pilon	227096	228418	+	1323	YDL131W	LYS21	510.154	487.002	602.179	576.434	645.788	656.18	527.382	522.962	602.879	584.357	631.269	600.422	529.085	559.521	483.948	492.562
858	augustus_masked-CEN.PK113-7D_chr04_pilon-processed-gene-2.13	CEN.PK113-7D_chr04_pilon	228874	229134	+	261	YDL130W-A	STF1	985.794	1094.8	789.983	951.386	188.454	175.532	510.568	513.981	914.316	878.464	848.574	733.806	274.969	238.137	387.972	380.945
859	augustus_masked-CEN.PK113-7D_chr04_pilon-processed-gene-2.15	CEN.PK113-7D_chr04_pilon	230727	231602	+	876	YDL129W	Uncharacterized	14.3969	13.9981	12.9132	12.3283	13.5352	13.9841	16.5408	16.6075	24.049	24.3339	22.8693	20.6243	14.8583	12.8631	25.3503	23.6558
860	augustus_masked-CEN.PK113-7D_chr04_pilon-processed-gene-2.16	CEN.PK113-7D_chr04_pilon	232355	233590	+	1236	YDL128W	VCX1	77.5364	83.165	62.8163	67.6841	76.3098	75.5074	91.6068	87.658	53.7465	58.3454	51.7658	49.2152	60.5074	60.2157	73.4369	71.5042
861	augustus_masked-CEN.PK113-7D_chr04_pilon-processed-gene-2.17	CEN.PK113-7D_chr04_pilon	234630	235556	+	927	YDL127W	PCL2	37.5254	40.0107	34.548	32.2486	30.9448	29.2558	33.5678	33.2873	46.6397	47.4714	29.6873	29.7059	33.2791	29.2659	29.1499	27.0916
862	augustus_masked-CEN.PK113-7D_chr04_pilon-processed-gene-2.18	CEN.PK113-7D_chr04_pilon	239962	240900	+	939	YDL124W	NADPH-dependent	734.645	635.778	513.161	501.55	188.835	187.091	398.172	368.086	542.596	455.335	435.41	426.395	298.211	299.466	334.537	308.449
863	augustus_masked-CEN.PK113-7D_chr04_pilon-processed-gene-2.19	CEN.PK113-7D_chr04_pilon	242453	244684	+	2232	YDL122W	UBP1	79.5713	82.0353	76.7779	74.436	82.3903	85.8472	70.7006	70.8402	71.1348	80.1911	75.9043	80.3898	76.3568	74.7294	56.7015	57.8267
864	augustus_masked-CEN.PK113-7D_chr04_pilon-processed-gene-2.2	CEN.PK113-7D_chr04_pilon	199710	201296	+	1587	YDL143W	CCT4	176.927	176.905	203.607	194.979	229.245	240.405	207.801	194.583	170.999	185.953	198.919	199.179	228.737	210.7	175.207	179.607
865	augustus_masked-CEN.PK113-7D_chr04_pilon-processed-gene-2.20	CEN.PK113-7D_chr04_pilon	245626	246150	+	525	YDL120W	YFH1	200.89	210.212	219.103	231.494	190.292	178.575	177.21	185.808	223.568	218.017	221.957	212.306	172.586	168.149	144.966	140.11
866	augustus_masked-CEN.PK113-7D_chr04_pilon-processed-gene-2.21	CEN.PK113-7D_chr04_pilon	248284	250941	+	2658	YDL117W	CYK3	22.1337	23.9497	24.3465	24.1427	32.1753	30.7961	31.7848	32.7536	19.5523	20.9601	23.6022	25.8457	30.6256	27.6499	24.226	24.2665
867	augustus_masked-CEN.PK113-7D_chr04_pilon-processed-gene-2.22	CEN.PK113-7D_chr04_pilon	251269	253449	+	2181	YDL116W	NUP84	50.2953	48.3107	45.8709	44.1702	44.7188	51.1024	50.1358	50.9408	41.6663	43.402	50.536	51.4394	48.6329	45.1819	41.6506	43.9831
868	augustus_masked-CEN.PK113-7D_chr04_pilon-processed-gene-2.23	CEN.PK113-7D_chr04_pilon	255307	256233	+	927	YDL114W	Uncharacterized	9.41874	10.2068	7.92384	8.2732	3.87841	2.90266	4.52696	6.36011	0.950214	1.0913	0.673011	0.55011	1.55147	1.0065	3.41116	2.36867
869	augustus_masked-CEN.PK113-7D_chr04_pilon-processed-gene-2.24	CEN.PK113-7D_chr04_pilon	258618	262928	+	4311	YDL112W	TRM3	24.32	23.6334	26.3249	23.5989	27.3439	26.4777	25.5665	28.2405	19.1215	20.4157	20.9359	22.0021	23.353	20.311	24.0223	24.0025
870	augustus_masked-CEN.PK113-7D_chr04_pilon-processed-gene-2.26	CEN.PK113-7D_chr04_pilon	268625	269680	+	1056	YDL107W	MSS2	52.1681	50.1757	44.8654	50.0968	23.2529	23.4691	31.3417	30.5987	47.9629	46.1201	40.765	44.1517	27.5794	25.1471	28.3112	24.7568
871	augustus_masked-CEN.PK113-7D_chr04_pilon-processed-gene-2.27	CEN.PK113-7D_chr04_pilon	272090	273298	+	1209	YDL105W	NSE4	16.5643	16.5912	15.9181	16.8943	18.4753	16.3993	22.2671	23.3064	18.3965	17.2729	20.2972	19.2219	14.7509	15.494	20.2702	23.213
872	augustus_masked-CEN.PK113-7D_chr04_pilon-processed-gene-2.28	CEN.PK113-7D_chr04_pilon	276558	279851	+	3294	YDL102W	POL3	24.5078	22.6575	21.9649	20.0277	17.7886	19.1964	20.1673	22.2223	22.3733	22.2657	22.3491	23.0449	18.9055	17.9754	19.9631	19.5603
873	augustus_masked-CEN.PK113-7D_chr04_pilon-processed-gene-2.29	CEN.PK113-7D_chr04_pilon	283104	284129	+	1026	YDL099W	BUG1	146.154	159.503	128.151	137.752	121.528	127.678	141.149	146.646	134.073	132.264	158.504	154.079	138.004	135.498	115.996	128.206
874	augustus_masked-CEN.PK113-7D_chr04_pilon-processed-gene-2.3	CEN.PK113-7D_chr04_pilon	187964	190396	-	2433	YDL148C	NOP14	33.7788	36.4001	37.0742	37.408	48.6704	50.0586	36.449	37.3876	30.9848	39.1442	37.609	44.7941	50.1572	46.0479	30.8381	30.6
875	augustus_masked-CEN.PK113-7D_chr04_pilon-processed-gene-2.31	CEN.PK113-7D_chr04_pilon	205074	210275	-	5202	YDL140C	RPO21	48.6211	47.2321	50.6638	43.1456	39.6741	40.4821	55.7998	56.1684	48.1317	46.9784	43.9747	44.3935	31.8774	30.6151	56.6288	54.1473
876	augustus_masked-CEN.PK113-7D_chr04_pilon-processed-gene-2.32	CEN.PK113-7D_chr04_pilon	211089	211760	-	672	YDL139C	SCM3	23.6139	24.4427	26.7801	29.8125	24.7017	21.7065	31.1061	30.0807	22.3926	23.2262	21.7657	21.4648	23.3282	22.5353	24.7043	29.2032
877	augustus_masked-CEN.PK113-7D_chr04_pilon-processed-gene-2.33	CEN.PK113-7D_chr04_pilon	218387	218995	-	609	YDL135C	RDI1	286.397	239.634	257.27	261.759	204.616	227.893	273.031	277.61	188.633	207.286	213.766	231.111	213.489	194.807	216.309	219.373
878	augustus_masked-CEN.PK113-7D_chr04_pilon-processed-gene-2.34	CEN.PK113-7D_chr04_pilon	219369	220478	-	1110	YDL134C	PPH21	173.924	191.757	186.944	190.568	151.406	154.25	217.778	220.74	174.318	182.211	175.174	178.844	147.32	152.4	179.926	182.423
879	augustus_masked-CEN.PK113-7D_chr04_pilon-processed-gene-2.35	CEN.PK113-7D_chr04_pilon	235860	238367	-	2508	YDL126C	CDC48	422.097	423.921	404.144	363.112	303.847	307.717	405.019	395.119	432.932	412.294	441.847	422.636	325.233	295.011	382.144	390.364
880	augustus_masked-CEN.PK113-7D_chr04_pilon-processed-gene-2.37	CEN.PK113-7D_chr04_pilon	244836	245285	-	450	YDL121C	Uncharacterized	93.1633	107.99	107.569	132.864	168.63	189.613	113.49	111.961	83.3544	95.3825	98.4346	99.2382	128.321	133.654	81.7687	80.2061
881	augustus_masked-CEN.PK113-7D_chr04_pilon-processed-gene-2.38	CEN.PK113-7D_chr04_pilon	246392	247315	-	924	YDL119C	Solute	35.3974	38.3383	43.4841	48.4453	45.2847	34.8684	41.132	41.1021	35.1926	33.7836	40.4368	39.2634	36.6558	34.7204	35.3891	34.2344
882	augustus_masked-CEN.PK113-7D_chr04_pilon-processed-gene-2.4	CEN.PK113-7D_chr04_pilon	194381	197890	-	3510	YDL145C	COP1	101.751	99.2428	101.308	84.01	82.2272	76.9223	95.5788	94.937	84.927	81.8734	83.8557	83.4976	68.5303	62.6923	84.2339	92.0958
883	augustus_masked-CEN.PK113-7D_chr04_pilon-processed-gene-2.40	CEN.PK113-7D_chr04_pilon	256336	258258	-	1923	YDL113C	ATG20	42.449	44.9517	37.7774	32.6379	17.6222	20.3997	46.1569	45.0337	37.8281	40.6201	35.7235	34.8151	23.1849	23.0653	41.558	41.4273
884	augustus_masked-CEN.PK113-7D_chr04_pilon-processed-gene-2.41	CEN.PK113-7D_chr04_pilon	263016	263813	-	798	YDL111C	RRP42	91.004	91.5343	92.4158	92.7717	123.658	126.889	91.2841	94.2242	86.6499	91.7278	83.827	92.5691	124.267	126.903	83.4846	80.5695
885	augustus_masked-CEN.PK113-7D_chr04_pilon-processed-gene-2.42	CEN.PK113-7D_chr04_pilon	264215	264667	-	453	YDL110C	TMA17	302.573	306.284	260.251	289.536	87.9783	90.974	230.895	239.849	271.255	213.269	221.121	199.413	118.899	101.082	174.829	172.831
886	augustus_masked-CEN.PK113-7D_chr04_pilon-processed-gene-2.43	CEN.PK113-7D_chr04_pilon	264961	266904	-	1944	YDL109C	Putative	15.2563	12.8882	13.3759	12.1573	10.8211	11.6559	14.4591	14.6127	14.6128	12.4521	12.5161	12.5539	9.72866	8.19608	12.976	13.9776
887	augustus_masked-CEN.PK113-7D_chr04_pilon-processed-gene-2.44	CEN.PK113-7D_chr04_pilon	269926	271602	-	1677	YDL106C	PHO2	43.4282	42.8795	35.3035	37.1456	30.5617	30.528	46.4593	43.3755	41.2323	43.9072	43.4853	46.5685	31.1313	28.931	48.597	46.195
888	augustus_masked-CEN.PK113-7D_chr04_pilon-processed-gene-2.45	CEN.PK113-7D_chr04_pilon	273340	274563	-	1224	YDL104C	QRI7	23.1549	27.5812	21.064	23.2088	14.1242	13.595	15.3959	15.0136	25.6075	27.3334	22.9934	26.069	14.6289	13.2518	11.9778	12.165
889	augustus_masked-CEN.PK113-7D_chr04_pilon-processed-gene-2.46	CEN.PK113-7D_chr04_pilon	274834	276267	-	1434	YDL103C	QRI1	82.6321	75.4297	72.1735	76.0748	59.3187	64.341	80.6146	77.3701	72.3291	75.686	74.7826	81.5882	71.4092	65.1145	71.8169	71.9669
890	augustus_masked-CEN.PK113-7D_chr04_pilon-processed-gene-2.47	CEN.PK113-7D_chr04_pilon	279993	281534	-	1542	YDL101C	DUN1	62.6441	57.2856	67.5472	69.1733	48.3182	52.1199	85.1354	81.2368	45.5562	46.814	53.9906	56.4566	49.1996	46.1252	62.2661	68.0389
891	augustus_masked-CEN.PK113-7D_chr04_pilon-processed-gene-2.48	CEN.PK113-7D_chr04_pilon	281798	282862	-	1065	YDL100C	GET3	302.491	330.209	332.578	371.743	371.272	377.651	363.852	379.539	314.638	310.071	352.264	343.388	405.536	382.509	309.129	324.402
892	augustus_masked-CEN.PK113-7D_chr04_pilon-processed-gene-2.5	CEN.PK113-7D_chr04_pilon	198376	199446	-	1071	YDL144C	Uncharacterized	82.8176	84.104	72.0138	76.6502	56.4967	56.5948	85.0195	78.142	65.7278	61.4644	73.5273	69.7893	61.7049	61.451	81.3956	74.1913
893	augustus_masked-CEN.PK113-7D_chr04_pilon-processed-gene-2.6	CEN.PK113-7D_chr04_pilon	202753	204825	+	2073	YDL141W	BPL1	34.4637	29.6859	35.54	27.9357	32.0299	32.9625	32.7335	30.2509	30.169	30.4654	31.6338	31.6282	30.4224	29.2554	32.276	32.3392
894	augustus_masked-CEN.PK113-7D_chr04_pilon-processed-gene-2.7	CEN.PK113-7D_chr04_pilon	213058	215349	+	2292	YDL138W	RGT2	16.2958	16.7437	17.9148	15.911	23.3959	19.9577	34.7877	34.1755	15.917	15.0068	13.1563	11.4424	16.1579	16.7215	30.5717	28.8301
895	augustus_masked-CEN.PK113-7D_chr04_pilon-processed-gene-2.8	CEN.PK113-7D_chr04_pilon	216236	216781	+	546	YDL137W	ARF2	1105.29	1132.63	1034.28	1201.82	873.954	857.108	1040.49	1067.06	1150.13	1117.77	1140.23	1093.82	927.859	923.165	907.814	909.997
896	augustus_masked-CEN.PK113-7D_chr04_pilon-processed-gene-3.0	CEN.PK113-7D_chr04_pilon	286761	289214	+	2454	YDL095W	PMT1	119.36	111.813	122.004	114.389	153.459	156.335	136.934	136.102	112.768	114.219	116.466	116.341	142.444	136.581	124.113	120.038
897	augustus_masked-CEN.PK113-7D_chr04_pilon-processed-gene-3.1	CEN.PK113-7D_chr04_pilon	289611	291842	+	2232	YDL093W	PMT5	89.8476	68.9789	81.0561	66.0913	72.5199	79.6926	67.7917	68.4045	65.2152	71.4501	72.9228	74.6454	82.446	76.6587	58.6978	54.9369
898	augustus_masked-CEN.PK113-7D_chr04_pilon-processed-gene-3.10	CEN.PK113-7D_chr04_pilon	301117	301938	+	822	YDL086W	Putative	177.958	175.145	130.198	131.477	97.5271	87.0907	139.864	138.7	146.719	135.025	125.991	119.733	89.4947	89.9321	145.657	136.15
899	augustus_masked-CEN.PK113-7D_chr04_pilon-processed-gene-3.11	CEN.PK113-7D_chr04_pilon	302915	304552	+	1638	YDL085W	NDE2	16.7949	18.9003	9.82078	10.4153	2.61523	2.59376	7.29917	6.96508	11.6962	11.9109	6.81352	5.55939	2.19508	2.10318	6.66898	6.61877
900	augustus_masked-CEN.PK113-7D_chr04_pilon-processed-gene-3.12	CEN.PK113-7D_chr04_pilon	304941	306281	+	1341	YDL084W	SUB2	414.685	417.641	439.355	468.613	521.493	532.577	442.954	454.79	396.634	411.087	447.919	455.952	475.115	496.028	388.543	395.177
901	augustus_masked-CEN.PK113-7D_chr04_pilon-processed-gene-3.14	CEN.PK113-7D_chr04_pilon	321852	322774	+	923	YDL075W	RPL31A	602.859	687.967	765.975	927.223	1331.67	1381.82	731.484	770.503	592.72	659.495	742.995	786.988	1076.25	1122.44	588.796	598.971
902	augustus_masked-CEN.PK113-7D_chr04_pilon-processed-gene-3.15	CEN.PK113-7D_chr04_pilon	326317	329271	+	2955	YDL073W	UPF0592	32.666	31.3021	31.9419	31.9122	39.8916	39.2748	38.8527	38.1939	26.0081	28.7571	31.1765	32.3697	37.9873	35.0962	35.0215	35.8993
903	augustus_masked-CEN.PK113-7D_chr04_pilon-processed-gene-3.16	CEN.PK113-7D_chr04_pilon	330728	332644	+	1917	YDL070W	BDF2	126.553	131.25	113.112	107.446	98.7219	101.32	126.059	129.812	156.419	153.905	146.776	154.669	121.577	114.976	156.18	152.698
904	augustus_masked-CEN.PK113-7D_chr04_pilon-processed-gene-3.17	CEN.PK113-7D_chr04_pilon	334539	335825	+	1287	YDL066W	IDP1	174.395	180.147	222.93	218.234	245.891	241.644	213.667	206.921	225.231	192.018	222.234	208.984	148.068	152.019	204.042	210.331
905	augustus_masked-CEN.PK113-7D_chr04_pilon-processed-gene-3.19	CEN.PK113-7D_chr04_pilon	341315	343681	+	2367	YDL060W	TSR1	42.7422	45.9854	46.8902	42.9806	55.4568	58.0657	39.6397	43.3795	39.9427	44.7538	44.3977	46.3508	48.3962	46.2706	38.6509	37.483
906	augustus_masked-CEN.PK113-7D_chr04_pilon-processed-gene-3.2	CEN.PK113-7D_chr04_pilon	292483	292923	+	441	YDL092W	SRP14	130.733	140.231	156.569	191.829	188.377	184.812	167.874	180.918	128.665	153.859	161.747	171.966	188.501	173.65	154.653	155.284
907	augustus_masked-CEN.PK113-7D_chr04_pilon-processed-gene-3.20	CEN.PK113-7D_chr04_pilon	345363	350735	+	5373	YDL058W	USO1	19.2938	18.1451	20.233	17.9004	16.8851	18.4898	23.4015	22.7157	18.0334	18.4919	19.133	20.1345	17.3988	16.5101	21.4812	21.6209
908	augustus_masked-CEN.PK113-7D_chr04_pilon-processed-gene-3.21	CEN.PK113-7D_chr04_pilon	351132	352118	+	987	YDL057W	Putative	34.472	33.8206	24.8568	29.7332	21.0808	20.7335	38.8274	41.8919	27.3685	28.6256	24.4411	23.3977	19.0888	19.1971	38.1543	32.814
909	augustus_masked-CEN.PK113-7D_chr04_pilon-processed-gene-3.22	CEN.PK113-7D_chr04_pilon	352575	355076	+	2502	YDL056W	MBP1	37.1678	39.7528	36.0224	31.6847	29.0756	28.8106	44.8745	43.3953	35.6458	36.8517	37.4861	39.0747	28.9425	26.7062	42.9134	42.5362
910	augustus_masked-CEN.PK113-7D_chr04_pilon-processed-gene-3.23	CEN.PK113-7D_chr04_pilon	363652	364479	+	828	YDL051W	LHP1	224.288	256.609	219.298	255.661	350.512	376.283	213.248	212.322	220.655	256.224	242.118	253.568	329.851	316.902	167.256	163.919
911	augustus_masked-CEN.PK113-7D_chr04_pilon-processed-gene-3.24	CEN.PK113-7D_chr04_pilon	369453	370388	+	936	YDL047W	SIT4	195.373	183.573	181.438	171.816	143.266	144.645	165.379	156.656	192.607	192.923	185.965	184.772	162.106	147.299	158.63	145.079
912	augustus_masked-CEN.PK113-7D_chr04_pilon-processed-gene-3.25	CEN.PK113-7D_chr04_pilon	370922	371443	+	522	YDL046W	NPC2	504.314	558.567	519.525	579.737	479.929	454.701	684.853	698.363	333.412	327.936	382.987	382.533	373.192	391.166	560.342	563.136
913	augustus_masked-CEN.PK113-7D_chr04_pilon-processed-gene-3.26	CEN.PK113-7D_chr04_pilon	302168	302374	-	207	YDL085C-A	SERF-like	110.805	116.283	161.457	176.552	256.094	301.027	140.38	150.179	127.659	122.178	135.291	138.31	221.638	203.525	117.001	139.224
914	augustus_masked-CEN.PK113-7D_chr04_pilon-processed-gene-3.28	CEN.PK113-7D_chr04_pilon	309506	309826	-	321	YDL081C	RPP1A	1698.48	1833.15	1929.03	2235.83	3260.47	3071.51	1886.73	1941.42	1472.2	1608.39	1659.15	1743.87	2327.35	2496.11	1499.58	1510.44
915	augustus_masked-CEN.PK113-7D_chr04_pilon-processed-gene-3.29	CEN.PK113-7D_chr04_pilon	310346	312175	-	1830	YDL080C	THI3	39.0778	40.7836	40.9416	40.2407	38.0805	38.6551	49.1516	49.7909	55.3138	53.4246	51.8954	50.1592	39.5312	37.5719	47.7935	47.8072
916	augustus_masked-CEN.PK113-7D_chr04_pilon-processed-gene-3.3	CEN.PK113-7D_chr04_pilon	296522	297976	+	1455	YDL089W	NUR1	68.3425	62.1156	70.526	59.4866	56.6224	65.2617	75.2609	75.9377	59.6313	67.0448	54.5509	61.034	48.6324	49.3272	58.2839	62.5809
917	augustus_masked-CEN.PK113-7D_chr04_pilon-processed-gene-3.31	CEN.PK113-7D_chr04_pilon	315061	316092	-	1032	YDL078C	MDH3	289.333	302.334	224.277	236.517	158.773	144.364	199.022	206.113	283.658	279.305	255.786	249.893	153.019	148.549	177.996	173.937
918	augustus_masked-CEN.PK113-7D_chr04_pilon-processed-gene-3.32	CEN.PK113-7D_chr04_pilon	316675	319824	-	3150	YDL077C	VAM6	18.5447	17.9262	16.5796	17.639	17.6061	17.3765	20.2346	23.2867	16.9412	16.2641	16.5928	17.2065	17.5325	15.6301	16.6549	20.1278
919	augustus_masked-CEN.PK113-7D_chr04_pilon-processed-gene-3.33	CEN.PK113-7D_chr04_pilon	320372	321256	-	885	YDL076C	RXT3	74.2279	76.72	78.683	74.4554	67.1604	70.0095	88.1258	87.8166	65.4416	69.4834	75.0381	71.2039	74.1858	66.9052	72.273	68.5398
920	augustus_masked-CEN.PK113-7D_chr04_pilon-processed-gene-3.34	CEN.PK113-7D_chr04_pilon	323751	325853	-	2103	YDL074C	BRE1	64.616	62.5201	55.7454	60.1725	64.4192	69.1261	72.0631	75.9138	54.8349	64.0474	62.7276	70.4946	60.6608	60.0652	69.8166	72.1738
921	augustus_masked-CEN.PK113-7D_chr04_pilon-processed-gene-3.35	CEN.PK113-7D_chr04_pilon	329540	330151	-	612	YDL072C	YET3	290.767	277.791	258.529	280.935	235.736	233.487	304.943	287.635	277.664	271.799	260.064	255.571	200.104	198.191	227.109	231.303
922	augustus_masked-CEN.PK113-7D_chr04_pilon-processed-gene-3.36	CEN.PK113-7D_chr04_pilon	332825	333526	-	702	YDL069C	CBS1	30.1068	30.299	27.1006	29.6532	27.242	28.4449	37.5593	31.8493	26.9776	32.2182	29.229	30.4061	28.0677	27.3998	24.3652	27.3687
923	augustus_masked-CEN.PK113-7D_chr04_pilon-processed-gene-3.37	CEN.PK113-7D_chr04_pilon	335945	336973	-	1029	YDL065C	PEX19	86.6693	84.7416	82.6626	87.9924	70.697	73.8375	91.7215	99.9343	80.3949	80.4053	88.7891	92.461	71.6312	62.5643	81.6448	84.4214
924	augustus_masked-CEN.PK113-7D_chr04_pilon-processed-gene-3.39	CEN.PK113-7D_chr04_pilon	343935	344651	-	717	YDL059C	RAD59	90.7504	101.242	98.1436	111.111	101.461	99.5483	186.628	183.04	122.852	119.828	134.58	127.717	122.459	118.718	191.645	199.057
925	augustus_masked-CEN.PK113-7D_chr04_pilon-processed-gene-3.4	CEN.PK113-7D_chr04_pilon	284280	284864	-	585	YDL098C	SNU23	37.905	35.7119	39.1755	38.1256	34.6518	38.9756	41.6874	43.7164	28.4833	31.2507	30.572	31.3816	36.5085	31.5302	30.221	32.9598
926	augustus_masked-CEN.PK113-7D_chr04_pilon-processed-gene-3.40	CEN.PK113-7D_chr04_pilon	355372	356457	-	1086	YDL055C	PSA1	1858.59	1848.22	1764.72	1784.36	2078.06	2082.63	1745.22	1715.19	2012.39	2101.05	2076.22	2092.06	2351.6	2369.83	1500.27	1541.49
927	augustus_masked-CEN.PK113-7D_chr04_pilon-processed-gene-3.41	CEN.PK113-7D_chr04_pilon	359525	360985	-	1461	YDL054C	MCH1	57.2004	59.9436	60.0302	59.7244	63.4059	60.7286	57.9346	55.8677	74.7103	74.8313	71.5976	71.4541	48.0389	48.7807	48.6	51.8505
928	augustus_masked-CEN.PK113-7D_chr04_pilon-processed-gene-3.42	CEN.PK113-7D_chr04_pilon	361399	361956	-	558	YDL053C	PBP4	205.401	191.947	183.24	178.113	147.233	166.238	185.461	171.526	168.645	177.541	165.35	172.856	150.781	141.87	147.727	151.991
929	augustus_masked-CEN.PK113-7D_chr04_pilon-processed-gene-3.43	CEN.PK113-7D_chr04_pilon	362372	363283	-	912	YDL052C	SLC1	321.477	354.399	341.497	369.15	391.452	394.577	261.239	266.985	321.706	322.315	359.142	342.843	366.808	362.633	215.207	218.643
930	augustus_masked-CEN.PK113-7D_chr04_pilon-processed-gene-3.44	CEN.PK113-7D_chr04_pilon	364768	365574	-	807	YDL049C	KNH1	137.903	137.224	70.1773	70.015	42.2763	42.9947	41.2084	37.4781	139.986	148.459	142.506	137.847	78.9503	71.4153	51.6516	47.6155
931	augustus_masked-CEN.PK113-7D_chr04_pilon-processed-gene-3.45	CEN.PK113-7D_chr04_pilon	366439	367869	-	1431	YDL048C	STP4	107.405	103.305	62.7773	62.289	18.6561	18.2591	33.4754	27.6633	191.692	205.972	150.073	140.05	53.3677	49.7532	51.2762	46.2244
932	augustus_masked-CEN.PK113-7D_chr04_pilon-processed-gene-3.46	CEN.PK113-7D_chr04_pilon	372370	373290	-	921	YDL045C	FAD1	84.5685	82.4329	70.6626	79.1924	61.4622	67.4268	71.2697	69.2531	83.3666	85.1265	82.8681	78.3081	64.5713	61.0171	65.8586	62.9551
933	augustus_masked-CEN.PK113-7D_chr04_pilon-processed-gene-3.47	CEN.PK113-7D_chr04_pilon	373649	374971	-	1323	YDL044C	MTF2	38.7591	39.9923	32.5907	37.8571	19.8322	22.3722	31.7793	33.2205	37.1736	39.5433	39.0876	39.6464	27.4489	24.6289	26.2372	27.2291
934	augustus_masked-CEN.PK113-7D_chr04_pilon-processed-gene-3.48	CEN.PK113-7D_chr04_pilon	375362	376162	-	801	YDL043C	PRP11	34.8638	34.7756	33.4716	34.5858	32.5655	38.0127	35.3884	41.2001	33.0822	38.6105	45.0884	40.0176	35.1025	36.0199	31.0437	34.3515
935	augustus_masked-CEN.PK113-7D_chr04_pilon-processed-gene-3.49	CEN.PK113-7D_chr04_pilon	376439	378127	-	1689	YDL042C	SIR2	26.0523	25.769	26.2678	23.7692	21.4224	19.7043	26.0649	30.1018	22.6427	22.2896	23.7223	22.8169	22.0117	21.714	25.1896	25.3506
936	augustus_masked-CEN.PK113-7D_chr04_pilon-processed-gene-3.5	CEN.PK113-7D_chr04_pilon	285094	286398	-	1305	YDL097C	RPN6	356.829	358.225	360.797	361.245	331.656	335.111	367.197	353.04	367.583	347.122	374.169	370.503	352.61	340.211	324.916	330.362
937	augustus_masked-CEN.PK113-7D_chr04_pilon-processed-gene-3.50	CEN.PK113-7D_chr04_pilon	378556	381120	-	2565	YDL040C	NAT1	93.3389	91.6586	94.8459	88.4785	88.7527	93.7227	79.7347	76.7781	79.2706	80.3164	89.346	91.2261	86.1807	81.6203	64.3861	65.4339
938	augustus_masked-CEN.PK113-7D_chr04_pilon-processed-gene-3.6	CEN.PK113-7D_chr04_pilon	293094	294461	-	1368	YDL091C	UBX3	57.2393	57.1575	47.09	50.3984	39.5339	40.1151	57.3585	58.6582	62.1359	62.646	58.2228	61.9866	40.2658	40.0302	50.7482	56.0776
939	augustus_masked-CEN.PK113-7D_chr04_pilon-processed-gene-3.7	CEN.PK113-7D_chr04_pilon	294736	296031	-	1296	YDL090C	RAM1	62.1302	64.4214	59.1146	61.8333	49.5804	47.6435	65.3716	68.0024	49.6157	49.0651	48.3529	47.1615	40.7272	37.2146	55.5638	54.2691
940	augustus_masked-CEN.PK113-7D_chr04_pilon-processed-gene-3.8	CEN.PK113-7D_chr04_pilon	298121	299707	-	1587	YDL088C	ASM4	68.8147	69.5885	64.1971	67.4585	55.7207	57.4687	76.0358	74.5427	69.7038	75.8109	74.9985	75.8799	57.3654	53.0029	66.297	64.5963
941	augustus_masked-CEN.PK113-7D_chr04_pilon-processed-gene-4.0	CEN.PK113-7D_chr04_pilon	393887	396874	+	2988	YDL031W	DBP10	43.4601	45.7506	43.5611	37.7408	44.264	44.9551	43.5909	43.2047	40.1167	46.069	42.9655	44.4952	42.0923	39.1522	39.0843	37.8222
942	augustus_masked-CEN.PK113-7D_chr04_pilon-processed-gene-4.1	CEN.PK113-7D_chr04_pilon	397207	398799	+	1593	YDL030W	PRP9	29.1883	30.6481	29.3724	26.7737	27.8995	28.0483	28.2321	27.8302	27.1406	30.437	32.6366	33.0181	27.5816	26.5819	31.3995	28.3429
943	augustus_masked-CEN.PK113-7D_chr04_pilon-processed-gene-4.10	CEN.PK113-7D_chr04_pilon	428738	430597	+	1860	YDL013W	SLX5	35.7652	35.0795	29.6186	30.4195	24.7171	27.9432	36.3968	31.9038	35.7549	39.9758	36.8589	38.9318	31.0453	27.5122	35.3539	36.0426
944	augustus_masked-CEN.PK113-7D_chr04_pilon-processed-gene-4.11	CEN.PK113-7D_chr04_pilon	432001	432696	+	696	YDL010W	GRX6	182.696	176.836	135.193	135.602	98.6968	110.182	180.428	185.042	176.338	182.31	130.772	138.897	123.674	117.659	144.147	153.502
945	augustus_masked-CEN.PK113-7D_chr04_pilon-processed-gene-4.12	CEN.PK113-7D_chr04_pilon	433168	433665	+	498	YDL008W	APC11	101.16	102.597	94.9887	107.172	85.251	86.3082	101.438	111.164	87.9964	93.4439	102.867	94.3542	73.6435	72.2034	90.3388	82.5337
946	augustus_masked-CEN.PK113-7D_chr04_pilon-processed-gene-4.13	CEN.PK113-7D_chr04_pilon	437711	439024	+	1314	YDL007W	RPT2	360.766	380.427	378.339	374.196	344.23	357.551	362.874	361.518	356.183	379.17	418.242	405.222	393.539	349.843	340.958	339.901
947	augustus_masked-CEN.PK113-7D_chr04_pilon-processed-gene-4.14	CEN.PK113-7D_chr04_pilon	439573	440418	+	846	YDL006W	PTC1	77.9774	83.5672	74.1486	77.2402	66.7301	72.9858	75.3418	72.9489	78.8703	87.8046	73.4171	83.0975	67.5757	63.2875	64.3915	59.6144
948	augustus_masked-CEN.PK113-7D_chr04_pilon-processed-gene-4.15	CEN.PK113-7D_chr04_pilon	442693	443175	+	483	YDL004W	ATP16	819.345	852.846	681.313	753.413	219.509	221.812	365.404	361.603	1054.4	1015.67	890.685	837.401	254.442	248.153	310.829	318.083
949	augustus_masked-CEN.PK113-7D_chr04_pilon-processed-gene-4.16	CEN.PK113-7D_chr04_pilon	444347	446047	+	1701	YDL003W	MCD1	72.3503	66.5712	70.0426	70.6666	49.1082	53.409	65.2145	67.2062	52.9493	61.8942	73.1101	75.1629	60.7077	55.5266	63.1213	63.0909
950	augustus_masked-CEN.PK113-7D_chr04_pilon-processed-gene-4.17	CEN.PK113-7D_chr04_pilon	447648	448940	+	1293	YDL001W	RMD1	38.1042	39.164	34.8239	38.3118	30.5864	29.1344	37.2931	42.1634	33.8919	39.7343	40.2625	34.9884	32.4794	30.196	35.1276	36.7233
951	augustus_masked-CEN.PK113-7D_chr04_pilon-processed-gene-4.18	CEN.PK113-7D_chr04_pilon	452709	453314	+	606	YDR002W	YRB1	558.934	582.566	652.844	704.578	714.21	756.705	629.121	645.657	578.269	636.145	639.782	652.647	694.069	700.774	544.932	547.127
952	augustus_masked-CEN.PK113-7D_chr04_pilon-processed-gene-4.19	CEN.PK113-7D_chr04_pilon	453786	454418	+	633	YDR003W	RCR2	98.8521	105.828	91.3244	93.8351	72.8701	70.9215	106.823	104.753	97.5242	100.798	93.1934	88.2719	87.9287	79.4811	93.0979	100.704
953	augustus_masked-CEN.PK113-7D_chr04_pilon-processed-gene-4.20	CEN.PK113-7D_chr04_pilon	454865	456247	+	1383	YDR004W	RAD57	50.8564	50.5719	39.9403	46.8528	39.4922	37.9904	43.7403	49.3298	40.3908	44.7246	42.4542	41.9824	40.505	38.9214	41.3638	42.123
954	augustus_masked-CEN.PK113-7D_chr04_pilon-processed-gene-4.21	CEN.PK113-7D_chr04_pilon	461506	462180	+	675	YDR007W	TRP1	123.499	135.015	106.209	118.952	79.102	69.5508	96.3052	92.3367	139.305	130.174	116.663	111.056	69.2473	63.1585	74.1029	70.8538
955	augustus_masked-CEN.PK113-7D_chr04_pilon-processed-gene-4.22	CEN.PK113-7D_chr04_pilon	463098	464660	+	1563	YDR009W	GAL3	26.5121	28.7665	20.0671	21.8301	7.04757	7.83754	13.3738	14.7456	23.4348	20.0181	24.659	20.5081	11.41	12.4899	11.0812	10.6241
956	augustus_masked-CEN.PK113-7D_chr04_pilon-processed-gene-4.23	CEN.PK113-7D_chr04_pilon	465583	470088	+	4506	YDR011W	SNQ2	41.1526	46.414	37.1835	37.5311	38.8589	40.4178	47.9538	47.4606	45.1078	47.5475	40.8752	40.37	33.6094	32.1743	38.916	42.6384
957	augustus_masked-CEN.PK113-7D_chr04_pilon-processed-gene-4.24	CEN.PK113-7D_chr04_pilon	471517	472605	+	1089	YDR012W	RPL4B	363.337	389.867	459.61	431.1	654.251	617.26	387.098	386.994	362.909	347.562	377.155	380.507	491.687	530.539	330.76	344.41
958	augustus_masked-CEN.PK113-7D_chr04_pilon-processed-gene-4.25	CEN.PK113-7D_chr04_pilon	472821	473447	+	627	YDR013W	PSF1	43.6547	44.7884	44.2833	41.5627	41.3588	37.72	46.3456	56.5415	37.463	40.4515	32.7253	40.3174	37.1596	42.0095	45.7335	43.5562
959	augustus_masked-CEN.PK113-7D_chr04_pilon-processed-gene-4.26	CEN.PK113-7D_chr04_pilon	473710	475653	+	1944	YDR014W	RAD61	13.7948	17.1323	11.4489	12.4794	10.1915	11.4374	12.1375	11.383	13.0647	14.6452	12.8014	12.5914	12.0591	10.3743	9.427	10.5538
960	augustus_masked-CEN.PK113-7D_chr04_pilon-processed-gene-4.27	CEN.PK113-7D_chr04_pilon	477461	477949	+	489	YDR014W-A	HED1	2.12561	4.3342	5.8583	4.16094	2.03362	2.31688	7.61026	6.41991	3.00221	1.92101	1.70111	1.19182	3.23525	1.17417	1.91057	3.78869
961	augustus_masked-CEN.PK113-7D_chr04_pilon-processed-gene-4.28	CEN.PK113-7D_chr04_pilon	486462	487661	+	1200	YDR021W	FAL1	17.8435	20.1219	22.2198	18.6514	20.7813	23.9573	18.4751	19.5889	15.7207	17.4627	18.1965	18.9411	21.6931	18.1222	18.9849	15.6676
962	augustus_masked-CEN.PK113-7D_chr04_pilon-processed-gene-4.29	CEN.PK113-7D_chr04_pilon	400667	402961	-	2295	YDL028C	MPS1	39.3125	42.9095	39.8476	36.759	29.3316	32.7051	42.1598	44.34	41.7715	44.4262	43.9179	41.7103	29.391	26.5193	40.0827	37.463
963	augustus_masked-CEN.PK113-7D_chr04_pilon-processed-gene-4.3	CEN.PK113-7D_chr04_pilon	387195	388535	-	1341	YDL036C	PUS9	56.7899	58.7599	50.1744	49.1372	51.7956	59.0344	47.7672	51.1032	50.0308	57.4411	54.2258	60.8987	56.0378	52.129	42.8737	41.0885
964	augustus_masked-CEN.PK113-7D_chr04_pilon-processed-gene-4.31	CEN.PK113-7D_chr04_pilon	405015	406877	-	1863	YDL025C	RTK1	87.8555	89.2234	80.7482	74.8552	59.9892	61.5356	75.3115	76.4459	81.2842	83.2748	74.9015	75.6657	52.8426	50.1588	63.3417	59.6673
965	augustus_masked-CEN.PK113-7D_chr04_pilon-processed-gene-4.32	CEN.PK113-7D_chr04_pilon	408122	409528	-	1407	YDL024C	DIA3	13.1498	13.2343	10.3368	12.7927	7.77459	7.69998	14.0125	14.4213	10.1211	9.75785	9.4102	9.0092	6.082	6.83534	10.9307	11.0217
966	augustus_masked-CEN.PK113-7D_chr04_pilon-processed-gene-4.33	CEN.PK113-7D_chr04_pilon	414784	416379	-	1596	YDL020C	RPN4	256.947	277.638	171.991	177.943	139.954	137.937	237.835	229.42	294.628	305.111	224.465	217.044	201.719	181.631	228.524	228.854
967	augustus_masked-CEN.PK113-7D_chr04_pilon-processed-gene-4.34	CEN.PK113-7D_chr04_pilon	417334	421185	-	3852	YDL019C	OSH2	47.294	45.3729	44.736	42.1763	32.4689	32.1879	48.49	50.0125	46.0776	42.2076	46.7533	46.7512	31.4189	30.8735	47.0345	46.3149
968	augustus_masked-CEN.PK113-7D_chr04_pilon-processed-gene-4.36	CEN.PK113-7D_chr04_pilon	425673	426605	-	933	YDL015C	TSC13	270.644	294.824	285.156	314.373	392.808	410.666	321.553	329.256	263.169	271.147	294.146	303.972	344.524	358.009	267.364	286.384
969	augustus_masked-CEN.PK113-7D_chr04_pilon-processed-gene-4.38	CEN.PK113-7D_chr04_pilon	440678	441973	-	1296	YDL005C	MED2	68.386	69.9115	62.9687	54.9495	51.9414	53.8175	64.2108	64.5166	69.8924	69.5274	68.9457	68.1847	53.7111	45.1892	63.9372	63.3228
970	augustus_masked-CEN.PK113-7D_chr04_pilon-processed-gene-4.39	CEN.PK113-7D_chr04_pilon	446631	447242	-	612	YDL002C	NHP10	123.531	132.588	118.103	128.511	103.994	112.578	129.378	132.995	120.181	125.509	123.576	125.583	105.046	99.3302	122.01	113.465
971	augustus_masked-CEN.PK113-7D_chr04_pilon-processed-gene-4.4	CEN.PK113-7D_chr04_pilon	388854	391727	-	2874	YDL035C	GPR1	53.5746	50.3307	46.4391	42.587	33.8028	34.8382	48.1301	48.5418	44.3642	46.5136	39.7735	38.3262	26.5224	24.3732	38.6091	41.137
972	augustus_masked-CEN.PK113-7D_chr04_pilon-processed-gene-4.40	CEN.PK113-7D_chr04_pilon	449884	452139	-	2256	YDR001C	NTH1	123.601	118.036	115.684	103.511	46.589	47.4575	171.169	171.975	146.06	136.319	125.366	123.29	54.953	50.6788	153.195	152.99
973	augustus_masked-CEN.PK113-7D_chr04_pilon-processed-gene-4.41	CEN.PK113-7D_chr04_pilon	456500	457767	-	1268	YDR005C	MAF1	134.71	117.839	104.91	115.659	71.8503	72.9876	127.511	126.81	110.627	122.807	109.666	110.309	78.2624	73.9219	106.837	111.26
974	augustus_masked-CEN.PK113-7D_chr04_pilon-processed-gene-4.42	CEN.PK113-7D_chr04_pilon	458206	460911	-	2706	YDR006C	SOK1	35.6718	36.3083	31.8681	31.6386	23.5197	24.1266	37.9509	37.0961	37.0547	39.6012	32.8925	33.1945	23.7311	22.2793	34.3134	32.7112
975	augustus_masked-CEN.PK113-7D_chr04_pilon-processed-gene-4.43	CEN.PK113-7D_chr04_pilon	478138	478422	-	285	YDR016C	DAD1	68.0793	75.1624	80.4128	110.659	121.588	127.209	105.016	121.436	71.3436	73.2736	86.8326	92.277	81.7511	85.118	90.5272	90.0452
976	augustus_masked-CEN.PK113-7D_chr04_pilon-processed-gene-4.44	CEN.PK113-7D_chr04_pilon	478779	481931	-	3153	YDR017C	KCS1	35.8673	36.2023	31.9862	29.7096	30.375	28.791	48.3412	49.4433	35.6893	36.3704	35.9462	37.0374	31.2685	28.1348	45.1306	44.0474
977	augustus_masked-CEN.PK113-7D_chr04_pilon-processed-gene-4.45	CEN.PK113-7D_chr04_pilon	482328	483518	-	1191	YDR018C	Uncharacterized	26.4147	26.5659	19.3657	21.1578	4.04636	2.55652	17.551	17.8726	25.0843	27.6054	22.4083	22.4484	10.687	8.3763	15.6888	13.7696
978	augustus_masked-CEN.PK113-7D_chr04_pilon-processed-gene-4.46	CEN.PK113-7D_chr04_pilon	483821	485023	-	1203	YDR019C	GCV1	214.97	269.615	342.602	369.366	477.477	478.657	244.843	272.925	68.0955	65.0515	101.762	104.764	232.469	245.919	160.043	163.472
979	augustus_masked-CEN.PK113-7D_chr04_pilon-processed-gene-4.47	CEN.PK113-7D_chr04_pilon	485404	486102	-	699	YDR020C	DAS2	46.1967	52.3033	51.071	55.6425	55.3744	53.4871	51.0869	54.1132	37.6996	42.7974	55.7338	51.485	49.175	51.9544	49.2479	50.4568
980	augustus_masked-CEN.PK113-7D_chr04_pilon-processed-gene-4.48	CEN.PK113-7D_chr04_pilon	487730	488320	-	591	YDR022C	CIS1	44.4379	39.9601	43.5007	45.1538	42.3249	42.5337	72.6143	69.0548	44.0921	37.5358	29.4405	31.8026	33.461	31.9387	65.4221	60.1418
981	augustus_masked-CEN.PK113-7D_chr04_pilon-processed-gene-4.5	CEN.PK113-7D_chr04_pilon	392329	393582	-	1254	YDL033C	SLM3	52.9383	54.3859	49.9651	50.7365	29.6466	28.0076	39.4001	36.3917	52.0384	49.9017	53.6208	49.903	34.8658	31.1924	30.8329	28.8915
982	augustus_masked-CEN.PK113-7D_chr04_pilon-processed-gene-4.6	CEN.PK113-7D_chr04_pilon	411496	412671	+	1176	YDL022W	GPD1	241.236	222.511	195.877	166.564	156.569	150.471	270.798	263.239	278.199	223.845	210.436	194.825	214.815	258.034	360.802	393.091
983	augustus_masked-CEN.PK113-7D_chr04_pilon-processed-gene-4.7	CEN.PK113-7D_chr04_pilon	413624	414559	+	936	YDL021W	GPM2	268.592	278.271	217.38	244.137	83.7691	87.1503	196.51	193.386	201.783	212.996	196.481	195.59	74.5997	64.4866	143.504	148.378
984	augustus_masked-CEN.PK113-7D_chr04_pilon-processed-gene-4.8	CEN.PK113-7D_chr04_pilon	423880	425403	+	1524	YDL017W	CDC7	27.4634	25.1815	26.1234	21.1049	14.1045	14.1248	24.4187	24.7694	23.601	25.5089	21.3783	22.7059	13.9669	13.5159	17.4952	20.261
985	augustus_masked-CEN.PK113-7D_chr04_pilon-processed-gene-4.9	CEN.PK113-7D_chr04_pilon	427035	428018	+	984	YDL014W	NOP1	339.926	347.775	424.078	361.703	584.055	584.18	263.528	257.409	291.751	347.198	363.719	363.289	480.72	516.037	248.832	241.207
986	augustus_masked-CEN.PK113-7D_chr04_pilon-processed-gene-5.0	CEN.PK113-7D_chr04_pilon	489166	490554	+	1389	YDR023W	SES1	356.802	359.068	358.121	370.048	370.196	396.565	340.544	333.453	299.218	335.702	363.22	359.426	372.03	357.822	274.636	288.055
987	augustus_masked-CEN.PK113-7D_chr04_pilon-processed-gene-5.10	CEN.PK113-7D_chr04_pilon	532885	533871	+	987	YDR044W	HEM13	2000.92	1696.93	2107.39	1989.51	2406.55	2316.06	1839.49	1796.16	2204.72	2322.62	2424.03	2697.6	2680.88	2734.72	1520.35	1399.11
988	augustus_masked-CEN.PK113-7D_chr04_pilon-processed-gene-5.11	CEN.PK113-7D_chr04_pilon	538087	539175	+	1089	YDR047W	HEM12	274.889	246.404	245.724	226.006	186.427	172.895	185.842	192.583	277.978	301.247	263.404	251.865	203.054	208.657	151.587	151.664
989	augustus_masked-CEN.PK113-7D_chr04_pilon-processed-gene-5.12	CEN.PK113-7D_chr04_pilon	539482	541380	+	1899	YDR049W	VMS1	35.7969	33.2032	32.917	33.8746	31.4602	31.8065	33.8981	33.1437	31.735	33.3329	32.9262	34.6029	33.2857	31.5959	33.4547	33.9293
990	augustus_masked-CEN.PK113-7D_chr04_pilon-processed-gene-5.13	CEN.PK113-7D_chr04_pilon	549749	551083	+	1335	YDR055W	PST1	214.737	199.298	185.808	179.553	133.051	131.86	135.346	135.301	335.569	361.135	244.308	217.896	182.389	178.218	122.954	128.034
991	augustus_masked-CEN.PK113-7D_chr04_pilon-processed-gene-5.14	CEN.PK113-7D_chr04_pilon	552148	553776	+	1629	YDR057W	YOS9	67.2532	67.7944	55.1018	56.5435	55.1763	54.3352	62.8961	63.1261	60.9222	67.6906	68.2563	65.6055	59.9477	53.6631	54.4407	55.054
992	augustus_masked-CEN.PK113-7D_chr04_pilon-processed-gene-5.15	CEN.PK113-7D_chr04_pilon	556869	559946	+	3078	YDR060W	MAK21	73.0547	70.8245	70.471	70.7065	90.1891	97.5186	66.4713	70.7481	56.5435	67.3999	64.0952	71.6668	81.5829	73.1235	56.6671	62.0633
993	augustus_masked-CEN.PK113-7D_chr04_pilon-processed-gene-5.16	CEN.PK113-7D_chr04_pilon	560384	562003	+	1620	YDR061W	Uncharacterized	82.769	82.1416	84.0641	83.6681	61.7158	62.5485	68.964	68.4869	64.7496	73.776	68.9778	70.9615	55.0872	47.9803	48.488	51.2936
994	augustus_masked-CEN.PK113-7D_chr04_pilon-processed-gene-5.17	CEN.PK113-7D_chr04_pilon	562694	564379	+	1686	YDR062W	LCB2	182.238	185.059	171.262	165.01	216.283	204.701	179.538	181.931	182.988	187.635	172.314	171.367	172.569	179.087	156.82	151.601
995	augustus_masked-CEN.PK113-7D_chr04_pilon-processed-gene-5.18	CEN.PK113-7D_chr04_pilon	564882	565331	+	450	YDR063W	AIM7	213.583	218.67	219.056	259.12	172.03	190.557	230.147	250.466	197.049	181.291	216.125	218.713	183.452	172.729	189.09	186.792
996	augustus_masked-CEN.PK113-7D_chr04_pilon-processed-gene-5.2	CEN.PK113-7D_chr04_pilon	492214	493926	-	1713	YDR026C	Myb	54.0849	57.4441	60.2898	55.4154	52.7832	56.7552	76.683	76.1222	47.6505	49.7759	54.2664	57.3276	51.3828	46.0458	66.9164	66.2139
997	augustus_masked-CEN.PK113-7D_chr04_pilon-processed-gene-5.20	CEN.PK113-7D_chr04_pilon	566906	568003	+	1098	YDR065W	RRG1	28.084	26.6789	24.284	26.7274	24.8018	28.8914	25.5998	27.1967	24.8691	28.5616	27.7786	28.0653	28.6202	29.0222	18.5886	18.8104
998	augustus_masked-CEN.PK113-7D_chr04_pilon-processed-gene-5.21	CEN.PK113-7D_chr04_pilon	569931	570887	+	957	YDR068W	DOS2	117.012	126.868	103.235	117.673	81.851	89.8254	95.8919	89.2907	87.6707	101.103	101.554	105.659	72.7373	65.6964	70.2149	74.6402
999	augustus_masked-CEN.PK113-7D_chr04_pilon-processed-gene-5.22	CEN.PK113-7D_chr04_pilon	578667	579176	+	510	YDR073W	SNF11	101.225	127.047	102.404	106.338	78.4454	71.6427	106.504	109.599	117.015	109.239	108.466	114.132	91.6509	80.2147	99.3456	95.7952
1000	augustus_masked-CEN.PK113-7D_chr04_pilon-processed-gene-5.23	CEN.PK113-7D_chr04_pilon	580121	582811	+	2691	YDR074W	TPS2	135.577	130.882	108.42	93.2346	38.5178	42.1542	125.227	124.969	163.066	141.619	117.002	119.251	47.1655	50.6211	100.63	102.352
1001	augustus_masked-CEN.PK113-7D_chr04_pilon-processed-gene-5.24	CEN.PK113-7D_chr04_pilon	583384	584310	+	927	YDR075W	PPH3	60.9228	66.2217	63.7077	64.1595	66.5932	76.3094	74.5667	70.9524	57.8839	60.8788	62.2161	67.9778	75.0912	63.8739	69.6963	72.5405
1002	augustus_masked-CEN.PK113-7D_chr04_pilon-processed-gene-5.25	CEN.PK113-7D_chr04_pilon	584696	585916	+	1221	YDR076W	RAD55	17.1393	18.536	18.7094	14.2287	14.7227	15.2522	23.6694	21.3215	16.5926	16.8073	20.3248	20.5842	16.5495	15.9883	19.8355	20.7931
1003	augustus_masked-CEN.PK113-7D_chr04_pilon-processed-gene-5.26	CEN.PK113-7D_chr04_pilon	587021	588037	+	1017	YDR077W	SED1	2310.99	2365.04	1906.34	1511.52	564.427	522.195	1046.53	1001.42	3296.97	2987.08	1668.25	1114.31	1045.22	960.758	969.18	1076.08
1004	augustus_masked-CEN.PK113-7D_chr04_pilon-processed-gene-5.27	CEN.PK113-7D_chr04_pilon	501411	502931	-	1521	YDR030C	RAD28	10.2963	10.1522	8.83766	8.64385	7.29247	8.5195	21.7599	22.8046	17.4703	18.2905	18.3213	20.2122	10.1649	10.1452	23.7194	21.9251
1005	augustus_masked-CEN.PK113-7D_chr04_pilon-processed-gene-5.28	CEN.PK113-7D_chr04_pilon	503757	504353	-	597	YDR032C	PST2	521.86	583.868	565.485	638.122	285.993	269.836	520.964	533.675	542.846	512.594	565.128	563.766	328.115	361.139	464.788	468.023
1006	augustus_masked-CEN.PK113-7D_chr04_pilon-processed-gene-5.29	CEN.PK113-7D_chr04_pilon	509394	511766	-	2373	YDR034C	LYS14	103.928	111.579	110.506	113.248	99.8342	111.69	115.716	115.547	88.9943	86.754	91.1415	96.1205	72.7592	70.0471	95.853	96.7814
1007	augustus_masked-CEN.PK113-7D_chr04_pilon-processed-gene-5.3	CEN.PK113-7D_chr04_pilon	494307	496976	-	2670	YDR027C	VPS54	34.7254	32.7439	33.1506	33.472	30.3976	30.0477	40.3309	39.8905	29.2791	30.4464	31.5446	32.8508	29.1413	24.6226	33.9955	35.6193
1008	augustus_masked-CEN.PK113-7D_chr04_pilon-processed-gene-5.31	CEN.PK113-7D_chr04_pilon	521577	524852	-	3276	YDR040C	ENA1	43.5103	41.3357	23.9466	20.3527	12.0721	11.7152	23.8311	24.2609	20.7933	25.2776	7.74456	7.02707	11.612	10.0997	16.8041	18.9138
1009	augustus_masked-CEN.PK113-7D_chr04_pilon-processed-gene-5.32	CEN.PK113-7D_chr04_pilon	534221	534553	-	333	YDR045C	RPC11	135.261	132.521	161.246	173.201	255.674	279.836	180.709	183.03	105.808	124.772	153.837	146.576	238.407	229.538	134.67	130.847
1010	augustus_masked-CEN.PK113-7D_chr04_pilon-processed-gene-5.33	CEN.PK113-7D_chr04_pilon	534996	536810	-	1815	YDR046C	BAP3	96.5549	89.6229	45.8127	38.8486	5.73189	4.68163	1.48324	2.06716	107.659	116.969	35.2521	26.7318	9.03341	7.23642	1.97981	1.77687
1011	augustus_masked-CEN.PK113-7D_chr04_pilon-processed-gene-5.34	CEN.PK113-7D_chr04_pilon	541954	542700	-	747	YDR050C	TPI1	3367.72	3144.48	4056.59	4024.77	5560.21	5252.81	3866.63	3919.48	2950.02	2820.44	2685.58	2698.87	3084.94	3574.33	2976.37	3088.06
1012	augustus_masked-CEN.PK113-7D_chr04_pilon-processed-gene-5.35	CEN.PK113-7D_chr04_pilon	543284	544288	-	1005	YDR051C	DET1	66.6059	68.6891	50.1388	60.348	46.8868	41.9926	55.7011	58.7411	62.2291	72.1875	67.7337	63.7893	51.8759	52.2036	51.9159	54.416
1013	augustus_masked-CEN.PK113-7D_chr04_pilon-processed-gene-5.36	CEN.PK113-7D_chr04_pilon	544740	546854	-	2115	YDR052C	DBF4	50.2266	47.5635	46.4688	40.2204	42.1358	41.6488	61.097	60.5675	42.1683	47.6946	45.0007	46.3279	39.8484	36.2758	52.7025	54.0828
1014	augustus_masked-CEN.PK113-7D_chr04_pilon-processed-gene-5.37	CEN.PK113-7D_chr04_pilon	547665	548552	-	888	YDR054C	CDC34	202.735	211.908	176.687	175.639	149.028	170.166	211.412	207.547	181.774	189.437	183.527	180.567	160.746	143.542	173.921	171.543
1015	augustus_masked-CEN.PK113-7D_chr04_pilon-processed-gene-5.38	CEN.PK113-7D_chr04_pilon	551244	551861	-	618	YDR056C	Uncharacterized	363.182	399.535	312.477	385.084	420.601	457.398	374.371	375.907	444.106	469.336	505.656	469.519	453.456	456.873	298.167	316.772
1016	augustus_masked-CEN.PK113-7D_chr04_pilon-processed-gene-5.39	CEN.PK113-7D_chr04_pilon	553944	554924	-	981	YDR058C	TGL2	60.7479	60.8018	56.6068	61.3458	39.7683	38.9778	64.2472	59.3196	51.2556	51.414	58.4381	52.9482	42.8825	44.482	54.2849	51.5505
1017	augustus_masked-CEN.PK113-7D_chr04_pilon-processed-gene-5.4	CEN.PK113-7D_chr04_pilon	497493	500537	-	3045	YDR028C	REG1	75.5759	76.6134	73.7917	68.3374	53.5092	54.6711	82.1694	87.4825	68.5587	67.9168	65.1086	65.8643	45.8623	42.5912	67.2175	67.5808
1018	augustus_masked-CEN.PK113-7D_chr04_pilon-processed-gene-5.41	CEN.PK113-7D_chr04_pilon	568127	568717	-	591	YDR066C	RTR2	26.6158	33.0439	25.7276	34.0309	30.1581	28.7552	30.4123	36.0173	20.7419	23.9642	26.8601	28.721	27.0121	25.5024	26.5093	26.3556
1019	augustus_masked-CEN.PK113-7D_chr04_pilon-processed-gene-5.42	CEN.PK113-7D_chr04_pilon	569009	569683	-	675	YDR067C	OCA6	78.7397	83.2069	68.9924	76.5187	73.4357	76.0548	87.2729	95.3995	62.0944	71.8312	75.0712	72.4185	72.4434	67.8369	72.8252	73.8018
1020	augustus_masked-CEN.PK113-7D_chr04_pilon-processed-gene-5.43	CEN.PK113-7D_chr04_pilon	571181	573961	-	2781	YDR069C	DOA4	25.615	24.2241	22.1339	22.287	18.4018	19.4784	29.1263	31.1673	28.6384	27.5942	24.2783	24.9907	22.9359	20.8784	25.4804	26.6475
1021	augustus_masked-CEN.PK113-7D_chr04_pilon-processed-gene-5.44	CEN.PK113-7D_chr04_pilon	574326	574607	-	282	YDR070C	FMP16	387.511	410.947	123.465	126.267	20.6158	14.8148	83.3907	79.2844	432.615	391.277	131.512	118.059	24.2252	23.9237	59.3795	62.0476
1022	augustus_masked-CEN.PK113-7D_chr04_pilon-processed-gene-5.45	CEN.PK113-7D_chr04_pilon	575055	575630	-	576	YDR071C	PAA1	384.25	392.266	354.518	423.896	353.393	383.429	348.333	350.942	297.694	318.268	342.268	330.861	371.289	352.002	276.987	284.714
1023	augustus_masked-CEN.PK113-7D_chr04_pilon-processed-gene-5.46	CEN.PK113-7D_chr04_pilon	575989	577572	-	1584	YDR072C	IPT1	78.5256	78.8475	63.7622	63.5844	46.3609	42.9596	73.3306	68.6899	60.6139	62.5884	58.0294	60.7545	53.7514	51.2003	60.9327	56.7479
1024	augustus_masked-CEN.PK113-7D_chr04_pilon-processed-gene-5.47	CEN.PK113-7D_chr04_pilon	588426	589097	-	672	YDR078C	SHU2	52.0744	49.5613	47.9856	51.706	31.304	42.0432	53.0217	52.2995	49.0453	53.7645	43.4282	51.1686	31.782	30.0114	47.3766	45.5407
1025	augustus_masked-CEN.PK113-7D_chr04_pilon-processed-gene-5.5	CEN.PK113-7D_chr04_pilon	503156	503521	+	366	YDR031W	MIC14	54.3379	64.3189	55.9936	66.4977	29.0516	26.8922	77.232	65.4813	88.4459	81.7361	80.4947	74.0445	34.58	35.8855	56.9438	62.4305
1026	augustus_masked-CEN.PK113-7D_chr04_pilon-processed-gene-5.6	CEN.PK113-7D_chr04_pilon	507805	508767	+	963	YDR033W	MRH1	580.337	543.454	600.981	551.705	906.031	938.467	1378.03	1276.31	1627.77	1669.47	1423.76	1321.74	837.614	932.055	1506.74	1587.03
1027	augustus_masked-CEN.PK113-7D_chr04_pilon-processed-gene-5.7	CEN.PK113-7D_chr04_pilon	515903	517015	+	1113	YDR035W	ARO3	178.561	180.903	263.92	273.937	284.951	294.563	210.219	209.413	269.874	258.784	289.114	290.288	167.146	162.952	166.657	170.649
1028	augustus_masked-CEN.PK113-7D_chr04_pilon-processed-gene-5.8	CEN.PK113-7D_chr04_pilon	519578	521353	+	1776	YDR037W	KRS1	159.62	145.165	195.174	170.528	265.796	287.903	168.434	164.994	158.339	154.731	153.472	164.692	186.539	221.254	147.255	151.723
1029	augustus_masked-CEN.PK113-7D_chr04_pilon-processed-gene-5.9	CEN.PK113-7D_chr04_pilon	526174	526785	+	612	YDR041W	RSM10	185.919	194.923	200.318	219.556	105.244	108.066	152.277	157.392	165.879	167.661	178.624	167.008	115.151	104.725	105.922	105.953
1030	augustus_masked-CEN.PK113-7D_chr04_pilon-processed-gene-6.0	CEN.PK113-7D_chr04_pilon	589292	589627	+	336	YDR079W	PET100	193.655	196.894	183.198	210.783	98.579	100.946	125.838	142.884	173.461	194.412	165.048	174.32	125.202	112.356	106.731	119.468
1031	augustus_masked-CEN.PK113-7D_chr04_pilon-processed-gene-6.1	CEN.PK113-7D_chr04_pilon	590236	593214	+	2979	YDR080W	VPS41	27.5412	24.8501	22.5861	21.4362	17.8464	21.2025	29.1838	27.1166	21.7083	21.8792	24.1771	24.5035	17.8872	17.8283	26.0304	27.0416
1032	augustus_masked-CEN.PK113-7D_chr04_pilon-processed-gene-6.10	CEN.PK113-7D_chr04_pilon	623218	625902	+	2685	YDR096W	GIS1	38.5316	39.2141	30.5306	28.5925	15.2706	16.7992	32.9692	32.3957	38.5474	39.2919	35.0861	36.5201	20.435	17.4015	32.4138	32.1492
1033	augustus_masked-CEN.PK113-7D_chr04_pilon-processed-gene-6.11	CEN.PK113-7D_chr04_pilon	633416	634234	+	819	YDR099W	BMH2	825.787	782.075	706.917	721.519	536.589	576.593	848.154	840.391	810.671	731.947	753.973	761.681	514.614	555.941	758.157	803.971
1034	augustus_masked-CEN.PK113-7D_chr04_pilon-processed-gene-6.12	CEN.PK113-7D_chr04_pilon	634814	635245	+	432	YDR100W	TVP15	262.744	253.714	238.386	285.133	233.736	235.868	214.627	213.224	206.109	226.814	228.339	238.281	201.417	208.335	156.876	152.007
1035	augustus_masked-CEN.PK113-7D_chr04_pilon-processed-gene-6.13	CEN.PK113-7D_chr04_pilon	638148	640901	+	2754	YDR103W	STE5	30.5713	30.7832	25.3915	24.9493	23.0264	27.4857	30.9931	33.0854	26.8135	25.4771	27.3102	26.5848	24.7536	24.6794	27.1654	26.6845
1036	augustus_masked-CEN.PK113-7D_chr04_pilon-processed-gene-6.14	CEN.PK113-7D_chr04_pilon	646800	647654	+	855	YDR106W	ARP10	7.37526	6.46273	6.52925	6.40707	5.81545	5.79728	5.2786	6.71659	7.38333	6.33855	5.59426	5.62353	6.72849	5.03657	4.95924	5.05602
1037	augustus_masked-CEN.PK113-7D_chr04_pilon-processed-gene-6.16	CEN.PK113-7D_chr04_pilon	655551	657251	+	1701	YDR110W	FOB1	38.2528	36.6231	35.7122	36.8975	38.3152	38.298	37.3319	38.2171	29.4307	36.3634	37.0441	39.1875	38.4285	32.8687	36.3771	35.055
1038	augustus_masked-CEN.PK113-7D_chr04_pilon-processed-gene-6.17	CEN.PK113-7D_chr04_pilon	665308	667266	+	1959	YDR118W	APC4	17.8278	19.2035	16.1981	17.3373	16.3222	15.5788	20.0878	20.051	16.4119	17.2995	17.1266	18.7425	19.1248	16.4498	18.3428	17.023
1039	augustus_masked-CEN.PK113-7D_chr04_pilon-processed-gene-6.18	CEN.PK113-7D_chr04_pilon	667649	669955	+	2307	YDR119W	VBA4	44.3043	45.7049	47.855	55.0213	80.5076	77.7771	73.8936	66.7117	34.9998	35.2684	45.913	47.4616	53.9252	56.5582	65.2628	66.9517
1040	augustus_masked-CEN.PK113-7D_chr04_pilon-processed-gene-6.19	CEN.PK113-7D_chr04_pilon	673011	673604	+	594	YDR121W	DPB4	61.5956	67.1558	63.8086	74.8323	63.1023	67.4718	70.7813	68.8349	53.014	66.177	66.0525	64.1425	60.773	63.434	60.0102	63.3036
1041	augustus_masked-CEN.PK113-7D_chr04_pilon-processed-gene-6.2	CEN.PK113-7D_chr04_pilon	596668	598152	+	1485	YDR082W	STN1	51.143	56.0184	43.0831	45.9534	33.0193	36.8592	51.3997	52.9539	53.4836	60.2405	55.7829	54.3556	36.3185	35.7164	41.6683	47.3159
1042	augustus_masked-CEN.PK113-7D_chr04_pilon-processed-gene-6.20	CEN.PK113-7D_chr04_pilon	674132	677329	+	3198	YDR122W	KIN1	39.6745	37.0184	37.5998	35.238	23.8719	23.4039	47.958	48.8194	34.7969	33.2601	35.4621	35.9012	24.1951	21.7468	48.8552	43.2774
1043	augustus_masked-CEN.PK113-7D_chr04_pilon-processed-gene-6.21	CEN.PK113-7D_chr04_pilon	679750	680709	+	960	YDR124W	Uncharacterized	5.41367	8.04245	5.89163	8.23337	20.9566	22.2755	22.599	24.9647	38.3842	34.6243	33.0715	22.9934	24.12	26.3908	27.1747	32.3073
1044	augustus_masked-CEN.PK113-7D_chr04_pilon-processed-gene-6.22	CEN.PK113-7D_chr04_pilon	600515	602377	-	1863	YDR085C	AFR1	49.8046	49.6092	38.7181	33.8991	12.1949	12.3147	27.1155	28.3589	64.1448	60.6622	40.8926	38.2434	25.5142	23.3073	26.0773	28.2499
1045	augustus_masked-CEN.PK113-7D_chr04_pilon-processed-gene-6.23	CEN.PK113-7D_chr04_pilon	603155	603397	-	243	YDR086C	SSS1	705.212	809.579	751.468	862.123	1141.45	1239.02	908.767	950.025	737.967	771.065	842.967	829.533	1049.66	991.208	712.755	737.284
1046	augustus_masked-CEN.PK113-7D_chr04_pilon-processed-gene-6.24	CEN.PK113-7D_chr04_pilon	603692	604528	-	837	YDR087C	RRP1	62.0923	70.1771	68.7151	65.168	86.9142	87.8141	59.3133	62.8471	46.919	54.7342	62.7774	67.1928	98.2866	89.6924	54.2652	50.3358
1047	augustus_masked-CEN.PK113-7D_chr04_pilon-processed-gene-6.25	CEN.PK113-7D_chr04_pilon	604720	605868	-	1149	YDR088C	SLU7	38.1756	38.802	35.3525	41.4105	26.364	27.1776	37.4188	41.6499	32.3898	35.9096	33.9663	34.8083	30.354	28.0463	37.2783	33.383
1048	augustus_masked-CEN.PK113-7D_chr04_pilon-processed-gene-6.26	CEN.PK113-7D_chr04_pilon	611287	611946	-	660	YDR090C	Uncharacterized	136.805	126.156	119.418	113.948	93.7649	97.3096	628.394	649.098	98.2057	112.221	108.917	114.353	73.9809	78.2957	718.561	697.298
1049	augustus_masked-CEN.PK113-7D_chr04_pilon-processed-gene-6.27	CEN.PK113-7D_chr04_pilon	612929	614755	-	1827	YDR091C	RLI1	213.498	212.912	209.266	210.144	256.115	277.774	191.295	194.713	188.351	212.586	211.413	227.084	268.396	260.293	160.924	164.314
1050	augustus_masked-CEN.PK113-7D_chr04_pilon-processed-gene-6.28	CEN.PK113-7D_chr04_pilon	626187	629915	-	3729	YDR097C	MSH6	43.0748	36.5984	35.5944	29.8844	27.3242	30.4202	38.3898	40.2661	33.7592	34.6279	30.0592	32.4104	24.3559	21.6911	36.001	35.4035
1051	augustus_masked-CEN.PK113-7D_chr04_pilon-processed-gene-6.29	CEN.PK113-7D_chr04_pilon	630257	631009	-	753	YDR098C	GRX3	199.419	188.38	189.439	204.322	193.423	205.47	151.208	170.018	163.38	170.908	164.877	166.114	203.604	191.008	144.116	156.553
1052	augustus_masked-CEN.PK113-7D_chr04_pilon-processed-gene-6.3	CEN.PK113-7D_chr04_pilon	598300	599478	+	1179	YDR083W	RRP8	49.2529	51.297	49.2186	47.1936	59.8858	63.9029	42.3766	42.0838	39.9706	45.9053	45.6843	48.6904	54.4667	51.439	29.4417	36.5494
1053	augustus_masked-CEN.PK113-7D_chr04_pilon-processed-gene-6.30	CEN.PK113-7D_chr04_pilon	635487	637268	-	1782	YDR101C	ARX1	78.861	80.1537	74.4021	77.2038	89.5023	94.2539	58.4734	59.8975	66.0307	75.8684	69.7481	75.7119	81.9588	78.7387	49.8471	50.0961
1054	augustus_masked-CEN.PK113-7D_chr04_pilon-processed-gene-6.31	CEN.PK113-7D_chr04_pilon	640971	644708	-	3738	YDR104C	SPO71	8.69432	8.32265	6.2096	6.76224	6.54857	6.06182	12.0103	12.0856	8.48329	7.8484	7.82587	7.73717	6.48312	4.7809	10.4974	11.528
1055	augustus_masked-CEN.PK113-7D_chr04_pilon-processed-gene-6.32	CEN.PK113-7D_chr04_pilon	645145	646566	-	1422	YDR105C	TMS1	89.7619	90.4917	84.5083	90.2	102.478	109.252	92.7096	97.0307	86.3091	89.7399	100.568	100.259	90.6217	88.2754	89.8085	88.0638
1056	augustus_masked-CEN.PK113-7D_chr04_pilon-processed-gene-6.33	CEN.PK113-7D_chr04_pilon	648464	650482	-	2019	YDR107C	TMN2	16.1311	17.3207	17.4994	15.6593	22.6569	22.1653	20.785	20.2516	15.597	15.3896	21.0467	17.5721	18.5565	20.3334	16.801	15.8374
1057	augustus_masked-CEN.PK113-7D_chr04_pilon-processed-gene-6.34	CEN.PK113-7D_chr04_pilon	652969	655089	-	2121	YDR109C	Uncharacterized	37.3755	31.5122	30.7184	25.8276	23.5509	22.6351	36.659	36.7864	32.1164	36.4534	31.9637	31.4963	21.4952	22.2656	38.2884	37.6571
1058	augustus_masked-CEN.PK113-7D_chr04_pilon-processed-gene-6.35	CEN.PK113-7D_chr04_pilon	657665	659188	-	1524	YDR111C	ALT2	21.6433	18.8241	20.918	20.6428	38.1474	35.823	43.0705	42.7561	20.5185	20.7675	20.3776	22.0845	32.7939	32.9657	36.6409	34.2637
1059	augustus_masked-CEN.PK113-7D_chr04_pilon-processed-gene-6.36	CEN.PK113-7D_chr04_pilon	659919	661037	-	1119	YDR113C	PDS1	48.426	52.0859	42.4051	47.2064	40.0593	37.9044	70.8295	72.3951	52.3471	57.1489	59.7801	56.7698	44.1489	40.0866	82.7851	80.3295
1060	augustus_masked-CEN.PK113-7D_chr04_pilon-processed-gene-6.37	CEN.PK113-7D_chr04_pilon	662149	663006	-	858	YDR116C	MRPL1	144.001	155.71	169.081	182.966	79.3485	81.1257	95.1441	102.181	138.253	143.424	145.75	138.908	91.7742	87.5808	60.7268	66.2981
1061	augustus_masked-CEN.PK113-7D_chr04_pilon-processed-gene-6.38	CEN.PK113-7D_chr04_pilon	663372	665069	-	1698	YDR117C	TMA64	32.9335	32.5866	32.6174	31.0173	33.5175	34.7376	42.0143	41.0804	33.0707	35.9595	39.1916	39.2138	41.8844	41	39.2771	38.5922
1062	augustus_masked-CEN.PK113-7D_chr04_pilon-processed-gene-6.4	CEN.PK113-7D_chr04_pilon	589821	590039	-	219	YDR079C-A	TFB5	134.793	143.092	120.411	142.936	153.69	141.619	127.626	149.642	122.34	129.341	119.332	133.392	129.702	117.324	119.45	119.689
1063	augustus_masked-CEN.PK113-7D_chr04_pilon-processed-gene-6.40	CEN.PK113-7D_chr04_pilon	677989	678903	-	915	YDR123C	INO2	54.3758	54.9296	45.5977	52.685	61.9488	67.4046	56.7666	66.611	56.8781	62.6248	60.1532	55.4936	73.4039	76.8695	56.394	60.1433
1064	augustus_masked-CEN.PK113-7D_chr04_pilon-processed-gene-6.5	CEN.PK113-7D_chr04_pilon	593531	596308	-	2778	YDR081C	PDC2	39.4368	36.8932	35.2463	34.4807	31.8594	32.0657	42.5252	41.2062	39.5557	41.1759	43.1442	41.3552	34.1433	31.881	41.599	42.9291
1065	augustus_masked-CEN.PK113-7D_chr04_pilon-processed-gene-6.6	CEN.PK113-7D_chr04_pilon	599632	600231	-	600	YDR084C	TVP23	91.2384	87.3	89.9812	97.3004	116.018	117.78	101.481	106.814	97.7497	96.9481	94.8531	95.3124	93.0045	103.47	87.7975	89.7744
1066	augustus_masked-CEN.PK113-7D_chr04_pilon-processed-gene-6.7	CEN.PK113-7D_chr04_pilon	608333	610942	+	2610	YDR089W	Uncharacterized	33.0014	34.5117	38.4156	40.3282	45.9266	43.7066	83.4262	86.309	32.9334	32.9736	36.0412	34.3596	37.2503	34.4281	71.1511	73.113
1067	augustus_masked-CEN.PK113-7D_chr04_pilon-processed-gene-6.9	CEN.PK113-7D_chr04_pilon	617362	622200	+	4839	YDR093W	DNF2	18.1293	18.2391	18.6861	19.148	21.6729	21.1741	22.7932	23.561	16.6407	14.9029	15.414	14.844	15.2322	15.7365	18.0002	16.7325
1068	augustus_masked-CEN.PK113-7D_chr04_pilon-processed-gene-7.1	CEN.PK113-7D_chr04_pilon	683904	688670	+	4767	YDR127W	ARO1	67.6524	66.9445	84.3635	71.7075	68.3437	64.4224	54.6796	52.556	86.8622	79.687	73.9735	69.9772	35.3444	32.114	46.0118	43.1683
1069	augustus_masked-CEN.PK113-7D_chr04_pilon-processed-gene-7.10	CEN.PK113-7D_chr04_pilon	726153	727787	+	1635	YDR145W	TAF12	79.933	83.4713	80.777	71.461	77.5248	79.7745	84.3608	85.1393	83.3708	82.9989	87.8479	83.9448	83.1701	74.756	83.7349	85.0687
1070	augustus_masked-CEN.PK113-7D_chr04_pilon-processed-gene-7.11	CEN.PK113-7D_chr04_pilon	731060	732664	+	1605	YDR147W	EKI1	79.7	73.5714	72.7675	69.725	72.0154	76.7656	99.6521	102.76	71.0716	83.3797	84.9982	95.6358	85.7552	73.3809	100.882	100.682
1071	augustus_masked-CEN.PK113-7D_chr04_pilon-processed-gene-7.12	CEN.PK113-7D_chr04_pilon	735057	745368	+	10312	YDR150W	NUM1	10.3082	11.7592	11.2403	14.2521	9.17619	9.65461	16.3318	16.4321	11.553	10.9594	11.4413	10.9501	6.95258	6.54236	14.8863	14.2398
1072	augustus_masked-CEN.PK113-7D_chr04_pilon-processed-gene-7.13	CEN.PK113-7D_chr04_pilon	747200	747997	+	798	YDR152W	GIR2	135.03	144.463	140.281	149.553	145.322	154.663	146.352	134.236	125.836	139.81	134.644	130.729	137.784	131.31	116.626	119.865
1073	augustus_masked-CEN.PK113-7D_chr04_pilon-processed-gene-7.14	CEN.PK113-7D_chr04_pilon	751026	751439	+	414	YDR156W	RPA14	90.3848	85.5667	94.3902	93.191	102.548	104.504	82.4304	91.735	68.4395	71.9104	78.3619	75.3138	79.5534	102.282	103.808	86.849
1074	augustus_masked-CEN.PK113-7D_chr04_pilon-processed-gene-7.15	CEN.PK113-7D_chr04_pilon	751857	752954	+	1098	YDR158W	HOM2	401.57	448.095	586.428	614.801	817.763	796.125	373.54	365.9	425.182	400.388	459.735	451.565	402.517	429.254	244.466	246.223
1075	augustus_masked-CEN.PK113-7D_chr04_pilon-processed-gene-7.16	CEN.PK113-7D_chr04_pilon	753377	757282	+	3906	YDR159W	SAC3	18.1842	17.0146	20.009	17.8915	18.0761	18.2735	20.7171	21.9945	17.2141	17.5561	18.6522	20.031	19.0547	16.1145	20.0735	20.9752
1076	augustus_masked-CEN.PK113-7D_chr04_pilon-processed-gene-7.17	CEN.PK113-7D_chr04_pilon	757663	760221	+	2559	YDR160W	SSY1	29.4348	29.0765	24.1976	20.5813	19.5199	19.4803	31.6531	35.2176	27.1931	32.6424	26.1136	26.3331	20.6262	21.0629	30.8082	30.6217
1077	augustus_masked-CEN.PK113-7D_chr04_pilon-processed-gene-7.18	CEN.PK113-7D_chr04_pilon	760517	761680	+	1164	YDR161W	UPF0661	64.9492	70.1011	69.6046	70.6605	86.4189	88.6337	64.8942	73.3459	57.7647	66.9207	65.0323	68.5318	87.3554	81.0199	59.3952	57.5938
1078	augustus_masked-CEN.PK113-7D_chr04_pilon-processed-gene-7.19	CEN.PK113-7D_chr04_pilon	762897	763424	+	528	YDR163W	CWC15	78.3506	83.8651	67.472	69.6612	44.3326	49.7545	75.73	86.2853	79.104	76.2282	68.0073	68.573	52.5711	46.624	66.2864	82.2629
1079	augustus_masked-CEN.PK113-7D_chr04_pilon-processed-gene-7.2	CEN.PK113-7D_chr04_pilon	688969	692415	+	3447	YDR128W	MTC5	24.0633	19.412	21.2243	20.0923	17.7757	19.2688	23.8203	25.7674	19.6553	17.9443	18.0389	18.4081	13.581	15.5535	22.392	20.5832
1080	augustus_masked-CEN.PK113-7D_chr04_pilon-processed-gene-7.20	CEN.PK113-7D_chr04_pilon	766345	767679	+	1335	YDR165W	TRM82	52.7369	57.6632	58.158	64.2475	87.4398	97.6484	63.3432	61.198	42.063	53.5315	53.1195	55.5517	91.3024	83.5985	53.3485	54.2257
1081	augustus_masked-CEN.PK113-7D_chr04_pilon-processed-gene-7.21	CEN.PK113-7D_chr04_pilon	770923	771543	+	621	YDR167W	TAF10	126.65	127.741	121.241	151.097	117.761	124.744	124.825	150.796	113.12	136.49	146.789	138.31	116.725	112.684	115.033	115.025
1082	augustus_masked-CEN.PK113-7D_chr04_pilon-processed-gene-7.22	CEN.PK113-7D_chr04_pilon	771802	773322	+	1521	YDR168W	CDC37	112.075	116.153	103.251	105.013	75.892	82.2621	109.216	107.579	112.64	118.437	118.997	116.867	94.1789	88.2392	92.4207	100.422
1083	augustus_masked-CEN.PK113-7D_chr04_pilon-processed-gene-7.23	CEN.PK113-7D_chr04_pilon	786244	787371	+	1128	YDR171W	HSP42	278.224	294.655	189.691	186.209	53.0993	53.1072	309.346	293.583	401.9	329.075	229.224	206.796	107.802	101.294	262.812	263.763
1084	augustus_masked-CEN.PK113-7D_chr04_pilon-processed-gene-7.24	CEN.PK113-7D_chr04_pilon	700486	700896	-	411	YDR134C	Putative	1530.73	2582.61	2408.08	3108.6	2571.07	2321.56	4266.42	4413.44	2725.06	2535.94	2376.62	2063.56	1888.22	1760.57	2615.36	2770.4
1085	augustus_masked-CEN.PK113-7D_chr04_pilon-processed-gene-7.25	CEN.PK113-7D_chr04_pilon	702418	706965	-	4548	YDR135C	YCF1	34.099	36.998	41.6369	37.2533	53.1499	53.4498	61.8216	67.1579	36.121	36.4316	39.1717	39.3084	44.8256	41.1879	66.5892	64.6343
1086	augustus_masked-CEN.PK113-7D_chr04_pilon-processed-gene-7.26	CEN.PK113-7D_chr04_pilon	714316	719412	-	5097	YDR141C	DOP1	23.8869	20.6572	22.7409	21.2341	20.861	21.0053	24.9483	26.3343	17.8434	17.0831	17.9386	18.9951	17.3111	16.0242	23.3917	24.4879
1087	augustus_masked-CEN.PK113-7D_chr04_pilon-processed-gene-7.28	CEN.PK113-7D_chr04_pilon	721457	723289	-	1833	YDR143C	SAN1	45.6674	44.4747	49.0094	42.0961	45.2379	41.8754	44.3627	44.7802	42.5687	40.8406	41.3727	39.386	35.3473	34.613	49.1268	46.531
1088	augustus_masked-CEN.PK113-7D_chr04_pilon-processed-gene-7.29	CEN.PK113-7D_chr04_pilon	723726	725516	-	1791	YDR144C	MKC7	29.8692	26.9217	42.6944	40.0683	80.6812	83.2241	45.2704	51.4309	27.0911	25.1355	32.512	36.1607	72.3122	68.6053	43.6178	41.3773
1089	augustus_masked-CEN.PK113-7D_chr04_pilon-processed-gene-7.30	CEN.PK113-7D_chr04_pilon	728042	730171	-	2130	YDR146C	SWI5	60.3485	71.9267	69.5917	68.154	59.4007	59.9721	93.3421	87.3176	63.031	61.4375	74.1368	75.2102	61.6812	52.8343	76.1183	79.7959
1090	augustus_masked-CEN.PK113-7D_chr04_pilon-processed-gene-7.31	CEN.PK113-7D_chr04_pilon	733104	734495	-	1392	YDR148C	KGD2	331.839	325.287	248.435	245.174	84.7385	89.7329	147.721	151.158	418.487	401.632	326.93	322.593	99.1355	93.5808	141.875	142.558
1091	augustus_masked-CEN.PK113-7D_chr04_pilon-processed-gene-7.32	CEN.PK113-7D_chr04_pilon	745672	746649	-	978	YDR151C	CTH1	65.3272	70.3533	64.7417	63.5344	66.4838	67.8412	76.9122	76.804	55.9162	59.6251	51.3876	50.8015	87.4987	77.4951	70.8382	75.5633
1092	augustus_masked-CEN.PK113-7D_chr04_pilon-processed-gene-7.33	CEN.PK113-7D_chr04_pilon	748234	749472	-	1239	YDR153C	ENT5	110.011	106.973	92.4845	91.3954	80.0146	84.3544	136.822	132.683	101.427	98.1539	104.344	96.3105	89.7288	88.3381	115.138	126.269
1093	augustus_masked-CEN.PK113-7D_chr04_pilon-processed-gene-7.34	CEN.PK113-7D_chr04_pilon	750013	750501	-	489	YDR155C	CPR1	3617.65	3503.11	3171.14	3393.73	4043	3893.37	3713.97	3726.21	4143.5	3853.39	3834.58	3646.53	4096.26	4020.06	3238.72	3320.43
1094	augustus_masked-CEN.PK113-7D_chr04_pilon-processed-gene-7.35	CEN.PK113-7D_chr04_pilon	761864	762568	-	705	YDR162C	NBP2	78.436	77.6262	71.8912	76.8147	60.9794	64.2811	79.6283	82.6512	71.634	77.1792	77.9729	76.0536	64.1586	68.1061	77.7795	75.7224
1095	augustus_masked-CEN.PK113-7D_chr04_pilon-processed-gene-7.36	CEN.PK113-7D_chr04_pilon	763515	765689	-	2175	YDR164C	SEC1	78.0883	72.4223	73.2852	65.7365	57.6442	56.1268	63.9985	70.6548	59.0945	61.5617	62.3722	67.1227	58.3882	53.886	56.7336	59.6261
1096	augustus_masked-CEN.PK113-7D_chr04_pilon-processed-gene-7.37	CEN.PK113-7D_chr04_pilon	767780	770695	-	2916	YDR166C	SEC5	36.4298	35.6404	30.8326	30.4336	26.4953	30.4753	38.5849	36.6566	32.4478	34.5933	34.9453	33.677	29.7655	25.745	34.6273	36.1441
1097	augustus_masked-CEN.PK113-7D_chr04_pilon-processed-gene-7.38	CEN.PK113-7D_chr04_pilon	773820	775361	-	1542	YDR169C	STB3	74.1034	67.7905	58.9252	54.5571	42.8613	40.6398	67.9338	62.2186	74.9749	72.6812	67.9266	69.0707	50.3655	41.7501	65.3421	67.2824
1098	augustus_masked-CEN.PK113-7D_chr04_pilon-processed-gene-7.39	CEN.PK113-7D_chr04_pilon	777667	783681	-	6015	YDR170C	SEC7	23.5591	21.7454	25.4983	23.9782	25.0025	26.4639	34.4886	36.4069	22.9792	21.4316	21.355	21.631	18.6621	17.7906	31.5785	30.6525
1099	augustus_masked-CEN.PK113-7D_chr04_pilon-processed-gene-7.4	CEN.PK113-7D_chr04_pilon	695167	696042	-	876	YDR130C	FIN1	67.6338	68.781	57.6899	57.4426	37.3745	43.0031	60.017	70.4506	59.6617	59.4738	61.7234	63.3697	46.5449	44.8159	54.3925	57.5728
1100	augustus_masked-CEN.PK113-7D_chr04_pilon-processed-gene-7.5	CEN.PK113-7D_chr04_pilon	696210	697880	-	1671	YDR131C	F-box	27.6599	25.8654	21.0559	22.1519	16.0224	17.1197	34.0693	35.329	21.9202	22.6162	21.7377	22.8447	18.2466	16.1066	29.8908	30.7977
1101	augustus_masked-CEN.PK113-7D_chr04_pilon-processed-gene-7.6	CEN.PK113-7D_chr04_pilon	698231	699718	-	1488	YDR132C	Uncharacterized	36.7897	38.9659	32.6791	38.2874	27.3492	30.7413	32.2463	32.3155	33.9888	30.788	35.452	38.922	31.171	28.8917	28.3991	29.6512
1102	augustus_masked-CEN.PK113-7D_chr04_pilon-processed-gene-7.7	CEN.PK113-7D_chr04_pilon	707674	709665	+	1992	YDR137W	RGP1	35.6911	37.0488	34.5145	36.1824	30.5291	35.0494	41.0205	43.8197	33.3856	37.0003	36.7828	38.2537	34.5836	29.7965	35.4284	36.9611
1103	augustus_masked-CEN.PK113-7D_chr04_pilon-processed-gene-7.8	CEN.PK113-7D_chr04_pilon	709993	712251	+	2259	YDR138W	HPR1	25.3683	26.6385	29.9149	24.8388	32.8128	33.383	31.3001	30.5734	26.0277	26.1337	27.6176	29.8947	31.7057	29.4201	31.5591	32.8962
1104	augustus_masked-CEN.PK113-7D_chr04_pilon-processed-gene-7.9	CEN.PK113-7D_chr04_pilon	713553	714218	+	666	YDR140W	MTQ2	62.636	58.6455	52.3884	56.167	58.1182	58.3701	80.7246	76.6841	48.2747	51.6449	49.7523	50.6451	60.0336	53.3433	68.8456	59.6538
1105	augustus_masked-CEN.PK113-7D_chr04_pilon-processed-gene-8.0	CEN.PK113-7D_chr04_pilon	787950	790007	+	2058	YDR172W	SUP35	180.409	193.464	187.775	181.917	198.301	213.805	167.938	161.807	170.812	177.629	182.967	194.126	202.244	178.73	147.436	142.736
1106	augustus_masked-CEN.PK113-7D_chr04_pilon-processed-gene-8.1	CEN.PK113-7D_chr04_pilon	791746	792486	+	741	YDR174W	HMO1	307.386	306.452	262.888	278.707	290.807	277.409	285.515	272.797	423.287	424.878	437.157	452.537	353.343	332.801	303.374	296.138
1107	augustus_masked-CEN.PK113-7D_chr04_pilon-processed-gene-8.10	CEN.PK113-7D_chr04_pilon	807232	808707	+	1476	YDR182W	CDC1	86.6188	86.3605	84.9499	87.4302	87.4308	92.7818	105.25	103.182	79.8194	85.086	82.846	83.61	79.2187	79.2594	89.7364	88.468
1108	augustus_masked-CEN.PK113-7D_chr04_pilon-processed-gene-8.11	CEN.PK113-7D_chr04_pilon	809235	809927	+	693	YDR183W	PLP1	50.8963	46.9672	49.4993	51.0426	42.1663	47.8195	53.0145	57.565	36.3313	42.3338	36.7107	40.998	44.7237	46.6046	43.1409	43.5666
1109	augustus_masked-CEN.PK113-7D_chr04_pilon-processed-gene-8.12	CEN.PK113-7D_chr04_pilon	816073	817713	+	1641	YDR188W	CCT6	331.358	317.581	338.667	312.649	274.936	283.929	309.093	293.585	311.732	294.982	312.764	305.918	268.099	255.201	285.059	278.442
1110	augustus_masked-CEN.PK113-7D_chr04_pilon-processed-gene-8.13	CEN.PK113-7D_chr04_pilon	818050	820050	+	2001	YDR189W	SLY1	79.3724	80.1952	75.5831	73.7211	66.7854	73.9591	80.6036	84.0692	80.3739	79.5901	83.489	80.9326	86.0341	75.9317	73.8424	72.218
1111	augustus_masked-CEN.PK113-7D_chr04_pilon-processed-gene-8.14	CEN.PK113-7D_chr04_pilon	821986	823098	+	1113	YDR191W	HST4	30.1337	31.352	22.2408	26.5078	20.8936	19.6587	25.3259	27.3805	28.0953	28.696	25.598	26.0507	20.9982	19.8612	22.3414	25.4618
1112	augustus_masked-CEN.PK113-7D_chr04_pilon-processed-gene-8.15	CEN.PK113-7D_chr04_pilon	828248	829849	+	1602	YDR195W	REF2	48.619	44.8397	38.286	41.2294	39.537	40.8857	50.6113	52.4322	44.4456	50.8342	47.9443	50.6132	42.913	42.3817	46.1169	49.3428
1113	augustus_masked-CEN.PK113-7D_chr04_pilon-processed-gene-8.16	CEN.PK113-7D_chr04_pilon	830877	832046	+	1170	YDR197W	CBS2	61.0033	58.3553	51.4178	60.934	35.5018	32.7419	39.5218	45.2216	49.3125	48.2347	46.3319	45.4536	34.05	32.1436	32.3094	37.0065
1114	augustus_masked-CEN.PK113-7D_chr04_pilon-processed-gene-8.17	CEN.PK113-7D_chr04_pilon	835966	836463	+	498	YDR201W	SPC19	63.1726	62.774	52.8043	58.3004	57.1412	58.5815	61.3717	69.6503	54.6845	59.4907	60.2723	64.0731	53.572	50.8739	65.2287	62.417
1115	augustus_masked-CEN.PK113-7D_chr04_pilon-processed-gene-8.18	CEN.PK113-7D_chr04_pilon	837786	838793	+	1008	YDR204W	COQ4	70.5324	76.5197	67.4786	66.8451	43.1805	39.8304	71.324	69.2769	68.3065	69.6787	67.3946	66.5626	45.6576	43.3617	60.9586	63.1035
1116	augustus_masked-CEN.PK113-7D_chr04_pilon-processed-gene-8.19	CEN.PK113-7D_chr04_pilon	838995	841169	+	2175	YDR205W	MSC2	30.904	27.8413	30.8338	26.5896	30.2465	31.026	36.7318	38.6542	28.8554	28.6712	28.2061	29.81	28.8635	26.6955	32.778	31.7375
1117	augustus_masked-CEN.PK113-7D_chr04_pilon-processed-gene-8.2	CEN.PK113-7D_chr04_pilon	794081	796189	+	2109	YDR176W	NGG1	69.8536	68.2642	59.6966	63.378	52.0851	52.7463	63.2982	64.6608	56.9064	59.1369	67.0193	69.3269	50.7705	45.1589	58.7135	56.384
1118	augustus_masked-CEN.PK113-7D_chr04_pilon-processed-gene-8.20	CEN.PK113-7D_chr04_pilon	841703	844357	+	2655	YDR206W	EBS1	78.0123	75.2945	69.9127	61.4861	63.9047	64.4621	75.0337	72.2144	63.8657	68.1498	66.7875	63.8777	56.9056	51.7941	67.6984	66.4981
1119	augustus_masked-CEN.PK113-7D_chr04_pilon-processed-gene-8.21	CEN.PK113-7D_chr04_pilon	847873	850212	+	2340	YDR208W	MSS4	65.238	68.7389	54.7452	56.0513	48.1202	52.3205	63.8846	63.9712	56.8411	53.8858	51.0718	52.3961	46.4346	42.1118	58.8757	55.1578
1120	augustus_masked-CEN.PK113-7D_chr04_pilon-processed-gene-8.23	CEN.PK113-7D_chr04_pilon	864350	866488	+	2139	YDR211W	GCD6	111.118	121.166	123.042	130.503	131.605	130.86	122.119	118.666	103.123	114.487	114.075	114.844	119.75	116.968	89.8757	103.455
1121	augustus_masked-CEN.PK113-7D_chr04_pilon-processed-gene-8.24	CEN.PK113-7D_chr04_pilon	866855	868534	+	1680	YDR212W	TCP1	142.715	148.729	149.357	154.885	161.369	176.645	152.467	148.398	130.991	131.83	144.211	141.451	159.959	148.412	140.312	135.805
1122	augustus_masked-CEN.PK113-7D_chr04_pilon-processed-gene-8.25	CEN.PK113-7D_chr04_pilon	869374	872115	+	2742	YDR213W	UPC2	77.2556	53.5266	54.3538	43.2672	39.9216	37.9098	43.5745	45.9359	85.2365	89.0198	79.8623	90.9964	73.3793	67.1643	49.7984	44.1183
1123	augustus_masked-CEN.PK113-7D_chr04_pilon-processed-gene-8.26	CEN.PK113-7D_chr04_pilon	872475	873527	+	1053	YDR214W	AHA1	422.943	476.59	383.733	397.903	327.558	322.308	384.165	378.265	439.797	428.479	361.61	326.062	396.909	358.242	338.314	345.433
1124	augustus_masked-CEN.PK113-7D_chr04_pilon-processed-gene-8.27	CEN.PK113-7D_chr04_pilon	874635	878606	+	3972	YDR216W	ADR1	31.734	31.52	22.4135	18.934	3.871	3.63675	12.5586	12.0483	23.969	21.4486	11.9024	11.5731	4.25454	3.45123	10.4037	11.6435
1125	augustus_masked-CEN.PK113-7D_chr04_pilon-processed-gene-8.28	CEN.PK113-7D_chr04_pilon	886930	889038	+	2109	YDR221W	GTB1	34.7954	33.3425	27.8631	27.867	31.4832	34.0115	32.2873	34.0912	31.0462	33.3373	34.6108	33.5063	31.9489	32.5675	24.4668	25.1825
1126	augustus_masked-CEN.PK113-7D_chr04_pilon-processed-gene-8.29	CEN.PK113-7D_chr04_pilon	805534	806979	-	1446	YDR181C	SAS4	44.8549	47.2693	44.0419	42.4302	35.3382	38.5878	49.0078	54.5939	42.9967	45.7743	42.3304	45.6447	35.657	35.0914	39.0149	41.8063
1127	augustus_masked-CEN.PK113-7D_chr04_pilon-processed-gene-8.3	CEN.PK113-7D_chr04_pilon	796503	797150	+	648	YDR177W	UBC1	365.617	396.808	369.877	431.384	287.33	295.696	331.99	337.944	360.903	349.7	368.103	393.818	326.816	301.04	262.625	256.68
1128	augustus_masked-CEN.PK113-7D_chr04_pilon-processed-gene-8.30	CEN.PK113-7D_chr04_pilon	810279	811163	-	885	YDR184C	ATC1	32.4943	35.0671	37.7645	39.0847	57.9983	59.3681	41.4236	37.3761	32.2646	38.0485	34.8559	37.0425	52.7345	53.1998	28.6656	32.3316
1129	augustus_masked-CEN.PK113-7D_chr04_pilon-processed-gene-8.31	CEN.PK113-7D_chr04_pilon	811585	812124	-	540	YDR185C	UPS3	9.23933	11.4942	12.6504	13.7676	6.51628	7.21209	24.4869	24.1051	18.7588	17.1282	20.0258	19.2918	10.9198	9.30365	23.4233	22.6183
1130	augustus_masked-CEN.PK113-7D_chr04_pilon-processed-gene-8.32	CEN.PK113-7D_chr04_pilon	812510	815143	-	2634	YDR186C	Uncharacterized	221.67	218.603	179.48	170.153	125.808	128.823	170.442	174.127	197.89	213.761	170.879	166.665	115.401	106.43	138.877	134.343
1131	augustus_masked-CEN.PK113-7D_chr04_pilon-processed-gene-8.33	CEN.PK113-7D_chr04_pilon	820253	821644	-	1392	YDR190C	RVB1	205.197	218.815	184.321	199.861	167.938	182.06	158.187	165.24	169.536	190.927	193.27	202.013	167.533	150.812	127.884	129.249
1132	augustus_masked-CEN.PK113-7D_chr04_pilon-processed-gene-8.34	CEN.PK113-7D_chr04_pilon	823218	824510	-	1293	YDR192C	NUP42	34.192	36.6467	33.1765	34.6803	30.823	29.9011	39.4364	40.0907	36.6736	38.896	37.0994	36.6223	33.258	30.9176	35.1831	36.4579
1133	augustus_masked-CEN.PK113-7D_chr04_pilon-processed-gene-8.35	CEN.PK113-7D_chr04_pilon	825601	827595	-	1995	YDR194C	MSS116	159.118	172.862	207.917	214.571	142.485	154.716	119.781	124.967	145.005	158.5	163.033	165.091	154.599	141.959	90.4191	90.4236
1134	augustus_masked-CEN.PK113-7D_chr04_pilon-processed-gene-8.36	CEN.PK113-7D_chr04_pilon	829923	830648	-	726	YDR196C	CAB5	81.8941	87.0581	79.2211	85.5877	61.3228	64.0798	93.5752	95.9751	84.8292	85.7956	79.8232	80.4764	58.5389	59.6115	81.667	79.6755
1135	augustus_masked-CEN.PK113-7D_chr04_pilon-processed-gene-8.37	CEN.PK113-7D_chr04_pilon	832182	833621	-	1440	YDR198C	RKM2	35.8987	36.743	35.4518	35.216	35.6448	34.1263	42.9986	44.5058	32.573	33.972	33.0715	31.7202	33.2587	32.6459	37.3808	39.312
1136	augustus_masked-CEN.PK113-7D_chr04_pilon-processed-gene-8.38	CEN.PK113-7D_chr04_pilon	833928	835742	-	1815	YDR200C	VPS64	34.323	34.9067	30.7576	29.6215	25.7514	26.3732	39.7422	40.9634	32.9206	33.6813	34.6792	36.0438	27.021	24.6355	36.5076	39.0911
1137	augustus_masked-CEN.PK113-7D_chr04_pilon-processed-gene-8.39	CEN.PK113-7D_chr04_pilon	836547	837602	-	1056	YDR202C	RAV2	54.5961	58.2038	43.9611	47.7995	38.1029	39.0258	52.5611	53.8014	57.3469	52.8945	49.7582	48.5668	37.0449	39.3517	42.5349	44.7052
1138	augustus_masked-CEN.PK113-7D_chr04_pilon-processed-gene-8.4	CEN.PK113-7D_chr04_pilon	797573	798118	+	546	YDR178W	SDH4	680.893	740.162	468.034	506.669	76.9158	73.4034	235.362	264.065	1038.82	943.475	674.157	614.157	132.758	124.482	223.893	221.184
1139	augustus_masked-CEN.PK113-7D_chr04_pilon-processed-gene-8.40	CEN.PK113-7D_chr04_pilon	844661	847171	-	2511	YDR207C	UME6	26.1064	27.6428	22.6417	23.842	21.9037	21.1498	28.3165	24.9437	27.2744	29.7556	24.5147	24.8056	20.3618	19.7792	25.215	23.5556
1140	augustus_masked-CEN.PK113-7D_chr04_pilon-processed-gene-8.41	CEN.PK113-7D_chr04_pilon	879151	883080	-	3930	YDR217C	RAD9	16.927	16.564	16.9524	16.4481	16.3113	18.252	21.739	20.9835	13.9337	17.265	15.4868	16.0159	15.846	12.3271	19.1097	19.0662
1141	augustus_masked-CEN.PK113-7D_chr04_pilon-processed-gene-8.42	CEN.PK113-7D_chr04_pilon	883381	884652	-	1272	YDR218C	SPR28	23.1528	23.9816	17.2663	20.2412	4.69076	5.78947	6.90949	8.48762	5.59764	5.73758	2.88834	3.77996	3.27895	2.99046	1.75148	3.50639
1142	augustus_masked-CEN.PK113-7D_chr04_pilon-processed-gene-8.43	CEN.PK113-7D_chr04_pilon	885055	886452	-	1398	YDR219C	MFB1	58.3902	61.0747	54.9592	53.1235	36.8798	42.6985	64.1135	64.191	59.6473	63.6793	59.4031	63.0014	41.6136	38.4524	59.5293	61.4513
1143	augustus_masked-CEN.PK113-7D_chr04_pilon-processed-gene-8.5	CEN.PK113-7D_chr04_pilon	799056	800447	+	1392	YDR179W-A	Uncharacterized	28.0266	29.2552	27.0703	29.6277	40.1162	41.1022	40.6134	41.3649	25.4172	26.111	27.6882	31.715	34.8188	36.762	34.0232	35.8861
1144	augustus_masked-CEN.PK113-7D_chr04_pilon-processed-gene-8.6	CEN.PK113-7D_chr04_pilon	790195	791268	-	1074	YDR173C	ARG82	43.7449	37.9173	33.5809	33.5911	22.1509	22.0868	28.6047	28.8738	37.5905	39.8302	34.8537	36.8999	23.7024	20.5156	24.1564	27.8558
1145	augustus_masked-CEN.PK113-7D_chr04_pilon-processed-gene-8.7	CEN.PK113-7D_chr04_pilon	792822	793781	-	960	YDR175C	RSM24	96.8686	92.8035	100.923	110.539	55.2202	57.6066	74.5603	75.293	83.4206	104.55	98.4924	99.7896	69.5886	67.8835	59.5897	57.467
1146	augustus_masked-CEN.PK113-7D_chr04_pilon-processed-gene-8.8	CEN.PK113-7D_chr04_pilon	798331	798819	-	489	YDR179C	CSN9	63.485	61.2979	46.1153	66.255	35.823	40.6902	62.1774	70.1492	33.4746	44.7743	38.9837	54.377	34.9995	36.9863	58.6399	63.9867
1147	augustus_masked-CEN.PK113-7D_chr04_pilon-processed-gene-8.9	CEN.PK113-7D_chr04_pilon	800919	805400	+	4482	YDR180W	SCC2	7.96228	6.73846	7.07991	6.66989	7.86801	8.05732	9.98129	8.6956	6.45274	7.02925	6.434	6.46907	6.06476	6.5654	7.13539	6.69027
1148	augustus_masked-CEN.PK113-7D_chr04_pilon-processed-gene-9.0	CEN.PK113-7D_chr04_pilon	889645	890892	+	1248	YDR222W	SVF1-like	2.16547	2.48673	3.5903	2.8845	11.1556	11.7449	10.0877	8.95761	4.4113	5.61632	1.16644	2.51006	12.5037	10.9267	12.1506	10.1167
1149	augustus_masked-CEN.PK113-7D_chr04_pilon-processed-gene-9.1	CEN.PK113-7D_chr04_pilon	891690	893093	+	1404	YNR048W	CRF1	16.0899	14.233	6.90593	5.96409	5.28494	3.88344	11.6738	11.8889	16.6257	19.7633	11.9977	13.6983	7.99008	9.25254	9.31609	8.2595
1150	augustus_masked-CEN.PK113-7D_chr04_pilon-processed-gene-9.10	CEN.PK113-7D_chr04_pilon	916196	917074	+	879	YDR237W	MRPL7	141.428	150.44	160.446	184.026	84.7629	86.3572	89.7182	100.437	124.762	134.243	126.89	128.793	98.9897	87.3664	68.5148	68.3832
1151	augustus_masked-CEN.PK113-7D_chr04_pilon-processed-gene-9.11	CEN.PK113-7D_chr04_pilon	926388	928037	+	1650	YDR242W	AMD2	31.6237	33.0758	27.3783	27.2242	22.1141	19.9125	69.5816	73.3672	23.6228	28.3783	27.1399	26.7559	19.8735	18.5735	74.6546	74.8553
1152	augustus_masked-CEN.PK113-7D_chr04_pilon-processed-gene-9.12	CEN.PK113-7D_chr04_pilon	930144	931982	+	1839	YDR244W	PEX5	43.0315	47.6224	41.7398	39.065	31.4468	34.8465	41.936	43.9263	45.5033	45.1474	39.8431	42.4266	34.2935	29.4655	37.0863	35.0363
1153	augustus_masked-CEN.PK113-7D_chr04_pilon-processed-gene-9.13	CEN.PK113-7D_chr04_pilon	932381	933562	+	1182	YDR245W	MNN10	114.671	122.378	129.881	143.075	198.875	208.415	165.928	175.746	103.461	114.319	128.143	121.91	159.7	157.69	135.769	139.208
1154	augustus_masked-CEN.PK113-7D_chr04_pilon-processed-gene-9.14	CEN.PK113-7D_chr04_pilon	933869	934528	+	660	YDR246W	TRS23	106.357	114.343	100.61	102.209	78.3499	78.4271	102.573	109.981	123.786	123.936	116.164	114.574	93.9197	91.1275	87.4382	97.7278
1155	augustus_masked-CEN.PK113-7D_chr04_pilon-processed-gene-9.15	CEN.PK113-7D_chr04_pilon	935594	936979	+	1386	YDR247W	VHS1	52.1462	53.0292	28.3535	29.6995	14.5154	14.5093	21.9942	20.993	74.781	69.392	44.9131	41.1031	16.8622	16.2598	24.4742	24.1596
1156	augustus_masked-CEN.PK113-7D_chr04_pilon-processed-gene-9.16	CEN.PK113-7D_chr04_pilon	940195	942687	+	2493	YDR251W	PAM1	76.1328	72.2019	61.4032	56.0957	48.0513	52.4895	89.1519	84.5547	74.1401	72.1725	66.3171	65.4863	53.2768	49.0565	74.9227	73.7643
1157	augustus_masked-CEN.PK113-7D_chr04_pilon-processed-gene-9.17	CEN.PK113-7D_chr04_pilon	942993	943442	+	450	YDR252W	BTT1	40.0371	42.2202	40.8078	34.9551	41.8175	35.5622	39.2376	36.583	41.4325	29.8672	36.3546	38.044	30.6819	31.2603	30.0244	31.869
1158	augustus_masked-CEN.PK113-7D_chr04_pilon-processed-gene-9.18	CEN.PK113-7D_chr04_pilon	944694	946070	+	1377	YDR254W	CHL4	36.0817	38.479	34.4599	35.52	28.2761	30.8025	44.0459	44.5402	37.475	41.4036	39.0649	41.2659	32.2214	32.3152	36.2206	41.8083
1159	augustus_masked-CEN.PK113-7D_chr04_pilon-processed-gene-9.19	CEN.PK113-7D_chr04_pilon	972537	973355	+	819	YDR262W	FAS1	305.101	287.895	180.092	185.086	98.6315	95.8827	209.404	221.106	226.934	213.867	159.208	144.455	104.398	103.319	236.222	230.484
1160	augustus_masked-CEN.PK113-7D_chr04_pilon-processed-gene-9.2	CEN.PK113-7D_chr04_pilon	895121	895519	+	399	YDR225W	HTA1	1483.85	1424.52	1250.19	1460.81	1466.07	1491.97	1478.6	1632.13	1266.45	1341.42	1659.69	1716.64	1439.48	1571.59	1517.67	1517.84
1161	augustus_masked-CEN.PK113-7D_chr04_pilon-processed-gene-9.20	CEN.PK113-7D_chr04_pilon	978267	979280	+	1014	YDR265W	PEX10	59.5226	57.9273	48.8969	53.6382	37.3425	37.1506	61.7659	61.9198	50.5286	55.8692	56.3995	51.4406	42.9053	35.8147	59.6057	56.7074
1162	augustus_masked-CEN.PK113-7D_chr04_pilon-processed-gene-9.21	CEN.PK113-7D_chr04_pilon	983407	984546	+	1140	YDR268W	MSW1	42.9751	42.7603	41.1729	47.8471	32.1415	31.3674	33.3385	35.0606	42.5615	47.6659	46.0918	43.1989	33.7476	32.9265	24.3339	28.6508
1163	augustus_masked-CEN.PK113-7D_chr04_pilon-processed-gene-9.22	CEN.PK113-7D_chr04_pilon	901507	903387	-	1881	YDR228C	PCF11	40.4866	41.7301	41.1592	42.1452	38.6748	39.7904	49.3343	49.4992	48.819	49.4791	49.6039	46.4367	46.4877	37.8124	43.0973	45.526
1164	augustus_masked-CEN.PK113-7D_chr04_pilon-processed-gene-9.23	CEN.PK113-7D_chr04_pilon	905874	906491	-	618	YDR231C	COX20	213.604	208.096	168.54	189.946	76.3717	63.9349	112.234	120.553	264.16	252.44	228.824	206.527	108.332	93.7205	105.94	108.589
1165	augustus_masked-CEN.PK113-7D_chr04_pilon-processed-gene-9.24	CEN.PK113-7D_chr04_pilon	909051	909938	-	888	YDR233C	RTN1	1002.36	1059.11	942.412	993.732	1201.88	1207.43	1056.26	1066.19	1048.98	1031.49	986.563	928.102	1028.61	1048.68	895.91	857.408
1166	augustus_masked-CEN.PK113-7D_chr04_pilon-processed-gene-9.25	CEN.PK113-7D_chr04_pilon	914817	915416	-	600	YDR236C	FMN1	95.1651	87.3	82.0237	83.9966	88.7348	86.8598	81.4225	82.9499	98.3614	96.1051	83.1842	78.6782	69.1541	68.4217	62.2847	66.6732
1167	augustus_masked-CEN.PK113-7D_chr04_pilon-processed-gene-9.26	CEN.PK113-7D_chr04_pilon	917476	920397	-	2922	YDR238C	SEC26	111.911	105.924	113.474	98.4515	106.837	110.601	118.443	118.968	109.001	107.771	106.993	108.054	102.206	96.7509	98.8971	101.752
1168	augustus_masked-CEN.PK113-7D_chr04_pilon-processed-gene-9.27	CEN.PK113-7D_chr04_pilon	920638	923001	-	2364	YDR239C	Uncharacterized	22.4535	21.9012	19.9792	18.3727	20.6771	21.4166	19.3259	19.2718	22.6671	24.8506	22.5789	22.2495	21.2325	20.8573	20.5508	19.1862
1169	augustus_masked-CEN.PK113-7D_chr04_pilon-processed-gene-9.28	CEN.PK113-7D_chr04_pilon	923255	924733	-	1479	YDR240C	SNU56	22.1613	21.0345	22.0014	23.017	20.8953	20.204	24.6263	24.177	22.2346	24.4285	23.9035	24.776	24.3106	20.8665	23.1782	23.4292
1170	augustus_masked-CEN.PK113-7D_chr04_pilon-processed-gene-9.29	CEN.PK113-7D_chr04_pilon	928099	929865	-	1767	YDR243C	PRP28	14.5884	13.9221	15.2562	11.0278	9.13444	11.3007	14.384	15.2532	11.3409	12.7589	11.063	11.5851	10.459	9.74819	12.2829	11.9216
1171	augustus_masked-CEN.PK113-7D_chr04_pilon-processed-gene-9.3	CEN.PK113-7D_chr04_pilon	896077	896745	+	669	YDR226W	ADK1	859.092	873.815	941.507	983.193	1243.82	1239.96	864.105	866.296	873.168	881.695	917.43	893.586	1028.68	1092.66	777.968	801.254
1172	augustus_masked-CEN.PK113-7D_chr04_pilon-processed-gene-9.30	CEN.PK113-7D_chr04_pilon	937339	937920	-	582	YDR248C	Probable	56.9124	62.948	57.173	66.156	52.7057	60.103	57.8198	62.7551	47.5487	51.7735	59.1961	63.4623	61.1612	60.1792	57.79	57.1811
1173	augustus_masked-CEN.PK113-7D_chr04_pilon-processed-gene-9.31	CEN.PK113-7D_chr04_pilon	938262	939383	-	1122	YDR249C	Uncharacterized	23.5307	24.0169	21.7351	22.3892	25.0894	23.8557	37.4019	32.3474	23.6175	27.4354	23.9099	25.4521	27.5594	22.7723	33.1152	34.9814
1174	augustus_masked-CEN.PK113-7D_chr04_pilon-processed-gene-9.32	CEN.PK113-7D_chr04_pilon	943571	944146	-	576	YDR253C	MET32	85.4157	92.5144	86.8441	96.4635	59.0981	62.2043	93.6127	96.3761	91.2453	90.9516	80.1514	81.7036	69.1641	58.4386	94.9493	107.334
1175	augustus_masked-CEN.PK113-7D_chr04_pilon-processed-gene-9.33	CEN.PK113-7D_chr04_pilon	946130	947395	-	1266	YDR255C	RMD5	34.3738	34.1997	31.2151	26.5804	16.5559	18.1219	35.0239	35.6839	35.4264	33.7325	29.6773	30.0953	18.4605	20.2388	28.3835	29.2139
1176	augustus_masked-CEN.PK113-7D_chr04_pilon-processed-gene-9.34	CEN.PK113-7D_chr04_pilon	947706	949253	-	1548	YDR256C	CTA1	8.23662	10.6597	4.03333	5.25763	1.72955	1.82971	3.3247	4.3033	2.93996	2.00721	2.2838	2.25892	2.69433	2.22546	3.62121	3.76775
1177	augustus_masked-CEN.PK113-7D_chr04_pilon-processed-gene-9.35	CEN.PK113-7D_chr04_pilon	949563	951047	-	1485	YDR257C	RKM4	41.6703	44.4987	46.3478	43.5819	50.9455	54.5497	51.773	47.2821	38.1108	41.0687	41.9655	46.163	52.5892	48.4273	43.1202	41.309
1178	augustus_masked-CEN.PK113-7D_chr04_pilon-processed-gene-9.37	CEN.PK113-7D_chr04_pilon	954204	955355	-	1152	YDR259C	YAP6	15.5793	12.9441	16.7695	14.1299	18.5263	19.2391	19.726	18.0124	21.2184	22.0793	23.4076	24.0305	32.2724	31.8359	18.2787	18.2265
1179	augustus_masked-CEN.PK113-7D_chr04_pilon-processed-gene-9.38	CEN.PK113-7D_chr04_pilon	956290	956802	-	513	YDR260C	SWM1	117.518	132.353	111.541	104.039	98.2661	103.937	134.435	145.228	128.636	122.827	117.155	114.459	100.507	102.13	122.3	123.324
1180	augustus_masked-CEN.PK113-7D_chr04_pilon-processed-gene-9.39	CEN.PK113-7D_chr04_pilon	957094	958782	-	1689	YDR261C	EXG2	46.8941	43.1127	55.1014	55.1372	72.1023	72.2351	69.1	67.049	39.5921	41.884	45.4336	42.9596	50.9208	51.5443	51.6557	52.5295
1181	augustus_masked-CEN.PK113-7D_chr04_pilon-processed-gene-9.4	CEN.PK113-7D_chr04_pilon	897162	901238	+	4077	YDR227W	SIR4	21.6876	22.2978	19.422	19.0798	16.3986	19.3654	23.8489	24.1145	19.5888	20.0632	19.4851	19.4768	16.2624	15.8611	19.9014	21.2062
1182	augustus_masked-CEN.PK113-7D_chr04_pilon-processed-gene-9.40	CEN.PK113-7D_chr04_pilon	973645	974937	-	1293	YDR263C	DIN7	21.8121	22.7725	22.0419	23.3623	13.1338	12.3219	30.1285	28.8393	18.2233	19.0568	13.8319	16.1138	9.28777	9.99133	24.1224	24.9952
1183	augustus_masked-CEN.PK113-7D_chr04_pilon-processed-gene-9.41	CEN.PK113-7D_chr04_pilon	975432	977726	-	2295	YDR264C	AKR1	87.8039	85.3244	88.6249	82.1791	81.2285	86.4834	100.535	105.395	71.8368	75.8173	69.2899	71.9297	79.6188	73.2721	92.2841	92.2672
1184	augustus_masked-CEN.PK113-7D_chr04_pilon-processed-gene-9.42	CEN.PK113-7D_chr04_pilon	979507	981426	-	1920	YDR266C	LIM	47.8569	47.1114	47.8216	48.422	47.2917	51.8164	48.8271	52.3223	40.5634	48.0977	48.0909	47.3526	50.5997	45.3055	47.799	44.6013
1185	augustus_masked-CEN.PK113-7D_chr04_pilon-processed-gene-9.43	CEN.PK113-7D_chr04_pilon	981913	982905	-	993	YDR267C	CIA1	65.8058	69.9766	68.6459	68.2489	62.7833	70.4531	67.7766	69.1667	68.6731	66.5107	78.9538	80.0399	64.162	63.8929	63.6164	61.9146
1186	augustus_masked-CEN.PK113-7D_chr04_pilon-processed-gene-9.5	CEN.PK113-7D_chr04_pilon	893908	894303	-	396	YDR224C	HTB1	1988.03	2148.09	1887.92	2215.72	2017.66	2058.31	2092.05	2148.19	1597.46	1660.32	1950.77	2044.77	1681.37	1704.92	1958.56	1931.68
1187	augustus_masked-CEN.PK113-7D_chr04_pilon-processed-gene-9.6	CEN.PK113-7D_chr04_pilon	904366	905727	+	1362	YDR229W	IVY1	51.8949	51.3516	46.3267	44.8172	26.1163	30.5698	47.4958	49.6969	42.6304	45.1489	49.7252	46.4273	35.6386	35.464	51.9215	51.8409
1188	augustus_masked-CEN.PK113-7D_chr04_pilon-processed-gene-9.7	CEN.PK113-7D_chr04_pilon	907033	908679	+	1647	YDR232W	HEM1	195.684	186.637	170.813	165.923	114.023	123.132	109.033	108.88	195.477	178.258	179.003	170.913	96.7105	108.332	102.062	101.155
1189	augustus_masked-CEN.PK113-7D_chr04_pilon-processed-gene-9.8	CEN.PK113-7D_chr04_pilon	910710	912791	+	2082	YDR234W	LYS4	222.962	216.828	231.969	217.746	309.693	299.598	212.589	199.624	197.26	216.362	213.321	214.002	245.988	240.857	191.749	186.77
1190	augustus_masked-CEN.PK113-7D_chr04_pilon-processed-gene-9.9	CEN.PK113-7D_chr04_pilon	913085	914719	+	1635	YDR235W	PRP42	46.7053	45.0921	35.6713	41.3545	35.5107	39.151	41.9383	41.914	39.5978	47.952	41.8041	41.9724	39.8478	37.4	31.9116	34.5395
1191	augustus_masked-CEN.PK113-7D_chr05_pilon-processed-gene-0.0	CEN.PK113-7D_chr05_pilon	6757	7908	+	1152	YDL248W	COS7	65.2047	62.5524	58.0873	49.0469	45.6184	48.5587	66.1887	65.8681	55.8814	62.0352	47.2966	46.6064	44.8193	43.9224	44.5426	46.4001
1192	augustus_masked-CEN.PK113-7D_chr05_pilon-processed-gene-0.1	CEN.PK113-7D_chr05_pilon	15024	15719	+	696	YEL072W	RMD6	146.455	159.544	143.847	155.728	145.407	159.525	317.74	325.859	142.062	151.683	142.823	148.213	139.379	137.561	300.891	294.088
1193	augustus_masked-CEN.PK113-7D_chr05_pilon-processed-gene-0.10	CEN.PK113-7D_chr05_pilon	57551	59080	+	1530	YEL052W	AFG1	84.9656	92.7123	80.3193	83.4238	41.0976	42.856	52.0098	54.5993	61.4099	61.1135	66.6017	61.1847	40.3264	42.875	43.7308	40.0941
1194	augustus_masked-CEN.PK113-7D_chr05_pilon-processed-gene-0.11	CEN.PK113-7D_chr05_pilon	59358	60128	+	771	YEL051W	VMA8	318.613	337.038	346.311	373.018	379.699	398.132	464.599	477.192	348.836	322.496	395.871	392.975	351.346	348.336	431.109	445.523
1195	augustus_masked-CEN.PK113-7D_chr05_pilon-processed-gene-0.12	CEN.PK113-7D_chr05_pilon	64702	65064	+	363	YEL049W	PAU2	128.473	64.0164	69.8117	47.2133	22.9697	20.092	55.8398	55.8976	57.0246	58.7232	42.0122	49.5703	32.6867	36.7753	48.5053	44.0436
1196	augustus_masked-CEN.PK113-7D_chr05_pilon-processed-gene-0.13	CEN.PK113-7D_chr05_pilon	70717	71217	+	501	YEL044W	IES6	209.268	213.483	198.81	238.522	214.065	203.242	221.101	205.254	220.505	225.288	212.111	202.119	197.647	178.353	181.747	166.544
1197	augustus_masked-CEN.PK113-7D_chr05_pilon-processed-gene-0.14	CEN.PK113-7D_chr05_pilon	71441	74311	+	2871	YEL043W	Uncharacterized	45.7381	45.7695	43.1104	41.2959	43.0037	45.11	45.8913	45.7921	46.9673	45.1275	43.8955	45.3696	42.4301	39.2228	44.5821	39.3158
1198	augustus_masked-CEN.PK113-7D_chr05_pilon-processed-gene-0.15	CEN.PK113-7D_chr05_pilon	74735	76291	+	1557	YEL042W	GDA1	99.3807	96.4036	109.45	108.415	142.33	141.528	117.218	117.14	84.0116	84.0938	86.9952	91.2382	92.0014	108.141	92.7763	102.596
1199	augustus_masked-CEN.PK113-7D_chr05_pilon-processed-gene-0.16	CEN.PK113-7D_chr05_pilon	76908	78395	+	1488	YEL041W	YEF1	41.7726	40.7464	33.9626	31.0296	16.5021	16.5603	48.5823	51.9723	36.8007	41.2772	43.9307	45.6783	23.7286	23.3931	52.4996	53.4459
1200	augustus_masked-CEN.PK113-7D_chr05_pilon-processed-gene-0.17	CEN.PK113-7D_chr05_pilon	79017	80417	+	1401	YEL040W	UTR2	126.62	141.662	291.771	281.974	901.511	878.677	338.814	349.398	198.416	192.589	249.078	218.135	622.251	644.966	280.851	278.535
1201	augustus_masked-CEN.PK113-7D_chr05_pilon-processed-gene-0.18	CEN.PK113-7D_chr05_pilon	81425	82108	+	684	YEL038W	UTR4	74.867	75.8043	82.3673	80.546	66.7658	63.0454	99.2053	97.8384	80.9162	75.3231	67.5973	68.377	47.9405	48.5819	99.8153	92.493
1202	augustus_masked-CEN.PK113-7D_chr05_pilon-processed-gene-0.2	CEN.PK113-7D_chr05_pilon	17338	18828	+	1491	YEL071W	DLD3	2216.88	1998.39	2181.99	2028.19	2497.36	2581.2	706.345	692.204	1389.16	1445.77	1180.07	1245	1879.28	1847.61	656.684	651.336
1203	augustus_masked-CEN.PK113-7D_chr05_pilon-processed-gene-0.21	CEN.PK113-7D_chr05_pilon	8534	8857	-	324	YEL073C	Uncharacterized	1.06937	1.40173	5.89446	6.52148	1.65268	2.40403	8.30891	9.92563	4.30456	3.79139	2.78136	4.72177	3.55115	4.2088	3.32718	2.54138
1204	augustus_masked-CEN.PK113-7D_chr05_pilon-processed-gene-0.22	CEN.PK113-7D_chr05_pilon	22516	23097	-	582	YEL069C	HXT13	15.7164	15.4769	5.93185	6.45425	0.131436	0.243332	2.0407	1.31562	373.957	319.705	364.229	379.772	13.3443	10.6053	2.59314	2.12219
1205	augustus_masked-CEN.PK113-7D_chr05_pilon-processed-gene-0.23	CEN.PK113-7D_chr05_pilon	23368	24210	-	843	YEL069C	HXT13	18.0019	13.8278	4.79237	3.89896	1.17965	0.0839972	1.31495	1.18078	388.441	331.896	369.543	379.029	14.8428	11.153	1.36402	0.325587
1206	augustus_masked-CEN.PK113-7D_chr05_pilon-processed-gene-0.24	CEN.PK113-7D_chr05_pilon	26626	26958	-	333	YEL068C	Uncharacterized	221.827	218.67	182.642	210.567	237.986	234.331	323.136	347.205	219.551	226.326	260.419	254.648	240.35	221.348	296.748	295.693
1207	augustus_masked-CEN.PK113-7D_chr05_pilon-processed-gene-0.25	CEN.PK113-7D_chr05_pilon	30777	32219	-	1443	YEL064C	AVT2	44.4199	42.0695	39.3995	37.529	31.2237	35.4294	79.2888	81.7693	33.7771	38.4582	36.2213	36.5513	29.1032	29.2953	63.0019	60.3909
1208	augustus_masked-CEN.PK113-7D_chr05_pilon-processed-gene-0.26	CEN.PK113-7D_chr05_pilon	32674	34446	-	1773	YEL063C	CAN1	2.38409	1.83577	2.52718	2.38348	1.85522	1.03838	2.05428	3.23897	1.94585	2.07853	1.6421	2.05443	1.98738	1.86208	2.67525	2.9026
1209	augustus_masked-CEN.PK113-7D_chr05_pilon-processed-gene-0.27	CEN.PK113-7D_chr05_pilon	37515	40517	-	3003	YEL061C	CIN8	30.8747	32.3897	29.5479	28.1446	22.3653	25.1359	32.9847	35.6201	26.228	26.8537	29.1777	32.2647	22.6292	20.5538	33.4805	34.7542
1210	augustus_masked-CEN.PK113-7D_chr05_pilon-processed-gene-0.28	CEN.PK113-7D_chr05_pilon	41023	42930	-	1908	YEL060C	PRB1	468.286	400.883	312.411	255.773	111.135	106.771	611.355	561.627	569.843	495.363	395.394	374.789	211.436	188.267	974.837	837.326
1211	augustus_masked-CEN.PK113-7D_chr05_pilon-processed-gene-0.29	CEN.PK113-7D_chr05_pilon	46000	46701	-	702	YEL057C	Uncharacterized	17.2744	22.3199	18.939	18.2824	9.37124	7.3634	9.7	7.96232	14.4299	14.1019	11.4546	9.6511	11.3705	11.2462	5.83535	4.78953
1212	augustus_masked-CEN.PK113-7D_chr05_pilon-processed-gene-0.3	CEN.PK113-7D_chr05_pilon	20572	21177	+	606	YNR073C	Mannitol	53.7436	62.0788	50.1815	41.5825	27.0133	26.9918	26.9156	31.967	430.007	330.295	412.489	345.017	32.3954	28.3057	22.5326	21.6269
1213	augustus_masked-CEN.PK113-7D_chr05_pilon-processed-gene-0.30	CEN.PK113-7D_chr05_pilon	49451	52519	-	3069	YEL055C	POL5	40.9358	41.4847	40.377	39.7026	52.0937	54.5897	43.4466	43.3118	36.5466	39.6497	40.0245	42.0153	47.1672	45.6959	37.4673	38.322
1214	augustus_masked-CEN.PK113-7D_chr05_pilon-processed-gene-0.31	CEN.PK113-7D_chr05_pilon	53701	54198	-	498	YDR418W	RPL12B	1018.14	1137.84	1419.23	1598.63	2591.63	2586.97	1119.95	1129.01	1052.71	1166.31	1313.05	1382.69	2161.36	2213.95	830.8	876.731
1215	augustus_masked-CEN.PK113-7D_chr05_pilon-processed-gene-0.32	CEN.PK113-7D_chr05_pilon	54881	57082	-	2202	YEL053C	MAK10	41.3819	41.4562	40.4631	44.8152	39.811	44.1837	41.4953	41.7271	39.7355	39.8379	41.9321	41.4869	49.606	41.5242	36.7494	35.15
1216	augustus_masked-CEN.PK113-7D_chr05_pilon-processed-gene-0.33	CEN.PK113-7D_chr05_pilon	60644	61825	-	1182	YEL050C	RML2	109.571	121.353	147.094	152.808	66.3349	70.0908	80.9207	86.9338	97.8721	100.381	104.215	108.228	73.4317	73.2891	63.598	66.8758
1217	augustus_masked-CEN.PK113-7D_chr05_pilon-processed-gene-0.34	CEN.PK113-7D_chr05_pilon	65683	67755	-	2073	YEL047C	Fumarate	140.596	136.563	147.9	139.905	141.884	146.743	120.086	116.424	105.379	105.583	111.387	114.705	118.915	117.783	97.8334	99.6987
1218	augustus_masked-CEN.PK113-7D_chr05_pilon-processed-gene-0.35	CEN.PK113-7D_chr05_pilon	68587	69750	-	1164	YEL046C	GLY1	150.913	139.097	150.442	119.067	119.541	126.594	120.265	117.945	192.276	196.851	170.68	173.238	112.067	119.125	122.68	137.588
1219	augustus_masked-CEN.PK113-7D_chr05_pilon-processed-gene-0.36	CEN.PK113-7D_chr05_pilon	80597	80938	-	342	YEL039C	CYC7	334.115	351.909	231.745	246.214	61.2859	59.6292	177.574	202.841	328.601	295.376	186.273	185.96	47.7302	57.7106	131.336	114.162
1220	augustus_masked-CEN.PK113-7D_chr05_pilon-processed-gene-0.37	CEN.PK113-7D_chr05_pilon	82346	83542	-	1197	YEL037C	RAD23	174.308	157.774	178.143	170.637	194.785	187.702	185.611	170.985	162.016	150.616	163.89	166.637	193.264	182.456	195.908	185.215
1221	augustus_masked-CEN.PK113-7D_chr05_pilon-processed-gene-0.38	CEN.PK113-7D_chr05_pilon	83989	85488	-	1500	YEL036C	ANP1	113.367	118.385	115.568	113.943	131.266	133.925	110.217	107.911	105.995	103.716	108.786	112.189	135.192	136.843	112.592	105.671
1222	augustus_masked-CEN.PK113-7D_chr05_pilon-processed-gene-0.4	CEN.PK113-7D_chr05_pilon	21199	22080	+	882	YNR073C	Mannitol	71.4948	71.231	66.7915	66.0133	33.7378	31.3104	44.4372	40.4549	549.865	420.94	483.984	426.612	38.5644	35.1532	29.3335	26.9179
1223	augustus_masked-CEN.PK113-7D_chr05_pilon-processed-gene-0.5	CEN.PK113-7D_chr05_pilon	27647	28186	+	540	YEL066W	HPA3	158.095	151.808	170.169	184.051	192.939	185.285	479.62	511.028	223.746	213.433	232.993	241.215	140.359	155.903	434.928	408.654
1224	augustus_masked-CEN.PK113-7D_chr05_pilon-processed-gene-0.6	CEN.PK113-7D_chr05_pilon	28637	30523	+	1887	YEL065W	SIT1	7.82185	7.82208	10.0819	8.54324	6.40503	8.03035	35.2047	37.0875	16.5713	17.3086	16.531	16.6007	9.18414	8.21545	56.2139	54.5812
1225	augustus_masked-CEN.PK113-7D_chr05_pilon-processed-gene-0.7	CEN.PK113-7D_chr05_pilon	35362	37236	+	1875	YEL062W	NPR2	22.9135	23.1723	21.3898	21.7035	21.0924	21.3373	40.4552	39.1626	22.7063	23.5084	24.8443	24.4388	22.7046	20.0576	35.3777	36.8521
1226	augustus_masked-CEN.PK113-7D_chr05_pilon-processed-gene-0.8	CEN.PK113-7D_chr05_pilon	44232	45905	+	1674	YEL058W	PCM1	129.897	127.874	134.666	132.159	108.3	107.314	129.458	136.26	129.137	123.584	133.961	127.205	115.47	108.385	127.635	125.88
1227	augustus_masked-CEN.PK113-7D_chr05_pilon-processed-gene-0.9	CEN.PK113-7D_chr05_pilon	48148	49353	+	1206	YEL056W	HAT2	63.1469	55.9229	61.2117	55.8057	61.4628	64.1162	56.9879	58.6649	54.6574	54.584	58.514	59.8024	63.0262	60.7614	47.5538	48.0777
1228	augustus_masked-CEN.PK113-7D_chr05_pilon-processed-gene-1.0	CEN.PK113-7D_chr05_pilon	86612	87085	+	474	YEL034W	HYP2	2560.99	2638.74	2438.39	2659.11	4154.96	4007.47	2837.92	2867.3	1851.36	1806.94	2026.66	1892.88	3676.55	3460.76	2184.67	2252.21
1229	augustus_masked-CEN.PK113-7D_chr05_pilon-processed-gene-1.1	CEN.PK113-7D_chr05_pilon	87858	90773	+	2916	YEL032W	MCM3	45.4362	41.4809	39.3468	35.0228	31.1124	30.5725	47.9527	48.7091	42.0135	45.918	37.7267	38.3488	27.6447	23.2838	47.6895	48.2628
1230	augustus_masked-CEN.PK113-7D_chr05_pilon-processed-gene-1.10	CEN.PK113-7D_chr05_pilon	118124	118387	+	264	YEL020W-A	TIM9	374.56	412.301	372.557	467.768	356.979	350.561	320.915	338.47	388.43	440.947	403.055	408.955	368.815	350.971	248.268	242.5
1231	augustus_masked-CEN.PK113-7D_chr05_pilon-processed-gene-1.11	CEN.PK113-7D_chr05_pilon	122384	123223	+	840	YEL018W	EAF5	46.3617	48.2997	42.7607	46.8615	39.7959	40.0412	54.2942	55.8772	40.3722	44.474	46.2134	45.1845	46.3995	44.0879	54.7558	45.3365
1232	augustus_masked-CEN.PK113-7D_chr05_pilon-processed-gene-1.12	CEN.PK113-7D_chr05_pilon	124570	125583	+	1014	YEL017W	GTT3	52.8938	53.5977	63.7471	49.5478	60.5023	58.1002	69.3402	71.9629	50.0943	43.3272	50.4519	47.7047	52.9047	58.8183	70.4495	73.6249
1233	augustus_masked-CEN.PK113-7D_chr05_pilon-processed-gene-1.13	CEN.PK113-7D_chr05_pilon	127542	129197	+	1656	YEL015W	EDC3	90.2174	86.1152	86.894	90.6863	83.3782	83.5092	97.0135	99.9653	74.0246	79.3283	91.3804	90.7988	81.2469	77.1019	83.541	84.9844
1234	augustus_masked-CEN.PK113-7D_chr05_pilon-processed-gene-1.14	CEN.PK113-7D_chr05_pilon	129738	131474	+	1737	YEL013W	VAC8	90.6779	95.957	98.4039	85.8718	86.9327	91.3962	110.45	106.148	81.7713	74.5474	89.9127	93.1074	78.1206	71.4818	93.754	89.7517
1235	augustus_masked-CEN.PK113-7D_chr05_pilon-processed-gene-1.16	CEN.PK113-7D_chr05_pilon	134031	136145	+	2115	YEL011W	GLC3	187.932	186.425	119.784	109.117	10.3802	12.2871	62.0704	61.4001	245.825	213.259	160.6	156.137	23.4602	22.7699	60.3139	64.0429
1236	augustus_masked-CEN.PK113-7D_chr05_pilon-processed-gene-1.17	CEN.PK113-7D_chr05_pilon	142803	144794	+	1992	YEL007W	Uncharacterized	66.2686	68.2839	64.1617	62.1112	68.6616	71.2007	76.6749	78.1451	73.6988	66.528	76.454	78.0068	71.658	63.0879	84.6025	83.9116
1237	augustus_masked-CEN.PK113-7D_chr05_pilon-processed-gene-1.18	CEN.PK113-7D_chr05_pilon	145229	146236	+	1008	YEL006W	YEA6	85.7938	91.7635	89.7771	93.2416	91.1419	87.1071	170.376	179.953	78.0646	75.7721	80.736	77.837	82.7544	73.1239	140.312	141.319
1238	augustus_masked-CEN.PK113-7D_chr05_pilon-processed-gene-1.2	CEN.PK113-7D_chr05_pilon	91179	94826	+	3648	YEL031W	SPF1	129.852	123.417	123.511	111.423	162.259	156.391	142.644	138.11	123.668	123.285	124.522	117.603	136.764	137.305	136.681	133.003
1239	augustus_masked-CEN.PK113-7D_chr05_pilon-processed-gene-1.20	CEN.PK113-7D_chr05_pilon	154422	156710	+	2289	YER001W	MNN1	137.742	120.667	109.234	107.455	103.097	102.301	121.795	126.679	206.391	214.379	220.952	214.254	157.267	145.988	139.621	145.568
1240	augustus_masked-CEN.PK113-7D_chr05_pilon-processed-gene-1.21	CEN.PK113-7D_chr05_pilon	157705	158400	+	696	YER002W	NOP16	125.249	141.382	126.645	150.106	128.811	145.689	166.777	165.57	107.997	131.853	127.286	127.174	134.419	113.122	156.331	157.051
1241	augustus_masked-CEN.PK113-7D_chr05_pilon-processed-gene-1.22	CEN.PK113-7D_chr05_pilon	160482	161177	+	696	YER004W	FMP52	306.152	279.283	292.339	272.553	222.562	217.719	416.6	373.715	280.644	259.137	249.891	247.23	244.558	234.596	377.095	364.973
1242	augustus_masked-CEN.PK113-7D_chr05_pilon-processed-gene-1.23	CEN.PK113-7D_chr05_pilon	161452	163344	+	1893	YER005W	YND1	57.032	53.8612	51.3363	51.6344	54.1489	56.0343	56.4668	62.1695	49.4789	50.5778	53.9401	50.7219	51.3594	47.0512	45.9751	46.9411
1243	augustus_masked-CEN.PK113-7D_chr05_pilon-processed-gene-1.24	CEN.PK113-7D_chr05_pilon	163625	165187	+	1563	YER006W	NUG1	79.359	73.6596	83.0411	82.1631	87.4094	92.3742	71.175	72.4051	67.2988	75.0795	68.4775	73.5028	92.3843	91.9294	62.8549	61.7249
1244	augustus_masked-CEN.PK113-7D_chr05_pilon-processed-gene-1.25	CEN.PK113-7D_chr05_pilon	165429	166985	+	1557	YER007W	PAC2	21.4961	20.7586	17.8799	18.4461	12.0369	15.2352	15.7138	16.3761	20.4136	22.5086	18.7881	18.9495	14.2251	13.3678	12.7394	13.6177
1245	augustus_masked-CEN.PK113-7D_chr05_pilon-processed-gene-1.26	CEN.PK113-7D_chr05_pilon	173017	173394	+	378	YER009W	NTF2	863.438	891.102	947.129	1050.06	1347.17	1374.42	997.069	1017.48	748.411	796.574	844.679	879.406	1103.77	1193.15	785.594	841.924
1246	augustus_masked-CEN.PK113-7D_chr05_pilon-processed-gene-1.27	CEN.PK113-7D_chr05_pilon	176150	176914	+	765	YER011W	TIR1	2969.36	1998.02	3356.71	2502.71	2196.37	1960.64	2360.36	2318.19	2756.25	2371.24	2737.29	3101.9	2563.69	3007.16	2533.57	2134.31
1247	augustus_masked-CEN.PK113-7D_chr05_pilon-processed-gene-1.28	CEN.PK113-7D_chr05_pilon	178737	179333	+	597	YER012W	PRE1	624.351	619.496	562.163	634.976	599.791	680.816	625.077	650.902	602.848	674.3	690.066	726.55	715.975	656.399	613.698	607.442
1248	augustus_masked-CEN.PK113-7D_chr05_pilon-processed-gene-1.29	CEN.PK113-7D_chr05_pilon	179743	183180	+	3438	YER013W	PRP22	17.9385	18.7363	17.2205	16.5939	17.5997	18.2894	22.9384	23.2291	16.5682	17.0665	17.4409	16.6339	17.3606	14.8636	20.5693	20.4176
1249	augustus_masked-CEN.PK113-7D_chr05_pilon-processed-gene-1.3	CEN.PK113-7D_chr05_pilon	95565	97499	+	1935	YEL030W	ECM10	13.2502	12.244	11.0086	10.8388	8.57856	9.07535	15.9176	16.3427	13.9221	14.3399	11.6429	10.6546	7.58128	9.34693	13.9649	11.2412
1250	augustus_masked-CEN.PK113-7D_chr05_pilon-processed-gene-1.30	CEN.PK113-7D_chr05_pilon	183502	185121	+	1620	YER014W	HEM14	78.6199	72.4229	86.6939	79.079	76.4955	86.2392	107.918	109.702	80.382	80.7343	96.7059	104.913	88.024	83.2456	104.695	99.5375
1251	augustus_masked-CEN.PK113-7D_chr05_pilon-processed-gene-1.31	CEN.PK113-7D_chr05_pilon	185443	187677	+	2235	YER015W	FAA2	49.3591	45.213	38.4196	34.3844	11.0893	9.85316	18.174	17.986	30.4454	28.5158	27.8211	26.0761	17.3422	14.9322	14.9844	13.2323
1252	augustus_masked-CEN.PK113-7D_chr05_pilon-processed-gene-1.32	CEN.PK113-7D_chr05_pilon	103495	107061	-	3567	YEL025C	Uncharacterized	31.4324	29.0509	29.6946	26.1079	21.96	22.1938	31.9868	30.9539	30.1683	31.0754	28.1595	28.9808	21.6922	17.9277	25.4466	26.5082
1253	augustus_masked-CEN.PK113-7D_chr05_pilon-processed-gene-1.33	CEN.PK113-7D_chr05_pilon	109418	111466	-	2049	YEL023C	Uncharacterized	24.7555	26.5242	25.2375	22.9541	18.6665	18.5923	30.5664	29.7458	16.5508	17.4918	16.4081	18.1681	16.9862	17.0583	21.9915	21.9348
1254	augustus_masked-CEN.PK113-7D_chr05_pilon-processed-gene-1.34	CEN.PK113-7D_chr05_pilon	119530	121212	-	1683	YEL020C	Putative	21.122	19.7442	16.4541	16.7396	13.1356	13.1269	23.8996	24.4767	26.5179	25.6321	22.9832	23.8938	17.5184	14.9256	26.0481	22.8317
1255	augustus_masked-CEN.PK113-7D_chr05_pilon-processed-gene-1.35	CEN.PK113-7D_chr05_pilon	121411	122214	-	804	YEL019C	MMS21	13.9624	13.6512	9.50152	7.49483	8.56293	7.75031	12.9011	14.8567	15.7947	15.099	11.7258	12.0511	12.164	11.4262	10.1901	11.5216
1256	augustus_masked-CEN.PK113-7D_chr05_pilon-processed-gene-1.36	CEN.PK113-7D_chr05_pilon	125650	127131	-	1482	YEL016C	NPP2	31.0004	32.1775	34.9923	37.2807	39.1768	39.8006	46.8022	45.8278	25.4091	29.1086	35.2214	35.8844	37.411	33.4157	41.8497	40.4666
1257	augustus_masked-CEN.PK113-7D_chr05_pilon-processed-gene-1.37	CEN.PK113-7D_chr05_pilon	139829	140674	-	846	YEL009C	GCN4	3944.82	4129.06	4161.35	4489	2609.44	2690.43	4169.25	4337.11	3292.25	3357.93	3254.44	3248.47	2143.13	2121.15	2921.74	2925.65
1258	augustus_masked-CEN.PK113-7D_chr05_pilon-processed-gene-1.38	CEN.PK113-7D_chr05_pilon	146809	147657	-	849	YEL005C	VAB2	67.581	67.7587	50.6132	62.5878	37.7522	32.861	47.9364	52.4891	58.0143	58.7268	62.6249	58.6921	33.1179	33.6453	45.2026	41.3806
1259	augustus_masked-CEN.PK113-7D_chr05_pilon-processed-gene-1.39	CEN.PK113-7D_chr05_pilon	149624	150916	-	1293	YEL002C	WBP1	197.649	192.542	204.285	204.753	283.146	296.108	221.861	231.958	186.32	187.997	207.103	208.804	247.099	253.724	182.141	184.094
1260	augustus_masked-CEN.PK113-7D_chr05_pilon-processed-gene-1.4	CEN.PK113-7D_chr05_pilon	97779	98717	-	939	YEL029C	BUD16	50.5507	56.2664	63.5194	65.7565	84.3976	81.2916	69.3133	75.5091	46.7472	54.9449	59.1325	59.1957	77.5012	65.6564	60.3101	68.0328
1261	augustus_masked-CEN.PK113-7D_chr05_pilon-processed-gene-1.40	CEN.PK113-7D_chr05_pilon	151203	151880	-	678	YEL001C	IRC22	277.998	292.392	309.525	343.272	493.046	477.6	303.053	299.162	232.338	246.62	269.203	261.745	362.417	358.749	242.419	236.011
1262	augustus_masked-CEN.PK113-7D_chr05_pilon-processed-gene-1.41	CEN.PK113-7D_chr05_pilon	158638	160020	-	1383	YER003C	PMI40	183.083	158.831	153.706	150.744	141.542	135.322	149.427	139.851	180.352	160.768	158.639	146.28	173.407	186.304	137.031	147.307
1263	augustus_masked-CEN.PK113-7D_chr05_pilon-processed-gene-1.43	CEN.PK113-7D_chr05_pilon	168710	172720	-	4011	YER008C	SEC3	28.955	26.9863	27.1035	25.3055	33.0889	34.0543	30.2819	33.5026	27.451	28.1039	27.894	27.8433	29.3487	28.6297	27.6825	26.6874
1264	augustus_masked-CEN.PK113-7D_chr05_pilon-processed-gene-1.44	CEN.PK113-7D_chr05_pilon	173536	174240	-	705	YER010C	Uncharacterized	105.269	121.002	107.316	120.994	100.475	85.2729	140.838	153.138	114.948	113.36	108.454	109.327	88.9449	88.7721	128.035	120.397
1265	augustus_masked-CEN.PK113-7D_chr05_pilon-processed-gene-1.5	CEN.PK113-7D_chr05_pilon	101682	102164	+	483	YEL027W	VMA3	1183.61	1247.14	1305.6	1430.51	2005.67	2056.56	1550.47	1577.36	1138.45	1234.39	1309.33	1332.57	1356.77	1377.17	1348.06	1340.52
1266	augustus_masked-CEN.PK113-7D_chr05_pilon-processed-gene-1.6	CEN.PK113-7D_chr05_pilon	102857	103237	+	381	YEL026W	SNU13	331.379	307.145	408.142	392.521	604.535	603.276	384.673	398.521	280.708	310.279	276.917	304.977	418.63	563.054	293.693	318.053
1267	augustus_masked-CEN.PK113-7D_chr05_pilon-processed-gene-1.7	CEN.PK113-7D_chr05_pilon	108174	108821	+	648	YEL024W	RIP1	618.094	601.11	439.251	434.403	64.8087	59.1173	168.255	155.502	701.87	690.479	543.329	504.78	86.3372	85.1727	133.752	137.446
1268	augustus_masked-CEN.PK113-7D_chr05_pilon-processed-gene-1.8	CEN.PK113-7D_chr05_pilon	112335	116714	+	4380	YEL022W	GEA2	21.5479	21.5848	21.5499	21.9408	29.9171	30.4902	26.0676	29.1417	16.474	19.1042	19.2925	20.5411	24.7747	24.5464	22.1016	22.5591
1269	augustus_masked-CEN.PK113-7D_chr05_pilon-processed-gene-1.9	CEN.PK113-7D_chr05_pilon	117080	117883	+	804	YEL021W	URA3	1435.29	1373.31	2578.29	2472.61	7041.49	6934.59	12135.7	11593	5.20402	7.63937	6.98375	6.5239	9.74909	9.28382	8.1342	7.93708
1270	augustus_masked-CEN.PK113-7D_chr05_pilon-processed-gene-2.1	CEN.PK113-7D_chr05_pilon	193688	195121	+	1434	YER019W	ISC1	55.1364	50.568	58.9066	53.2633	53.9843	59.6994	69.3507	63.7542	56.5631	53.7663	58.3952	54.0534	63.0848	66.3157	78.2819	66.6076
1271	augustus_masked-CEN.PK113-7D_chr05_pilon-processed-gene-2.10	CEN.PK113-7D_chr05_pilon	206120	207703	+	1584	YER025W	GCD11	241.001	246.578	244.615	254.041	226.83	244.615	204.746	208.245	208.627	225.674	225.903	229.819	210.738	203.714	174.858	179.644
1272	augustus_masked-CEN.PK113-7D_chr05_pilon-processed-gene-2.12	CEN.PK113-7D_chr05_pilon	215785	218562	+	2778	YER032W	FIR1	33.7745	33.8959	31.7296	30.0016	31.3362	32.3716	39.732	38.5051	28.9071	29.3148	34.0362	33.2258	30.8817	32.1394	39.6329	39.5204
1273	augustus_masked-CEN.PK113-7D_chr05_pilon-processed-gene-2.13	CEN.PK113-7D_chr05_pilon	222713	223270	+	558	YER034W	Uncharacterized	90.9031	91.8362	88.1975	89.8982	63.0608	58.2467	102.734	94.1334	112.342	114.605	88.9484	94.1309	55.5439	59.8092	87.3223	85.0954
1274	augustus_masked-CEN.PK113-7D_chr05_pilon-processed-gene-2.14	CEN.PK113-7D_chr05_pilon	223506	223943	+	438	YER035W	EDC2	143.02	158.991	94.5846	102.378	71.2561	77.5996	203.552	215.722	183.845	185.268	134.842	140.378	107.374	96.514	222.492	214.625
1275	augustus_masked-CEN.PK113-7D_chr05_pilon-processed-gene-2.15	CEN.PK113-7D_chr05_pilon	226765	227730	+	966	YER037W	PHM8	24.4613	22.6454	13.2309	11.7468	8.78985	7.6967	72.9496	76.0936	48.5561	50.7911	24.3266	28.7329	8.93301	10.0301	70.9742	72.6662
1276	augustus_masked-CEN.PK113-7D_chr05_pilon-processed-gene-2.16	CEN.PK113-7D_chr05_pilon	230671	232863	+	2193	YER040W	GLN3	26.4162	26.6464	26.9968	26.5498	28.3588	30.287	28.0539	29.0495	26.4094	29.0949	29.4287	30.0968	22.9865	24.7746	28.9041	26.6272
1277	augustus_masked-CEN.PK113-7D_chr05_pilon-processed-gene-2.17	CEN.PK113-7D_chr05_pilon	233334	235613	+	2280	YER041W	YEN1	32.52	28.6175	26.1922	26.2575	17.2786	16.9881	29.8658	28.2097	27.0114	29.6644	25.387	25.8171	20.5009	17.4076	24.397	24.317
1278	augustus_masked-CEN.PK113-7D_chr05_pilon-processed-gene-2.19	CEN.PK113-7D_chr05_pilon	244040	244471	+	432	YER046W	SPO73	90.3081	86.2066	73.454	81.1562	46.7472	45.8951	81.3785	87.381	118.432	122.774	103.338	112.142	68.0821	68.4483	105.305	90.6956
1279	augustus_masked-CEN.PK113-7D_chr05_pilon-processed-gene-2.2	CEN.PK113-7D_chr05_pilon	196059	197408	+	1350	YER020W	GPA2	146.187	139.557	113.554	109.967	73.039	69.9704	131.203	119.051	184.598	167.267	156.818	155.252	77.6636	85.4341	127.87	128.746
1280	augustus_masked-CEN.PK113-7D_chr05_pilon-processed-gene-2.20	CEN.PK113-7D_chr05_pilon	251250	251534	+	285	YER048W-A	ISD11	255.297	255.499	271.393	335.273	317.255	334.172	269.209	288.813	245.968	273.065	274.362	280.409	328.266	327.629	233.253	243.17
1281	augustus_masked-CEN.PK113-7D_chr05_pilon-processed-gene-2.21	CEN.PK113-7D_chr05_pilon	252259	254193	+	1935	YER049W	TPA1	54.1826	55.4304	58.004	57.5103	96.9338	103.086	73.6958	78.5081	59.9372	67.1434	69.4276	67.3159	93.7998	88.6104	74.1697	70.0358
1282	augustus_masked-CEN.PK113-7D_chr05_pilon-processed-gene-2.22	CEN.PK113-7D_chr05_pilon	255189	256667	+	1479	YER051W	JHD1	38.794	39.1007	31.3881	31.7476	19.5506	19.3422	35.6011	36.8609	38.7617	38.939	32.7619	34.0854	22.7547	21.4003	32.4106	32.3369
1283	augustus_masked-CEN.PK113-7D_chr05_pilon-processed-gene-2.23	CEN.PK113-7D_chr05_pilon	272281	272604	+	324	YER058W	PET117	87.4742	100.458	108.594	136.709	69.1765	66.4387	78.9347	80.823	74.7634	72.2594	88.1478	84.7671	62.5889	51.3916	52.3476	54.0044
1284	augustus_masked-CEN.PK113-7D_chr05_pilon-processed-gene-2.24	CEN.PK113-7D_chr05_pilon	273137	274399	+	1263	YER059W	PCL6	54.6459	52.9196	51.8773	53.6589	41.0035	42.6091	54.5414	50.6217	43.1823	47.8297	52.2508	53.0082	45.6061	37.7892	47.2285	44.0607
1285	augustus_masked-CEN.PK113-7D_chr05_pilon-processed-gene-2.25	CEN.PK113-7D_chr05_pilon	275077	276663	+	1587	YER060W	FCY21	6.15664	4.10186	5.32276	6.21328	12.4359	13.1179	15.4666	14.8121	8.60312	8.92429	6.81408	6.83975	12.3703	13.6125	15.4874	16.2139
1286	augustus_masked-CEN.PK113-7D_chr05_pilon-processed-gene-2.26	CEN.PK113-7D_chr05_pilon	277082	278674	+	1593	YER060W-A	FCY22	0.347998	0.332615	0.368884	0.147378	0.432178	0.400055	2.2864	2.73976	0.50687	0.907212	0.47867	0.228657	0.406275	0.180216	2.61663	2.06757
1287	augustus_masked-CEN.PK113-7D_chr05_pilon-processed-gene-2.27	CEN.PK113-7D_chr05_pilon	282215	282871	+	657	YER063W	THO1	208.623	208.993	196.325	227.388	218.542	233.23	250.553	264.787	252.278	263.302	289.098	297.389	227.553	232.682	256.512	276.663
1288	augustus_masked-CEN.PK113-7D_chr05_pilon-processed-gene-2.28	CEN.PK113-7D_chr05_pilon	208513	209343	-	831	YER026C	CHO1	277.764	303.685	329.527	356.727	302.392	324.48	270.6	303.789	273.211	255.56	292.379	295.346	270.942	291.921	220.444	240.202
1289	augustus_masked-CEN.PK113-7D_chr05_pilon-processed-gene-2.29	CEN.PK113-7D_chr05_pilon	209848	211101	-	1254	YER027C	GAL83	93.609	84.5668	97.2944	88.4924	83.5716	81.9337	106.33	100.505	93.0136	93.8105	103.593	95.4489	106.662	101.99	94.7338	96.1956
1290	augustus_masked-CEN.PK113-7D_chr05_pilon-processed-gene-2.3	CEN.PK113-7D_chr05_pilon	197815	199386	+	1572	YER021W	RPN3	360.184	340.044	315.731	329.31	237.078	250.086	312.334	303.939	344.607	361.389	366.092	356.188	287.002	272.109	270.233	278.485
1291	augustus_masked-CEN.PK113-7D_chr05_pilon-processed-gene-2.30	CEN.PK113-7D_chr05_pilon	211561	212745	-	1185	YER028C	MIG3	4.73662	4.27972	4.77296	4.35866	3.87319	4.72064	15.034	14.9261	3.34499	4.69534	3.39288	4.36487	4.36926	3.39171	11.8869	12.16
1292	augustus_masked-CEN.PK113-7D_chr05_pilon-processed-gene-2.31	CEN.PK113-7D_chr05_pilon	213456	214046	-	591	YER029C	SMB1	96.3799	102.462	94.4587	108.051	75.7189	83.7495	123.927	116.085	78.1238	89.3767	92.896	93.9287	82.6182	75.5357	125.494	111.46
1293	augustus_masked-CEN.PK113-7D_chr05_pilon-processed-gene-2.32	CEN.PK113-7D_chr05_pilon	214945	215616	-	672	YER031C	YPT31	203.038	207.369	247.579	252.707	233.926	234.978	287.731	291.692	178.922	175.81	207.96	214.648	210.275	218.944	233.14	223.619
1294	augustus_masked-CEN.PK113-7D_chr05_pilon-processed-gene-2.33	CEN.PK113-7D_chr05_pilon	218925	222155	-	3231	YER033C	ZRG8	13.2113	12.393	12.5947	10.4392	10.8434	11.5496	18.9187	18.3662	17.2889	16.08	13.1303	14.295	10.5941	11.4176	19.0845	17.4357
1295	augustus_masked-CEN.PK113-7D_chr05_pilon-processed-gene-2.34	CEN.PK113-7D_chr05_pilon	224238	226070	-	1833	YER036C	ARB1	157.076	159.192	150.555	155.832	234.953	235.607	151.015	153.472	140.721	157.962	145.75	151.662	200.824	198.516	131.541	139.256
1296	augustus_masked-CEN.PK113-7D_chr05_pilon-processed-gene-2.35	CEN.PK113-7D_chr05_pilon	227734	229128	-	1395	YER038C	KRE29	20.9127	21.8128	17.5342	19.5785	18.3699	18.2735	19.809	18.4974	20.9951	19.2692	16.0505	20.0012	15.7224	16.9781	15.7644	15.691
1297	augustus_masked-CEN.PK113-7D_chr05_pilon-processed-gene-2.37	CEN.PK113-7D_chr05_pilon	229818	230357	-	540	YGL225W	VRG4	41.3204	33.7818	18.2275	17.9703	8.92447	9.57242	23.6071	26.0902	34.3912	27.9671	20.796	19.1569	11.3193	10.1011	27.8152	25.5409
1298	augustus_masked-CEN.PK113-7D_chr05_pilon-processed-gene-2.38	CEN.PK113-7D_chr05_pilon	236643	237992	-	1350	YER043C	SAH1	1136.59	1043.56	1189.79	1083.14	1078.47	1077.62	814.019	838.29	1086.6	985.351	1105.48	1091.03	971.647	1014.63	735.758	717.178
1299	augustus_masked-CEN.PK113-7D_chr05_pilon-processed-gene-2.4	CEN.PK113-7D_chr05_pilon	199681	201744	+	2064	YER022W	SRB4	34.4461	34.2528	32.2429	32.1524	30.0942	33.861	38.0934	39.583	29.3403	33.1889	35.0631	39.0017	29.3357	29.0005	33.4962	35.3393
1300	augustus_masked-CEN.PK113-7D_chr05_pilon-processed-gene-2.40	CEN.PK113-7D_chr05_pilon	240907	242376	-	1470	YER045C	ACA1	49.6378	48.9177	42.3735	43.7604	29.3493	29.4799	52.8938	52.0358	109.357	105.636	90.7764	87.7176	36.2489	34.079	56.2225	57.788
1301	augustus_masked-CEN.PK113-7D_chr05_pilon-processed-gene-2.41	CEN.PK113-7D_chr05_pilon	244659	247355	-	2697	YER047C	SAP1	27.235	29.6937	21.5705	20.7178	16.5641	16.5144	22.3709	23.6493	26.3188	26.4978	21.2561	22.1495	14.3448	13.9976	22.4101	22.1346
1302	augustus_masked-CEN.PK113-7D_chr05_pilon-processed-gene-2.42	CEN.PK113-7D_chr05_pilon	247835	249010	-	1176	YER048C	CAJ1	97.0484	96.9342	94.1911	96.3582	73.8936	74.8439	101.532	109.319	97.56	100.278	99.854	105.373	78.637	79.0336	85.0671	90.1478
1303	augustus_masked-CEN.PK113-7D_chr05_pilon-processed-gene-2.43	CEN.PK113-7D_chr05_pilon	254503	255030	-	528	YER050C	RSM18	171.138	176.475	184.192	219.507	109.673	109.299	126.567	137.186	172.249	174.08	162.929	163.223	113.995	103.986	111.748	103.836
1304	augustus_masked-CEN.PK113-7D_chr05_pilon-processed-gene-2.45	CEN.PK113-7D_chr05_pilon	259261	260163	-	903	YER053C	PIC2	117.257	115.762	110.954	110.237	34.0545	31.6017	101.1	94.5455	202.654	160.523	187.464	176.357	39.738	43.3965	102.747	106.915
1305	augustus_masked-CEN.PK113-7D_chr05_pilon-processed-gene-2.46	CEN.PK113-7D_chr05_pilon	262573	264219	-	1647	YER054C	GIP2	73.0395	78.8188	50.8425	52.6945	15.0947	14.3597	40.3347	36.3552	73.404	60.7646	52.1059	47.0187	17.683	15.5134	32.2463	29.3717
1306	augustus_masked-CEN.PK113-7D_chr05_pilon-processed-gene-2.47	CEN.PK113-7D_chr05_pilon	265414	266307	-	894	YER055C	HIS1	327.64	355.184	545.975	569.863	1142.21	1120.92	544.422	524.25	279.986	297.767	421.814	412.655	669.799	675.965	390.606	406.024
1307	augustus_masked-CEN.PK113-7D_chr05_pilon-processed-gene-2.48	CEN.PK113-7D_chr05_pilon	267034	268635	-	1602	YER056C	FCY2	538.399	558.063	518.167	553.129	621.848	635.209	754.771	759.526	355.519	407.982	483.683	497.31	511.993	496.797	786.814	767.127
1308	augustus_masked-CEN.PK113-7D_chr05_pilon-processed-gene-2.5	CEN.PK113-7D_chr05_pilon	190394	192679	-	2286	YER017C	AFG3	102.124	97.4481	98.3886	89.2124	50.997	50.0252	76.2003	74.392	92.4454	95.3028	85.9982	86.8084	52.7534	52.8079	72.7787	75.1009
1309	augustus_masked-CEN.PK113-7D_chr05_pilon-processed-gene-2.50	CEN.PK113-7D_chr05_pilon	271250	271639	-	390	YER057C	HMF1	365.842	362.359	367.27	402.124	392.873	400.347	562.374	539.518	346.128	340.731	365.797	381.81	304.422	308.616	465.108	456.921
1310	augustus_masked-CEN.PK113-7D_chr05_pilon-processed-gene-2.51	CEN.PK113-7D_chr05_pilon	278806	280134	-	1329	YER061C	CEM1	43.0682	46.9312	49.1904	44.5757	44.2051	39.6939	45.2196	49.721	28.4448	28.5993	29.6788	31.6835	31.6537	28.676	36.0687	33.9731
1311	augustus_masked-CEN.PK113-7D_chr05_pilon-processed-gene-2.52	CEN.PK113-7D_chr05_pilon	280438	281190	-	753	YER062C	HOR2	94.878	84.6402	81.0628	73.581	74.7685	75.6996	100.63	106.668	202.178	193.268	178.318	178.014	146.304	143.828	128.273	131.129
1312	augustus_masked-CEN.PK113-7D_chr05_pilon-processed-gene-2.53	CEN.PK113-7D_chr05_pilon	283210	284727	-	1518	YER064C	Putative	69.4776	64.2249	42.4369	36.4481	12.7492	12.548	13.0922	12.7615	31.9148	33.4164	22.7414	22.7477	22.0754	19.9522	11.8831	12.8375
1313	augustus_masked-CEN.PK113-7D_chr05_pilon-processed-gene-2.54	CEN.PK113-7D_chr05_pilon	285728	287401	-	1674	YER065C	ICL1	32.9503	35.4503	31.1543	31.649	22.0713	19.2887	45.4073	44.9626	32.8871	34.4031	32.4654	31.1158	23.24	19.6363	33.9157	31.2754
1314	augustus_masked-CEN.PK113-7D_chr05_pilon-processed-gene-2.6	CEN.PK113-7D_chr05_pilon	192850	193515	-	666	YER018C	SPC25	27.2602	34.5508	29.1169	33.1362	28.5997	21.6894	32.6941	29.6619	27.9949	19.7466	21.9618	20.1268	23.4304	27.6954	50.717	34.8238
1315	augustus_masked-CEN.PK113-7D_chr05_pilon-processed-gene-2.7	CEN.PK113-7D_chr05_pilon	195164	195430	-	267	YER019C-A	SEB2	244.739	303.909	295.742	381.616	441.496	448.196	374.84	402.06	293.066	275.235	341.408	310.773	308.381	324.179	304.964	273.441
1316	augustus_masked-CEN.PK113-7D_chr05_pilon-processed-gene-2.8	CEN.PK113-7D_chr05_pilon	201945	202805	+	861	YER023W	PRO3	202.332	195.784	231.879	220.503	246.278	233.976	282.598	271.06	169.059	169.025	207.88	191.137	209.385	204.56	306.082	273.513
1317	augustus_masked-CEN.PK113-7D_chr05_pilon-processed-gene-2.9	CEN.PK113-7D_chr05_pilon	203061	205832	+	2772	YER024W	YAT2	32.3727	33.6689	28.1945	27.1869	22.7665	23.6543	20.4517	22.4017	39.6149	41.7864	26.4327	23.8892	14.6831	13.5153	20.3001	18.0207
1318	augustus_masked-CEN.PK113-7D_chr05_pilon-processed-gene-3.0	CEN.PK113-7D_chr05_pilon	290017	291282	+	1266	YFL009W	CDC4	57.4174	60.1483	46.9386	53.9645	30.2115	34.0625	52.786	56.7313	65.1707	63.2984	63.2423	62.8952	46.0092	38.7768	43.1429	39.4035
1319	augustus_masked-CEN.PK113-7D_chr05_pilon-processed-gene-3.1	CEN.PK113-7D_chr05_pilon	292548	293033	+	486	YER067W	RGI1	815.143	888.699	521.131	607.866	72.2457	64.9817	141.414	141.795	1231.71	1041.37	903.587	937.31	104.463	105.737	112.385	109.279
1320	augustus_masked-CEN.PK113-7D_chr05_pilon-processed-gene-3.10	CEN.PK113-7D_chr05_pilon	320760	322643	+	1884	YER080W	AIM9	78.2695	81.5595	75.2865	75.0593	58.0619	61.5638	65.9405	64.2953	67.2091	68.961	69.2466	64.382	61.7959	59.5806	56.5323	59.767
1321	augustus_masked-CEN.PK113-7D_chr05_pilon-processed-gene-3.11	CEN.PK113-7D_chr05_pilon	323484	324893	+	1410	YER081W	SER3	682.924	684.517	862.746	844.184	741.572	755.203	377.364	358.572	371.601	345.205	344.388	324.364	426.364	405.888	187.619	205.755
1322	augustus_masked-CEN.PK113-7D_chr05_pilon-processed-gene-3.12	CEN.PK113-7D_chr05_pilon	328046	328252	+	207	YER084W	Uncharacterized	38.4972	36.567	25.1944	22.3053	11.0863	8.20982	38.6333	38.4695	35.8155	20.2466	20.4277	12.6696	6.94789	5.89424	42.7036	39.7782
1323	augustus_masked-CEN.PK113-7D_chr05_pilon-processed-gene-3.13	CEN.PK113-7D_chr05_pilon	329277	331007	+	1731	YER086W	ILV1	192.753	191.399	250.533	228.896	334.53	330.609	222.9	213.075	216.438	214.566	232.749	223.012	238.539	241.849	187.867	185.715
1324	augustus_masked-CEN.PK113-7D_chr05_pilon-processed-gene-3.14	CEN.PK113-7D_chr05_pilon	331378	333108	+	1731	YER087W	AIM10	37.4297	42.1978	44.4289	40.8694	21.3003	23.1532	26.8047	28.1329	33.458	32.2684	32.9581	32.953	24.261	20.1506	19.0981	23.586
1325	augustus_masked-CEN.PK113-7D_chr05_pilon-processed-gene-3.15	CEN.PK113-7D_chr05_pilon	338747	340270	+	1524	YER090W	TRP2	173.328	166.884	221.23	219.214	231.645	236.45	173.893	171.025	165.304	168.748	202.093	205.023	191.715	179.239	139.018	147.635
1326	augustus_masked-CEN.PK113-7D_chr05_pilon-processed-gene-3.16	CEN.PK113-7D_chr05_pilon	343652	344029	+	378	YER092W	IES5	210.451	255.116	198.404	258.789	257.009	269.938	232.3	266.979	215.163	260.555	243.537	242.063	241.224	234.87	213.7	215.655
1327	augustus_masked-CEN.PK113-7D_chr05_pilon-processed-gene-3.17	CEN.PK113-7D_chr05_pilon	350775	351977	+	1203	YER095W	RAD51	173.9	169.446	188.856	194.116	101.994	99.7692	227.796	227.416	153.398	154.069	143.999	148.849	111.841	111.027	179.279	187.086
1328	augustus_masked-CEN.PK113-7D_chr05_pilon-processed-gene-3.18	CEN.PK113-7D_chr05_pilon	352483	354021	+	1539	YER096W	SHC1	5.5382	4.5249	3.81827	4.01713	3.33021	3.35874	11.1643	11.1943	3.5772	2.86408	1.89178	2.46148	2.42973	2.09857	6.91119	7.75791
1329	augustus_masked-CEN.PK113-7D_chr05_pilon-processed-gene-3.19	CEN.PK113-7D_chr05_pilon	356218	358482	+	2265	YER098W	UBP9	24.6892	24.095	27.3709	24.7039	17.6294	17.8196	28.3856	27.4162	27.8709	30.9774	29.2277	30.5553	24.637	22.3393	25.32	25.6293
1330	augustus_masked-CEN.PK113-7D_chr05_pilon-processed-gene-3.2	CEN.PK113-7D_chr05_pilon	293532	295295	+	1764	YER068W	MOT2	70.7878	69.2142	59.2962	63.1297	53.4254	52.6657	67.374	70.145	77.482	75.6594	71.7566	73.6762	60.4148	55.5778	69.3411	68.6563
1331	augustus_masked-CEN.PK113-7D_chr05_pilon-processed-gene-3.20	CEN.PK113-7D_chr05_pilon	360312	361064	+	753	YER100W	UBC6	259.327	272.015	236.067	263.873	215.061	220.61	287.063	283.092	245.947	279.442	287.131	278.921	252.308	240.095	280.692	277.385
1332	augustus_masked-CEN.PK113-7D_chr05_pilon-processed-gene-3.21	CEN.PK113-7D_chr05_pilon	363844	364446	+	603	YER102W	RPS8B	720.76	796.729	982.92	1035.13	1590.29	1684.64	747.539	784.612	679.018	738.053	817.242	843.879	1306.44	1401.14	562.303	641.567
1333	augustus_masked-CEN.PK113-7D_chr05_pilon-processed-gene-3.22	CEN.PK113-7D_chr05_pilon	365333	367261	+	1929	YER103W	SSA4	68.5047	90.4478	53.3484	53.9163	29.2658	28.5955	128.394	112.69	84.173	87.2433	43.5182	34.7445	48.7233	45.1313	87.1047	86.7588
1334	augustus_masked-CEN.PK113-7D_chr05_pilon-processed-gene-3.24	CEN.PK113-7D_chr05_pilon	373073	373984	+	912	YER106W	MAM1	18.1595	16.5165	16.0278	16.3895	6.96176	6.05609	7.81372	8.4797	4.10483	4.35775	3.57242	2.07687	3.31168	3.38394	4.33408	3.38572
1335	augustus_masked-CEN.PK113-7D_chr05_pilon-processed-gene-3.25	CEN.PK113-7D_chr05_pilon	387935	388498	+	564	YER112W	LSM4	198.302	203.46	189.105	197.171	178.218	193.973	240.345	232.694	176.612	179.111	200.094	197.238	183.219	164.284	188.842	195.389
1336	augustus_masked-CEN.PK113-7D_chr05_pilon-processed-gene-3.26	CEN.PK113-7D_chr05_pilon	302430	302810	-	381	YER071C	TDA2	132.952	135.692	115.097	134.127	101.191	125.078	125.107	138.669	114.441	127.639	105.527	126.388	96.2584	90.2318	102.236	93.651
1337	augustus_masked-CEN.PK113-7D_chr05_pilon-processed-gene-3.27	CEN.PK113-7D_chr05_pilon	308870	311659	-	2790	YER075C	PTP3	24.2408	27.1575	20.2723	19.3541	21.7971	22.6134	25.8822	27.0874	36.2021	39.0305	39.3063	39.7673	28.2488	26.1103	35.1092	32.6609
1338	augustus_masked-CEN.PK113-7D_chr05_pilon-processed-gene-3.28	CEN.PK113-7D_chr05_pilon	313387	314295	-	909	YER076C	Putative	21.8024	24.3985	25.6968	27.9799	30.1269	32.4057	27.4383	27.4604	21.3994	24.7224	29.4363	28.1303	30.6154	31.1087	24.1138	19.4001
1339	augustus_masked-CEN.PK113-7D_chr05_pilon-processed-gene-3.29	CEN.PK113-7D_chr05_pilon	315333	317399	-	2067	YER077C	Uncharacterized	28.7975	27.6481	29.8152	27.1081	19.2812	19.047	22.9455	22.0039	27.0249	28.5262	26.3598	25.5875	24.4573	18.1945	20.6179	19.8848
1340	augustus_masked-CEN.PK113-7D_chr05_pilon-processed-gene-3.3	CEN.PK113-7D_chr05_pilon	295891	298482	+	2592	ARG5%2C6	Protein	186.712	193.848	319.151	286.854	300.286	307.47	298.143	303.647	156.72	159.657	175.306	172.12	201.528	210.357	205.259	209.902
1341	augustus_masked-CEN.PK113-7D_chr05_pilon-processed-gene-3.30	CEN.PK113-7D_chr05_pilon	317605	319140	-	1536	YER078C	ICP55	35.5047	36.3191	40.5049	39.9441	35.5086	36.9261	43.9712	47.3074	55.053	52.9244	53.8405	51.7445	35.2999	34.9977	44.9169	46.7277
1342	augustus_masked-CEN.PK113-7D_chr05_pilon-processed-gene-3.31	CEN.PK113-7D_chr05_pilon	325069	326733	-	1665	YER082C	UTP7	51.1909	51.3262	48.7929	50.9028	47.4134	51.3317	46.3661	44.7918	40.3832	49.0409	44.7563	49.0044	49.2793	48.5371	37.6816	38.5329
1343	augustus_masked-CEN.PK113-7D_chr05_pilon-processed-gene-3.32	CEN.PK113-7D_chr05_pilon	326975	327832	-	858	YER083C	GET2	110.404	113.982	112.15	102.884	107.611	106.049	131.135	124.938	84.2692	73.7754	83.9436	90.5958	89.7627	92.4324	119.443	120.04
1344	augustus_masked-CEN.PK113-7D_chr05_pilon-processed-gene-3.33	CEN.PK113-7D_chr05_pilon	333384	333632	-	249	YER087C-B	SBH1	481.447	555.391	540.433	623.862	941.601	1000.15	581.6	583.955	641.769	627.699	639.471	645.119	947.546	923.224	504.512	493.549
1345	augustus_masked-CEN.PK113-7D_chr05_pilon-processed-gene-3.34	CEN.PK113-7D_chr05_pilon	333976	335988	-	2013	YER088C	DOT6	66.61	63.0592	57.581	55.0487	42.3328	44.7441	67.2609	68.0488	77.7434	71.6851	63.8448	63.477	42.7963	39.6827	71.9027	67.8674
1346	augustus_masked-CEN.PK113-7D_chr05_pilon-processed-gene-3.35	CEN.PK113-7D_chr05_pilon	336746	338140	-	1395	YER089C	PTC2	91.5986	91.7005	107.891	92.1141	88.2851	88.7278	124.076	125.2	95.6094	75.0566	98.7874	98.5959	72.9932	89.9325	132.143	129.561
1347	augustus_masked-CEN.PK113-7D_chr05_pilon-processed-gene-3.36	CEN.PK113-7D_chr05_pilon	340660	342963	-	2304	YER091C	MET6	1581.3	1451.58	1975.54	1809.34	2535.81	2585.44	1484.47	1467.14	1610.36	1537.52	1736.19	1803.52	1801.76	1826.64	1457.15	1419.79
1348	augustus_masked-CEN.PK113-7D_chr05_pilon-processed-gene-3.37	CEN.PK113-7D_chr05_pilon	344117	348409	-	4293	YER093C	TSC11	13.7363	12.9242	13.2604	12.1406	9.87153	10.6223	15.8063	15.0356	11.1653	12.3715	11.3515	11.9635	9.31338	8.82719	12.6558	14.2733
1349	augustus_masked-CEN.PK113-7D_chr05_pilon-processed-gene-3.39	CEN.PK113-7D_chr05_pilon	349526	350143	-	618	YER094C	PUP3	661.106	709.536	712.076	778.778	617.658	640.495	701.209	745.744	649.709	693.597	725.057	716.125	622.877	598.324	627.499	623.663
1350	augustus_masked-CEN.PK113-7D_chr05_pilon-processed-gene-3.4	CEN.PK113-7D_chr05_pilon	299430	302096	+	2667	YER070W	RNR1	211.886	180.535	193.784	167.226	127.951	123.485	240.803	236.655	244.983	268.148	227.61	237.945	142.77	140.797	266.692	262.943
1351	augustus_masked-CEN.PK113-7D_chr05_pilon-processed-gene-3.40	CEN.PK113-7D_chr05_pilon	358855	359811	-	957	YER099C	PRS2	145.903	156.608	132.171	145.067	109.588	115.5	150.333	151.458	130.931	142.178	146.246	143.95	114.591	109.719	139.303	141.465
1352	augustus_masked-CEN.PK113-7D_chr05_pilon-processed-gene-3.41	CEN.PK113-7D_chr05_pilon	361254	362546	-	1293	YER101C	AST2	47.3757	46.8329	40.6752	33.833	19.9965	21.0293	40.6612	34.9387	46.5517	42.4168	40.3161	38.3689	24.1927	22.647	36.795	37.0948
1353	augustus_masked-CEN.PK113-7D_chr05_pilon-processed-gene-3.42	CEN.PK113-7D_chr05_pilon	368584	372759	-	4176	YER105C	NUP157	39.161	38.9162	38.3804	37.2924	39.9513	39.4743	41.0305	46.4806	33.2217	34.832	35.7557	33.0059	32.3736	29.7671	36.8284	36.4776
1354	augustus_masked-CEN.PK113-7D_chr05_pilon-processed-gene-3.43	CEN.PK113-7D_chr05_pilon	374195	375292	-	1098	YER107C	GLE2	58.1876	56.6668	59.1379	62.7202	61.1685	63.7803	76.8715	72.7337	50.6742	51.1344	57.0723	59.5143	61.039	66.4765	66.4344	64.2428
1355	augustus_masked-CEN.PK113-7D_chr05_pilon-processed-gene-3.44	CEN.PK113-7D_chr05_pilon	375960	378335	-	2376	YER109C	FLO8	20.5319	21.5676	21.1149	18.8398	19.6712	18.4177	28.0926	31.0337	19.6177	20.7411	19.9266	20.0522	17.9171	17.0366	24.1069	24.9229
1356	augustus_masked-CEN.PK113-7D_chr05_pilon-processed-gene-3.45	CEN.PK113-7D_chr05_pilon	379483	382824	-	3342	YER110C	KAP123	86.3388	84.5042	89.9823	85.0485	106.64	111.003	87.7556	90.018	77.709	86.7892	80.5001	87.5859	93.0407	92.0439	81.5654	77.9799
1357	augustus_masked-CEN.PK113-7D_chr05_pilon-processed-gene-3.46	CEN.PK113-7D_chr05_pilon	383296	386580	-	3285	YER111C	SWI4	29.1102	30.3696	28.0847	28.7064	28.3161	31.1476	32.3706	32.2826	30.5906	29.8276	29.2263	30.8699	24.9991	23.159	25.509	26.2981
1358	augustus_masked-CEN.PK113-7D_chr05_pilon-processed-gene-3.5	CEN.PK113-7D_chr05_pilon	303289	303678	+	390	YER072W	VTC1	211.972	200.685	221.492	217.316	229.29	232.401	375.187	386.183	251.832	257.54	260.573	240.219	205.222	250.095	378.868	391.471
1359	augustus_masked-CEN.PK113-7D_chr05_pilon-processed-gene-3.6	CEN.PK113-7D_chr05_pilon	304508	306070	+	1563	YER073W	ALD5	211.786	216.572	274.783	258.105	202.079	203.051	145.136	141.92	145.258	140.728	169.686	163.971	123.256	128.894	179.828	168.361
1360	augustus_masked-CEN.PK113-7D_chr05_pilon-processed-gene-3.9	CEN.PK113-7D_chr05_pilon	319718	320350	+	633	YER079W	Uncharacterized	99.3995	97.6962	80.5325	77.1451	33.4743	37.1387	154.981	142.373	110.86	90.0675	80.3807	81.7119	32.3769	31.1802	130.11	130.514
1361	augustus_masked-CEN.PK113-7D_chr05_pilon-processed-gene-4.1	CEN.PK113-7D_chr05_pilon	388635	390755	-	2121	YER113C	TMN3	35.5133	32.4401	33.108	32.7642	40.1412	40.6964	42.2214	39.2051	26.5099	27.5615	28.4667	29.3324	32.3785	28.8979	33.7819	35.7483
1362	augustus_masked-CEN.PK113-7D_chr05_pilon-processed-gene-4.10	CEN.PK113-7D_chr05_pilon	416430	417041	+	612	YER128W	Uncharacterized	42.5734	49.1019	37.4472	39.2567	38.4977	33.2065	42.1771	44.5402	48.4563	50.5344	41.6827	45.2338	36.7779	37.9964	31.8235	37.1117
1363	augustus_masked-CEN.PK113-7D_chr05_pilon-processed-gene-4.11	CEN.PK113-7D_chr05_pilon	417852	421280	+	3429	YER129W	SAK1	40.9627	41.2573	37.8088	37.6568	35.0465	36.4477	48.3295	49.684	39.6669	43.1154	40.3508	41.9383	34.6446	30.0145	43.0699	41.2024
1364	augustus_masked-CEN.PK113-7D_chr05_pilon-processed-gene-4.14	CEN.PK113-7D_chr05_pilon	439801	441156	+	1356	YER136W	GDI1	346.782	331.076	297.066	309.453	251.149	258.852	337.562	349.304	263.735	275.716	276.054	287.855	254.392	238.549	278.034	284.489
1365	augustus_masked-CEN.PK113-7D_chr05_pilon-processed-gene-4.15	CEN.PK113-7D_chr05_pilon	445821	447491	+	1671	YER140W	Protein	21.3981	23.374	18.7701	20.2318	23.3011	24.0693	27.1038	27.3559	19.8556	24	25.098	24.3706	23.9702	19.8004	25.633	25.9933
1366	augustus_masked-CEN.PK113-7D_chr05_pilon-processed-gene-4.16	CEN.PK113-7D_chr05_pilon	447715	449175	+	1461	YER141W	COX15	264.564	248.323	237.607	222.56	85.2917	83.314	119.175	122.374	197.302	192.84	183.668	177.364	90.3191	81.2521	95.921	86.2296
1367	augustus_masked-CEN.PK113-7D_chr05_pilon-processed-gene-4.17	CEN.PK113-7D_chr05_pilon	450575	451861	+	1287	YER143W	DDI1	113.661	118.099	100.735	100.391	59.9125	56.2296	114.8	110.6	107.511	102.971	112.787	109.021	91.6903	77.9611	107.549	113.403
1368	augustus_masked-CEN.PK113-7D_chr05_pilon-processed-gene-4.18	CEN.PK113-7D_chr05_pilon	456841	457122	+	282	YER146W	LSM5	305.684	329.616	314.394	399.336	390.344	366.352	303.52	319.31	290.232	304.412	318.332	316.459	314.418	315.589	260.454	230.914
1369	augustus_masked-CEN.PK113-7D_chr05_pilon-processed-gene-4.19	CEN.PK113-7D_chr05_pilon	459559	460281	+	723	YER148W	SPT15	276.509	289.06	277.764	313.464	295.507	308.703	337.633	314.219	256.356	273.447	279.965	305.911	277.896	262.763	280.51	274.375
1370	augustus_masked-CEN.PK113-7D_chr05_pilon-processed-gene-4.2	CEN.PK113-7D_chr05_pilon	391293	394415	-	3123	YER114C	BOI2	34.8805	33.8113	31.1174	27.389	27.6785	26.8229	45.8392	43.5927	30.5791	32.3235	29.9655	29.2054	23.0952	22.1541	45.0578	44.8441
1371	augustus_masked-CEN.PK113-7D_chr05_pilon-processed-gene-4.20	CEN.PK113-7D_chr05_pilon	462626	463072	+	447	YER150W	SPI1	362.752	499.036	191.934	210.263	52.366	47.6817	249.051	259.513	573.767	499.673	217.42	158.576	74.4847	76.5879	203.543	186.05
1372	augustus_masked-CEN.PK113-7D_chr05_pilon-processed-gene-4.21	CEN.PK113-7D_chr05_pilon	469276	470484	+	1209	YER154W	OXA1	68.7792	73.9406	78.436	83.3066	76.4955	76.2566	71.7785	73.5292	66.1183	60.7242	66.396	67.6682	62.5129	64.2912	66.1604	64.531
1373	augustus_masked-CEN.PK113-7D_chr05_pilon-processed-gene-4.22	CEN.PK113-7D_chr05_pilon	479044	481449	+	2406	YER157W	COG3	32.545	32.8446	32.1476	31.9081	30.7444	32.7267	39.4579	40.6714	32.6138	36.1297	35.2075	38.5446	34.7897	31.5602	38.0244	39.7844
1374	augustus_masked-CEN.PK113-7D_chr05_pilon-processed-gene-4.23	CEN.PK113-7D_chr05_pilon	499513	503919	+	4407	YER164W	CHD1	31.4163	29.3019	29.5183	26.228	28.3104	25.4189	33.3281	34.94	26.4501	25.2834	25.4661	27.6722	21.49	19.3963	31.5713	33.3823
1375	augustus_masked-CEN.PK113-7D_chr05_pilon-processed-gene-4.24	CEN.PK113-7D_chr05_pilon	504494	506227	+	1734	YER165W	PAB1	514.238	476.425	491.939	405.37	390.418	397.171	427.357	410.268	427.894	385.842	362.312	350.345	370.502	384.6	418.064	427.572
1376	augustus_masked-CEN.PK113-7D_chr05_pilon-processed-gene-4.25	CEN.PK113-7D_chr05_pilon	506865	511580	+	4716	YER166W	DNF1	28.3733	28.5055	28.8302	29.6039	28.5155	27.2668	32.5883	32.9429	24.935	25.2969	26.3111	24.5769	19.6245	20.4386	27.3844	26.9028
1377	augustus_masked-CEN.PK113-7D_chr05_pilon-processed-gene-4.26	CEN.PK113-7D_chr05_pilon	512337	514892	+	2556	YER167W	BCK2	42.4283	43.6216	37.7616	37.7205	34.836	34.4906	40.5498	42.8979	40.8087	42.8864	35.2025	35.0855	29.4282	27.4055	30.535	32.2147
1378	augustus_masked-CEN.PK113-7D_chr05_pilon-processed-gene-4.27	CEN.PK113-7D_chr05_pilon	517484	519874	+	2391	YER169W	RPH1	37.5312	36.8813	31.0897	25.7586	22.9071	20.7306	44.9708	46.7869	43.8398	45.6041	36.2981	34.856	21.2334	19.241	43.3126	44.1665
1379	augustus_masked-CEN.PK113-7D_chr05_pilon-processed-gene-4.28	CEN.PK113-7D_chr05_pilon	520089	520766	+	678	YER170W	ADK2	81.8662	75.3587	77.8959	80.1045	47.9507	48.3553	57.2238	61.7748	74.9198	72.4726	79.4421	76.6109	51.6527	52.1875	44.3074	44.8341
1380	augustus_masked-CEN.PK113-7D_chr05_pilon-processed-gene-4.29	CEN.PK113-7D_chr05_pilon	521197	523533	+	2337	YER171W	RAD3	38.6949	39.191	41.8974	40.9539	43.5013	46.9943	48.2799	44.1329	36.9062	41.4015	45.1753	43.9221	44.6788	40.5382	38.8703	39.168
1381	augustus_masked-CEN.PK113-7D_chr05_pilon-processed-gene-4.3	CEN.PK113-7D_chr05_pilon	396048	396872	-	825	YER116C	SLX8	51.4883	50.4624	43.093	40.4094	26.7966	31.0704	57.8727	51.5102	49.6478	51.0633	39.0714	41.2376	30.5947	24.7936	43.2944	44.0815
1382	augustus_masked-CEN.PK113-7D_chr05_pilon-processed-gene-4.30	CEN.PK113-7D_chr05_pilon	530415	532394	+	1980	YER173W	RAD24	28.103	30.5833	23.0379	24.8607	21.326	25.3913	31.9515	32.7159	26.0992	24.9624	24.5071	23.6947	24.9145	19.8277	28.6016	29.6302
1383	augustus_masked-CEN.PK113-7D_chr05_pilon-processed-gene-4.31	CEN.PK113-7D_chr05_pilon	535586	538951	+	3366	YER176W	ECM32	25.9393	24.8714	25.6631	22.738	24.794	26.8639	32.4855	33.0753	22.1782	25.031	25.8252	25.582	28.6703	25.4162	32.7736	31.9847
1384	augustus_masked-CEN.PK113-7D_chr05_pilon-processed-gene-4.32	CEN.PK113-7D_chr05_pilon	539500	540303	+	804	YER177W	BMH1	1885.62	2046.65	2067.13	2089.4	1850.83	1724.8	2080.12	2038.99	1479.58	1429.28	1507.28	1444.23	1506.1	1380.08	1714.53	1694.87
1385	augustus_masked-CEN.PK113-7D_chr05_pilon-processed-gene-4.33	CEN.PK113-7D_chr05_pilon	540637	541968	+	1332	YER178W	PDA1	531.678	524.684	533.534	517.958	380.984	373.93	431.086	443.377	468.75	419.181	420.657	426.327	298.98	345.439	369.101	392.283
1386	augustus_masked-CEN.PK113-7D_chr05_pilon-processed-gene-4.35	CEN.PK113-7D_chr05_pilon	546414	547148	+	735	YER182W	FMP10	170.173	184.445	175.09	201.234	65.9839	61.1757	116.237	116.052	159.492	153.662	157.974	148.773	72.3999	62.7875	84.8715	84.488
1387	augustus_masked-CEN.PK113-7D_chr05_pilon-processed-gene-4.36	CEN.PK113-7D_chr05_pilon	553339	554250	+	912	YER185W	PUG1	4.25496	4.39886	4.10763	3.60397	2.85181	3.02804	9.20283	6.96846	4.34629	4.19929	5.16861	3.75434	3.39053	3.46264	7.24974	5.86859
1388	augustus_masked-CEN.PK113-7D_chr05_pilon-processed-gene-4.4	CEN.PK113-7D_chr05_pilon	398653	399756	-	1104	YER118C	SHO1	90.3848	97.6338	93.0817	101.721	135.253	147.584	107.293	107.433	62.6993	69.1177	76.541	83.6722	118.223	118.253	80.8504	83.2234
1389	augustus_masked-CEN.PK113-7D_chr05_pilon-processed-gene-4.42	CEN.PK113-7D_chr05_pilon	400197	401543	-	1347	YER119C	AVT6	35.5992	37.9311	36.2635	36.834	28.9627	29.7537	54.2556	59.6296	39.6175	37.8195	40.3467	42.2391	30.6435	30.0511	80.9371	66.1213
1390	augustus_masked-CEN.PK113-7D_chr05_pilon-processed-gene-4.43	CEN.PK113-7D_chr05_pilon	403571	405052	-	1482	YER122C	GLO3	236.828	227.745	212.531	211.856	188.968	198.716	212.266	203.719	225.71	242.084	243.041	238.459	219.129	191.389	199.792	204.37
1391	augustus_masked-CEN.PK113-7D_chr05_pilon-processed-gene-4.45	CEN.PK113-7D_chr05_pilon	414086	414871	-	786	YER126C	NSA2	123.25	134.149	117.47	135.607	144.427	158.646	116.653	119.237	109.266	114.181	120.031	123.734	130.464	131.398	106.795	112.442
1392	augustus_masked-CEN.PK113-7D_chr05_pilon-processed-gene-4.46	CEN.PK113-7D_chr05_pilon	421614	422975	-	1362	YER130C	Zinc	41.5159	40.3477	41.2572	37.8648	42.2354	44.347	47.6121	47.2795	49.2594	53.0539	41.073	38.5646	48.2045	49.6917	47.4892	46.1983
1393	augustus_masked-CEN.PK113-7D_chr05_pilon-processed-gene-4.47	CEN.PK113-7D_chr05_pilon	425714	430975	-	5262	YER132C	PMD1	6.34743	6.60269	7.07738	7.36176	8.63518	7.64346	12.1131	12.2086	6.70987	7.33306	5.63836	5.92548	6.6007	5.48308	12.9066	11.9057
1394	augustus_masked-CEN.PK113-7D_chr05_pilon-processed-gene-4.48	CEN.PK113-7D_chr05_pilon	437454	437990	-	537	YER134C	Putative	154.204	167.879	151.285	140.631	122.649	119.598	167.942	153.709	139.837	149.632	143.287	147.193	121.726	109.595	130.886	125.607
1395	augustus_masked-CEN.PK113-7D_chr05_pilon-processed-gene-4.49	CEN.PK113-7D_chr05_pilon	441558	442004	-	447	YER137C	Uncharacterized	31.1595	36.2381	27.7712	33.0888	29.0922	25.3457	33.4784	29.9767	31.5293	31.6842	31.481	34.3879	33.9444	35.6447	28.9397	25.4821
1396	augustus_masked-CEN.PK113-7D_chr05_pilon-processed-gene-4.5	CEN.PK113-7D_chr05_pilon	401835	402569	+	735	YER120W	SCS2	316.211	319.252	315.103	280.983	255.818	246.437	382.537	358.469	295.614	266.524	280.393	277.227	235.691	248.611	374.002	383.324
1397	augustus_masked-CEN.PK113-7D_chr05_pilon-processed-gene-4.50	CEN.PK113-7D_chr05_pilon	444819	445499	-	681	YER139C	RTR1	56.5757	63.8005	55.6568	54.9298	48.4134	49.0781	64.6454	59.5913	56.9124	49.4463	54.3568	54.3435	46.9901	42.3671	50.233	44.3343
1398	augustus_masked-CEN.PK113-7D_chr05_pilon-processed-gene-4.51	CEN.PK113-7D_chr05_pilon	449402	450292	-	891	YER142C	MAG1	73.6502	73.5698	71.4755	78.6091	55.118	60.4783	76.6908	82.5847	52.149	58.8781	59.2061	58.133	65.6155	60.9772	64.3657	63.1495
1399	augustus_masked-CEN.PK113-7D_chr05_pilon-processed-gene-4.52	CEN.PK113-7D_chr05_pilon	452062	454479	-	2418	YER144C	UBP5	25.7349	24.8869	22.9962	22.6229	17.1466	17.5999	26.4913	25.6497	25.6216	27.3139	24.4255	22.8071	20.4609	17.5421	23.9854	24.4332
1400	augustus_masked-CEN.PK113-7D_chr05_pilon-processed-gene-4.53	CEN.PK113-7D_chr05_pilon	454782	455996	-	1215	YER145C	FTR1	83.9525	75.0083	92.679	86.5666	40.9235	42.4858	92.1475	97.5548	76.7873	95.3944	56.4831	53.2436	67.0575	62.3197	162.307	172.645
1401	augustus_masked-CEN.PK113-7D_chr05_pilon-processed-gene-4.54	CEN.PK113-7D_chr05_pilon	457224	459098	-	1875	YER147C	SCC4	24.281	23.4146	21.3506	19.1575	15.7479	15.6348	23.5215	23.6037	25.6033	25.2812	21.0733	21.214	16.3765	16.5743	24.3006	21.7014
1402	augustus_masked-CEN.PK113-7D_chr05_pilon-processed-gene-4.55	CEN.PK113-7D_chr05_pilon	460464	461726	-	1263	YER149C	PEA2	56.8954	54.298	52.9241	52.9154	47.787	53.8781	56.5475	62.0192	50.0403	47.4864	55.3793	55.6615	57.7905	48.0747	54.8534	51.9927
1403	augustus_masked-CEN.PK113-7D_chr05_pilon-processed-gene-4.56	CEN.PK113-7D_chr05_pilon	463942	466680	-	2739	YER151C	UBP3	83.2856	79.7561	78.6031	72.4005	66.7765	70.5253	81.3471	80.399	84.9547	91.4917	83.6701	87.0266	72.8821	64.7223	81.8376	80.9179
1404	augustus_masked-CEN.PK113-7D_chr05_pilon-processed-gene-4.57	CEN.PK113-7D_chr05_pilon	466913	468244	-	1332	YER152C	Uncharacterized	48.9539	49.8373	48.0319	46.4141	53.5239	49.8645	63.1887	63.7501	40.3392	40.3611	45.0685	47.2542	43.5675	45.261	74.0791	60.7871
1405	augustus_masked-CEN.PK113-7D_chr05_pilon-processed-gene-4.58	CEN.PK113-7D_chr05_pilon	468297	469061	-	765	YER153C	PET122	6.88421	8.6083	8.06554	6.44475	7.29957	9.81153	8.59067	9.60868	9.01958	6.23415	7.4304	7.04695	6.48606	6.94256	10.6156	9.50776
1406	augustus_masked-CEN.PK113-7D_chr05_pilon-processed-gene-4.59	CEN.PK113-7D_chr05_pilon	470601	477104	-	6504	YER155C	BEM2	32.0798	33.8201	35.6654	36.951	39.7179	42.6665	46.346	47.4201	29.4	27.8972	28.1373	27.6885	29.6974	28.5252	36.5412	37.2838
1407	augustus_masked-CEN.PK113-7D_chr05_pilon-processed-gene-4.6	CEN.PK113-7D_chr05_pilon	403075	403419	+	345	YER121W	Uncharacterized	45.9958	49.8042	34.9173	38.7886	9.97767	13.3409	36.0322	33.7348	26.8084	27.6471	26.9243	31.0405	12.9231	10.4016	26.0388	31.8225
1408	augustus_masked-CEN.PK113-7D_chr05_pilon-processed-gene-4.60	CEN.PK113-7D_chr05_pilon	477581	478561	-	981	YER156C	UPF0160	130.679	125.539	134.628	133.7	147.922	140.32	126.88	122.542	119.197	121.685	125.356	120.303	159.288	143.249	115.163	108.347
1409	augustus_masked-CEN.PK113-7D_chr05_pilon-processed-gene-4.61	CEN.PK113-7D_chr05_pilon	483113	484834	-	1722	YER158C	Uncharacterized	114.164	86.5949	66.5437	55.5803	32.1619	32.5675	137.621	137.22	200.092	201.63	132.682	129.709	45.8525	45.3466	137.349	141.538
1410	augustus_masked-CEN.PK113-7D_chr05_pilon-processed-gene-4.62	CEN.PK113-7D_chr05_pilon	485786	486214	-	429	YER159C	BUR6	630.116	720.413	569.825	667.653	416.178	437.402	688.987	729.638	524.779	545.23	535.817	518.103	388.05	375.418	581.302	526.706
1411	augustus_masked-CEN.PK113-7D_chr05_pilon-processed-gene-4.63	CEN.PK113-7D_chr05_pilon	493601	494602	-	1002	YER161C	SPT2	115.837	120.49	115.532	118.871	110.697	121.479	103.438	102.245	104.685	113.149	117.54	118.8	108.727	97.9868	91.0889	90.5996
1412	augustus_masked-CEN.PK113-7D_chr05_pilon-processed-gene-4.64	CEN.PK113-7D_chr05_pilon	494884	497903	-	3020	YER162C	RAD4	28.7735	29.6759	28.9681	30.422	25.5323	25.7213	31.3308	33.3152	28.4137	33.6652	29.9775	29.6708	26.026	25.5239	26.5337	26.5381
1413	augustus_masked-CEN.PK113-7D_chr05_pilon-processed-gene-4.65	CEN.PK113-7D_chr05_pilon	515144	516733	-	1590	YER168C	CCA1	43.3203	39.8939	38.2515	37.9968	37.5261	39.8137	46.7107	47.9159	42.7036	48.8547	41.7665	43.985	39.483	41.9342	40.0014	41.4293
1414	augustus_masked-CEN.PK113-7D_chr05_pilon-processed-gene-4.66	CEN.PK113-7D_chr05_pilon	523645	530136	-	6492	YER172C	BRR2	10.0121	10.4703	10.4207	10.0534	9.08472	8.85666	11.9647	12.7379	9.20377	9.58339	9.47119	9.067	7.643	7.16384	11.2361	11.2354
1415	augustus_masked-CEN.PK113-7D_chr05_pilon-processed-gene-4.67	CEN.PK113-7D_chr05_pilon	532549	533064	-	516	YER174C	GRX4	75.4725	86.989	62.4929	68.248	59.5953	58.1847	75.3429	78.053	66.2912	74.9202	76.5746	79.3446	56.0235	60.2265	64.346	67.9525
1416	augustus_masked-CEN.PK113-7D_chr05_pilon-processed-gene-4.68	CEN.PK113-7D_chr05_pilon	533360	534259	-	900	YER175C	TMT1	71.0659	66.4422	76.229	75.3013	51.8469	51.219	71.789	75.2079	71.365	66.1575	62.7732	65.5652	37.4735	37.2412	74.9812	71.0571
1417	augustus_masked-CEN.PK113-7D_chr05_pilon-processed-gene-4.69	CEN.PK113-7D_chr05_pilon	543612	544415	-	804	YER180C	ISC10	59.4696	62.3249	52.5324	52.4638	52.8999	56.8063	71.9899	71.8074	46.6536	51.8578	49.576	50.4696	49.9082	51.5073	63.1965	60.5949
1418	augustus_masked-CEN.PK113-7D_chr05_pilon-processed-gene-4.7	CEN.PK113-7D_chr05_pilon	405505	407079	+	1575	YER123W	YCK3	56.7559	59.017	55.452	50.1346	45.6059	55.0742	58.8187	58.387	52.6645	61.1567	61.6619	63.9232	46.8903	46.0246	50.421	55.0246
1419	augustus_masked-CEN.PK113-7D_chr05_pilon-processed-gene-4.70	CEN.PK113-7D_chr05_pilon	544753	545010	-	258	YER180C-A	SLO1	49.1511	54.2764	43.5599	42.7688	41.8057	46.3831	53.0929	59.6527	39.8317	42.2914	40.5711	38.4017	47.1043	43.9528	40.3904	54.7875
1420	augustus_masked-CEN.PK113-7D_chr05_pilon-processed-gene-4.71	CEN.PK113-7D_chr05_pilon	547219	547854	-	636	YER183C	FAU1	54.913	58.7935	61.7892	66.0761	58.8149	62.4595	61.2517	57.4269	51.2443	50.5589	52.6441	46.8487	55.629	56.3109	52.0923	52.9735
1421	augustus_masked-CEN.PK113-7D_chr05_pilon-processed-gene-4.72	CEN.PK113-7D_chr05_pilon	550181	552565	-	2385	YER184C	Uncharacterized	5.89807	5.0145	5.32811	4.65937	4.29786	4.86909	8.66488	7.12719	4.64738	5.30206	3.51687	4.7345	4.70359	3.64121	5.21299	6.44457
1422	augustus_masked-CEN.PK113-7D_chr05_pilon-processed-gene-4.73	CEN.PK113-7D_chr05_pilon	555590	556510	-	921	YER186C	Uncharacterized	104.657	101.254	82.9448	98.2258	85.5487	93.1059	114.685	105.251	110.624	119.726	100.255	104.569	83.1541	79.7976	96.9151	92.3093
1423	augustus_masked-CEN.PK113-7D_chr05_pilon-processed-gene-4.8	CEN.PK113-7D_chr05_pilon	410883	413312	+	2430	YER125W	RSP5	142.668	142.697	130.162	118.417	92.1723	92.4605	131.672	127.458	133.91	130.662	125.09	119.139	84.2509	87.1885	114.484	110.804
1424	augustus_masked-CEN.PK113-7D_chr05_pilon-processed-gene-4.9	CEN.PK113-7D_chr05_pilon	415052	416125	+	1074	YER127W	LCP5	49.8743	47.9252	51.4315	54.2121	66.4528	64.2166	41.5801	42.5622	43.0582	47.5002	50.0861	54.4681	62.5369	60.6779	43.3611	36.8004
1425	augustus_masked-CEN.PK113-7D_chr06_pilon-processed-gene-0.0	CEN.PK113-7D_chr06_pilon	7057	8196	+	1140	YFL062W	COS4	75.799	79.8767	69.2659	69.3336	60.928	62.797	72.8586	81.4051	71.1504	68.4563	58.0708	56.3631	51.9145	54.3949	51.6308	52.2455
1426	augustus_masked-CEN.PK113-7D_chr06_pilon-processed-gene-0.1	CEN.PK113-7D_chr06_pilon	10173	10850	+	678	YNL335W	DDI3	5.72348	6.36362	6.93371	6.23292	2.48215	3.02873	15.9993	13.4391	3.35623	4.6894	2.45381	3.86815	3.60614	3.81085	10.3879	7.2868
1427	augustus_masked-CEN.PK113-7D_chr06_pilon-processed-gene-0.10	CEN.PK113-7D_chr06_pilon	49767	51635	+	1869	YFL041W	FET5	50.6829	47.425	42.3274	39.1917	28.077	28.7179	37.4925	33.0612	43.0056	42.4896	35.68	33.6772	27.2791	24.7685	34.3377	34.2169
1428	augustus_masked-CEN.PK113-7D_chr06_pilon-processed-gene-0.11	CEN.PK113-7D_chr06_pilon	51978	53600	+	1623	YFL040W	Probable	0.256174	0.326467	0.135775	0.192872	0	0.0872577	0.487856	0.37742	0.0452274	0.178089	0.170844	0.179545	0	0.0884425	0.177121	0.169112
1429	augustus_masked-CEN.PK113-7D_chr06_pilon-processed-gene-0.12	CEN.PK113-7D_chr06_pilon	56964	58337	+	1374	YFL037W	TUB2	368.666	359.793	389.991	361.615	324.577	325.858	398.085	397.613	317.283	306.708	325.058	307.307	315.591	310.59	349.868	350.228
1430	augustus_masked-CEN.PK113-7D_chr06_pilon-processed-gene-0.13	CEN.PK113-7D_chr06_pilon	59410	63465	+	4056	YFL036W	RPO41	42.4722	44.9198	46.271	42.8527	25.4042	24.2142	30.1216	30.488	41.0817	45.4828	40.8811	39.9635	28.4735	26.4895	22.1838	23.2616
1431	augustus_masked-CEN.PK113-7D_chr06_pilon-processed-gene-0.14	CEN.PK113-7D_chr06_pilon	66105	69326	+	3222	YFL034W	Uncharacterized	18.969	17.7135	18.5117	16.3462	16.6429	16.0871	23.7881	25.7369	17.6106	17.336	17.4914	18.6535	14.1723	15.4368	21.5913	22.4252
1432	augustus_masked-CEN.PK113-7D_chr06_pilon-processed-gene-0.15	CEN.PK113-7D_chr06_pilon	75807	76499	+	693	YFL031W	HAC1	292.179	238.55	335.684	324.436	470.453	421.077	361.961	363.289	448.58	394.768	386.212	386.747	710.909	677.32	360.372	320.214
1433	augustus_masked-CEN.PK113-7D_chr06_pilon-processed-gene-0.16	CEN.PK113-7D_chr06_pilon	77459	78616	+	1158	YFL030W	AGX1	37.6994	37.3239	23.3429	24.464	4.7562	3.97464	17.4358	20.2333	56.8596	49.7954	30.4697	27.3031	5.83731	5.70202	15.4533	15.2878
1434	augustus_masked-CEN.PK113-7D_chr06_pilon-processed-gene-0.17	CEN.PK113-7D_chr06_pilon	83208	84503	+	1296	YFL026W	STE2	745.67	741.517	851.863	781.249	1249.43	1247.04	1590.61	1681.51	1061.87	1009.18	850.509	793.314	987.108	1052.09	1299.43	1347.3
1435	augustus_masked-CEN.PK113-7D_chr06_pilon-processed-gene-0.2	CEN.PK113-7D_chr06_pilon	11991	12887	+	897	YFL059W	SNZ3	30.2055	26.1594	16.7872	16.6636	9.38072	9.47286	13.5055	13.0603	16.8576	17.7225	12.8285	11.2077	9.53999	10.4816	7.93181	7.64965
1436	augustus_masked-CEN.PK113-7D_chr06_pilon-processed-gene-0.20	CEN.PK113-7D_chr06_pilon	10929	11597	-	669	YFL060C	SNO3	66.084	65.2843	51.3849	50.3002	32.9308	30.9065	35.8614	36.2816	38.0735	43.4205	30.5672	32.1238	28.4848	23.3873	22.5591	22.8725
1437	augustus_masked-CEN.PK113-7D_chr06_pilon-processed-gene-0.21	CEN.PK113-7D_chr06_pilon	14933	15391	-	459	YFL057C	AAD16	28.5332	33.3118	32.0061	37.8501	24.6652	26.6886	82.2841	66.8937	28.3061	28.337	30.2049	26.6641	51.7005	44.8765	47.9113	43.951
1438	augustus_masked-CEN.PK113-7D_chr06_pilon-processed-gene-0.22	CEN.PK113-7D_chr06_pilon	15421	16059	-	639	YFL056C	AAD6	38.2803	37.3138	40.233	36.2508	26.6956	27.5925	69.0184	64.3468	28.7183	29.2883	28.7478	28.7297	49.9661	51.1046	47.5739	51.5436
1439	augustus_masked-CEN.PK113-7D_chr06_pilon-processed-gene-0.23	CEN.PK113-7D_chr06_pilon	21475	23415	-	1941	YFL054C	Uncharacterized	30.5598	33.2646	25.9227	24.1103	8.43381	7.00436	24.0678	23.3139	29.9138	27.9582	21.9282	20.5302	10.8551	10.0206	18.0686	19.4434
1440	augustus_masked-CEN.PK113-7D_chr06_pilon-processed-gene-0.24	CEN.PK113-7D_chr06_pilon	30686	31168	-	483	YFL051C	Uncharacterized	0.143468	0.313431	0.608315	0.648097	5.8599	4.98453	5.90154	6.65819	0.30395	0.448816	0.28704	0.603315	1.63772	0.891566	2.82707	3.55162
1441	augustus_masked-CEN.PK113-7D_chr06_pilon-processed-gene-0.25	CEN.PK113-7D_chr06_pilon	33900	36476	-	2577	YFL050C	ALR2	28.9603	29.784	28.3897	30.3678	17.187	17.2009	57.7635	62.634	86.8771	86.3076	76.2871	74.292	28.2397	23.7287	65.2576	64.1707
1442	augustus_masked-CEN.PK113-7D_chr06_pilon-processed-gene-0.26	CEN.PK113-7D_chr06_pilon	39471	40808	-	1338	YFL048C	EMP47	116.89	112.918	104.636	104.402	108.111	114.047	94.2692	99.2309	92.386	93.4836	103.048	102.306	113.402	115.81	81.7501	88.8744
1443	augustus_masked-CEN.PK113-7D_chr06_pilon-processed-gene-0.27	CEN.PK113-7D_chr06_pilon	44256	45020	-	765	YFL045C	SEC53	540.954	510.066	516.291	551.896	654.861	632.381	595.24	603.945	468.73	495.331	482.07	473.765	650.58	658.136	471.034	495.66
1444	augustus_masked-CEN.PK113-7D_chr06_pilon-processed-gene-0.28	CEN.PK113-7D_chr06_pilon	45283	46188	-	906	YFL044C	OTU1	182.569	180.963	142.53	142.781	94.9017	104.104	122.963	131.672	144.783	147.47	139.176	133.961	104.929	104.092	112.243	107.925
1445	augustus_masked-CEN.PK113-7D_chr06_pilon-processed-gene-0.29	CEN.PK113-7D_chr06_pilon	46348	48372	-	2025	YFL042C	Uncharacterized	62.9986	56.3684	51.4722	47.1092	26.4051	26.3307	37.8886	39.8538	54.2284	51.5986	46.2134	48.4229	27.77	24.8806	38.1871	40.5266
1446	augustus_masked-CEN.PK113-7D_chr06_pilon-processed-gene-0.3	CEN.PK113-7D_chr06_pilon	13557	14579	+	1023	YFL058W	THI5	13.8861	13.9105	12.35	9.94478	4.48654	3.32245	6.9659	7.70931	3.22892	4.44999	2.10061	1.99395	4.99087	5.12149	3.58281	2.01224
1447	augustus_masked-CEN.PK113-7D_chr06_pilon-processed-gene-0.31	CEN.PK113-7D_chr06_pilon	55994	56614	-	621	YFL038C	YPT1	1017.67	1019	895.288	1022.27	747.463	710.719	1045.14	1060.38	905.435	904.232	897.367	912.563	778.048	755.272	887.401	903.517
1448	augustus_masked-CEN.PK113-7D_chr06_pilon-processed-gene-0.34	CEN.PK113-7D_chr06_pilon	69743	75055	-	5313	YFL033C	RIM15	16.7466	16.5121	18.0006	17.1304	10.1648	9.98239	30.5211	28.7224	15.0041	13.9133	13.4126	13.0124	8.21566	7.15954	27.405	25.9075
1449	augustus_masked-CEN.PK113-7D_chr06_pilon-processed-gene-0.35	CEN.PK113-7D_chr06_pilon	78683	79789	-	1107	YFL029C	CAK1	46.8852	46.77	45.9171	44.9611	37.7295	44.0721	45.3473	46.9652	49.5328	44.6481	47.6537	49.4223	38.5213	39.8728	36.745	38.1827
1450	augustus_masked-CEN.PK113-7D_chr06_pilon-processed-gene-0.36	CEN.PK113-7D_chr06_pilon	79972	80841	-	870	YFL028C	CAF16	79.5698	77.7817	89.5801	95.9782	108.237	117.284	89.0082	88.9786	98.1252	94.0203	109.717	107.433	76.4568	77.1333	76.6581	76.8199
1451	augustus_masked-CEN.PK113-7D_chr06_pilon-processed-gene-0.37	CEN.PK113-7D_chr06_pilon	81047	82540	-	1494	YFL027C	GYP8	69.9444	67.5872	67.1116	72.5482	73.833	73.6534	115.483	124.335	79.1034	80.4334	74.192	71.4849	59.7331	62.4033	91.0123	93.924
1452	augustus_masked-CEN.PK113-7D_chr06_pilon-processed-gene-0.38	CEN.PK113-7D_chr06_pilon	84773	87862	-	3090	YFL025C	BST1	29.4672	28.5137	26.7667	26.9977	27.8008	27.4989	29.801	29.7108	29.3141	32.4115	29.3209	27.7019	25.2967	25.0386	27.3048	27.4469
1453	augustus_masked-CEN.PK113-7D_chr06_pilon-processed-gene-0.4	CEN.PK113-7D_chr06_pilon	17632	19308	+	1677	YFL055W	AGP3	10.9087	9.11754	8.80397	7.79311	5.20005	5.86914	11.001	10.4558	6.74074	6.33401	5.29098	5.16946	5.9604	4.6649	9.89939	10.4747
1454	augustus_masked-CEN.PK113-7D_chr06_pilon-processed-gene-0.5	CEN.PK113-7D_chr06_pilon	24051	25826	+	1776	YFL053W	DAK2	0.234105	0.426203	0.206796	0.176256	0.172287	0.119611	0.267497	0.560472	0.165324	0.24412	0.0780632	0	0.0809805	0.0808233	0.404657	0.270451
1455	augustus_masked-CEN.PK113-7D_chr06_pilon-processed-gene-0.6	CEN.PK113-7D_chr06_pilon	28860	30257	+	1398	YFL052W	Uncharacterized	57.4484	49.2712	38.9863	27.7653	4.76045	2.93774	8.66552	7.33925	58.1247	50.2922	41.7508	48.7753	13.6311	12.1672	7.40261	8.19678
1456	augustus_masked-CEN.PK113-7D_chr06_pilon-processed-gene-0.7	CEN.PK113-7D_chr06_pilon	37431	39302	+	1872	YFL049W	SWP82	51.1939	55.355	49.9503	48.2004	34.6109	41.4191	56.212	56.0362	47.3676	53.1138	55.7301	53.6259	40.9107	36.4223	50.5219	51.4264
1457	augustus_masked-CEN.PK113-7D_chr06_pilon-processed-gene-0.8	CEN.PK113-7D_chr06_pilon	41049	43193	+	2145	YFL047W	RGD2	61.9617	60.0256	56.8798	53.6677	52.7801	53.9408	48.5779	52.0099	39.8332	42.9514	43.8543	44.2196	53.2039	46.8101	45.7335	47.6323
1458	augustus_masked-CEN.PK113-7D_chr06_pilon-processed-gene-0.9	CEN.PK113-7D_chr06_pilon	43443	44066	+	624	YFL046W	FMP32	92.8375	97.8922	103.824	117.763	84.2186	84.0865	106.08	103.81	93.4019	96.6933	104.869	99.0016	85.1635	76.0267	90.7551	86.9813
1459	augustus_masked-CEN.PK113-7D_chr06_pilon-processed-gene-1.0	CEN.PK113-7D_chr06_pilon	91614	94181	+	2568	YFL023W	BUD27	16.892	17.3907	17.391	13.9267	16.3536	14.5866	22.6006	20.8418	14.1777	15.7294	14.9276	16.7374	14.0013	11.9898	23.0042	21.964
1460	augustus_masked-CEN.PK113-7D_chr06_pilon-processed-gene-1.1	CEN.PK113-7D_chr06_pilon	96881	98290	+	1410	YFL021W	GAT1	90.4767	92.0671	110.65	107.174	110.023	106.867	372.759	357.051	119.685	105.673	148.129	158.41	107.407	110.507	465.25	423.238
1461	augustus_masked-CEN.PK113-7D_chr06_pilon-processed-gene-1.10	CEN.PK113-7D_chr06_pilon	124212	130643	+	6432	YFL007W	BLM10	25.5116	25.0665	26.0378	25.1612	23.6551	23.394	31.5264	32.3205	23.8289	24.4235	24.1198	22.9809	20.2696	19.6946	28.3356	28.9746
1462	augustus_masked-CEN.PK113-7D_chr06_pilon-processed-gene-1.11	CEN.PK113-7D_chr06_pilon	131067	131714	+	648	YFL005W	SEC4	346.368	350.667	313.88	365.203	299.017	307.497	343.109	367.485	325.561	340.11	339.861	317.82	282.76	279.663	264.178	279.764
1463	augustus_masked-CEN.PK113-7D_chr06_pilon-processed-gene-1.12	CEN.PK113-7D_chr06_pilon	132544	135030	+	2487	YFL004W	VTC2	73.9202	73.2283	66.1588	62.2097	71.1743	76.3617	117.925	123.367	76.2375	78.8549	85.0126	84.5086	67.5157	61.9592	116.426	121.481
1464	augustus_masked-CEN.PK113-7D_chr06_pilon-processed-gene-1.13	CEN.PK113-7D_chr06_pilon	144657	145076	+	420	YOR285W	RDL1	598.577	700.527	728.069	827.669	518.894	526.52	475.074	506.815	442.871	432.18	450.251	441.438	449.271	493.17	377.302	369.717
1465	augustus_masked-CEN.PK113-7D_chr06_pilon-processed-gene-1.14	CEN.PK113-7D_chr06_pilon	148905	150233	+	1329	YFL001W	DEG1	38.897	43.6278	44.7688	39.4527	44.4929	50.35	37.7128	37.5644	39.2703	43.2795	42.8752	44.2912	48.1569	49.1435	39.3673	35.7285
1466	augustus_masked-CEN.PK113-7D_chr06_pilon-processed-gene-1.15	CEN.PK113-7D_chr06_pilon	150885	151499	+	615	YFR001W	LOC1	106.14	99.2017	93.5195	110.579	89.3069	93.4918	88.1913	101.719	63.0201	76.6068	88.5945	90.9739	94.8286	82.8576	86.9415	98.1842
1467	augustus_masked-CEN.PK113-7D_chr06_pilon-processed-gene-1.16	CEN.PK113-7D_chr06_pilon	151791	154310	+	2520	YFR002W	NIC96	63.0805	61.426	57.9762	60.5255	60.3464	63.8411	60.5783	64.5976	54.0044	62.5675	61.7555	67.4154	57.2717	54.284	52.7595	58.4881
1468	augustus_masked-CEN.PK113-7D_chr06_pilon-processed-gene-1.17	CEN.PK113-7D_chr06_pilon	155168	156088	+	921	YFR004W	RPN11	385.9	396.22	355.227	382.197	274.503	283.546	353.512	357.406	383.04	395.819	401.62	393.834	326.838	310.151	338.423	333.401
1469	augustus_masked-CEN.PK113-7D_chr06_pilon-processed-gene-1.18	CEN.PK113-7D_chr06_pilon	158075	159523	+	1449	YFR006W	Uncharacterized	157.863	153.007	126.834	130.7	107.326	105.701	125.9	123.018	154.204	160.477	159.02	154.247	118.462	119.222	117.447	114.646
1470	augustus_masked-CEN.PK113-7D_chr06_pilon-processed-gene-1.19	CEN.PK113-7D_chr06_pilon	161070	162131	+	1062	YFR007W	YFH7	51.0251	53.3847	43.1594	51.8034	27.0831	24.0033	27.5859	30.7863	48.5213	45.6554	42.5581	42.8047	27.085	28.9247	20.9105	24.8108
1471	augustus_masked-CEN.PK113-7D_chr06_pilon-processed-gene-1.2	CEN.PK113-7D_chr06_pilon	88475	90973	-	2499	YFL024C	EPL1	34.4118	30.8651	34.5666	32.6309	25.5903	25.9834	36.7855	37.7177	31.8995	35.3056	29.2648	33.1164	25.6968	22.0569	31.7204	30.2037
1472	augustus_masked-CEN.PK113-7D_chr06_pilon-processed-gene-1.20	CEN.PK113-7D_chr06_pilon	162310	162972	+	663	YFR008W	FAR7	38.8805	43.384	34.6774	35.1747	21.5756	26.5937	33.3197	36.61	40.3003	44.0314	37.3262	33.6232	23.9702	25.331	30.0259	34.7744
1473	augustus_masked-CEN.PK113-7D_chr06_pilon-processed-gene-1.21	CEN.PK113-7D_chr06_pilon	164260	166518	+	2259	YFR009W	GCN20	76.6877	76.3638	77.8762	80.1631	89.0585	91.435	90.8158	91.1441	74.2164	77.4414	83.4051	84.0406	82.2564	78.9513	72.9169	73.0217
1474	augustus_masked-CEN.PK113-7D_chr06_pilon-processed-gene-1.22	CEN.PK113-7D_chr06_pilon	166840	168339	+	1500	YFR010W	UBP6	168.248	167.384	154.058	154.324	126.728	139.825	177.467	179.427	156.057	156.755	158.42	172.315	154.081	144.834	157.82	162.852
1475	augustus_masked-CEN.PK113-7D_chr06_pilon-processed-gene-1.24	CEN.PK113-7D_chr06_pilon	186629	193444	+	6816	YFR019W	FAB1	12.1185	11.1053	11.6604	10.9878	6.95822	6.99162	14.8228	14.9746	9.06781	8.91581	8.76672	9.65137	6.45677	6.31787	13.5067	13.3389
1476	augustus_masked-CEN.PK113-7D_chr06_pilon-processed-gene-1.25	CEN.PK113-7D_chr06_pilon	194840	195538	+	699	YFR020W	Uncharacterized	473.565	408.247	447.66	408.754	466.633	444.612	512.342	532.807	601.934	623.664	537.008	524.647	451.525	443.872	438.399	416.514
1477	augustus_masked-CEN.PK113-7D_chr06_pilon-processed-gene-1.26	CEN.PK113-7D_chr06_pilon	196915	198417	+	1503	YFR021W	ATG18	36.5608	35.2028	38.3642	35.9267	34.9141	32.4132	39.4578	38.8704	30.9635	34.423	34.7754	35.6254	35.9793	31.4685	35.6705	36.2033
1478	augustus_masked-CEN.PK113-7D_chr06_pilon-processed-gene-1.27	CEN.PK113-7D_chr06_pilon	198936	201137	+	2202	YFR022W	ROG3	11.203	12.0312	12.1423	10.6974	11.0818	12.4126	21.4308	22.2544	15.8009	13.6512	13.0329	14.3914	12.6709	10.8537	21.769	20.6288
1479	augustus_masked-CEN.PK113-7D_chr06_pilon-processed-gene-1.28	CEN.PK113-7D_chr06_pilon	201947	203782	+	1836	YFR023W	PES4	16.267	16.5322	13.2025	14.2364	5.87465	5.28373	8.8408	10.0507	5.11749	5.47062	2.26536	1.82522	3.60337	2.97092	4.89291	3.81208
1480	augustus_masked-CEN.PK113-7D_chr06_pilon-processed-gene-1.29	CEN.PK113-7D_chr06_pilon	209494	210339	+	846	YFR027W	ECO1	31.4531	28.1838	26.1344	30.1561	24.4135	24.775	29.388	39.3707	26.2901	31.1758	28.6785	29.7945	22.6102	21.0393	34.9991	35.6875
1481	augustus_masked-CEN.PK113-7D_chr06_pilon-processed-gene-1.3	CEN.PK113-7D_chr06_pilon	94304	95815	-	1512	YFL022C	FRS2	187.399	184.678	231.73	204.547	235.558	242.12	203.394	199.627	162.489	147.243	181.186	186.944	226.195	243.984	190.362	192.782
1482	augustus_masked-CEN.PK113-7D_chr06_pilon-processed-gene-1.30	CEN.PK113-7D_chr06_pilon	212951	214987	+	2037	YFR029W	PTR3	26.0919	23.1874	23.3308	20.7074	19.1896	20.3704	35.411	35.3714	28.9004	25.9311	25.8972	26.0358	22.0286	20.1184	38.703	36.3467
1483	augustus_masked-CEN.PK113-7D_chr06_pilon-processed-gene-1.31	CEN.PK113-7D_chr06_pilon	215326	218433	+	3108	YFR030W	MET10	275.865	261.396	274.791	255.748	322.128	328.964	285.508	280.409	386.741	398.52	339.731	338.89	295.417	287.846	321.621	325.535
1484	augustus_masked-CEN.PK113-7D_chr06_pilon-processed-gene-1.32	CEN.PK113-7D_chr06_pilon	228977	229351	+	375	YFR036W	CDC26	68.0015	70.0418	78.1551	91.405	72.4157	71.1873	80.2348	86.37	86.3232	87.2894	82.8145	81.7865	67.3084	63.1585	79.3412	79.9621
1485	augustus_masked-CEN.PK113-7D_chr06_pilon-processed-gene-1.33	CEN.PK113-7D_chr06_pilon	231382	233943	+	2562	YFR038W	IRC5	34.7286	33.5333	32.8565	28.9266	31.1715	33.4149	39.0641	41.6319	30.1696	31.2504	30.9803	32.1314	30.2294	29.8066	33.3247	36.4781
1486	augustus_masked-CEN.PK113-7D_chr06_pilon-processed-gene-1.34	CEN.PK113-7D_chr06_pilon	236244	239252	+	3009	YFR040W	SAP155	80.8557	83.2152	61.6145	57.0093	39.7349	42.0293	45.3918	42.8777	78.3318	82.3215	68.629	68.7102	35.9195	29.6482	38.5488	37.2846
1487	augustus_masked-CEN.PK113-7D_chr06_pilon-processed-gene-1.35	CEN.PK113-7D_chr06_pilon	244000	245001	+	1002	YFR045W	Uncharacterized	39.2118	46.1565	39.9525	39.5975	27.7124	25.0873	34.6902	34.0053	42.4161	45.1441	39.0185	37.3703	31.6493	30.7283	31.9887	33.076
1488	augustus_masked-CEN.PK113-7D_chr06_pilon-processed-gene-1.36	CEN.PK113-7D_chr06_pilon	248148	250136	+	1989	YFR048W	RMD8	33.5152	33.5274	31.4275	31.791	29.0367	29.8689	31.5283	33.0298	29.3026	29.9355	30.6347	29.814	26.6095	25.331	26.232	26.4603
1489	augustus_masked-CEN.PK113-7D_chr06_pilon-processed-gene-1.37	CEN.PK113-7D_chr06_pilon	250525	250896	+	372	YFR049W	YMR31	339.024	349.778	277.23	318.29	101.171	107.357	159.209	168.576	378.465	364.405	343.06	287.288	124.877	121.355	120.358	138.526
1490	augustus_masked-CEN.PK113-7D_chr06_pilon-processed-gene-1.38	CEN.PK113-7D_chr06_pilon	254507	255331	+	825	YFR052W	RPN12	219.812	225.154	205.671	233.825	222.996	244.186	269.977	281.589	223.415	223.172	237.957	242.569	234.647	225.231	251.839	264.905
1491	augustus_masked-CEN.PK113-7D_chr06_pilon-processed-gene-1.39	CEN.PK113-7D_chr06_pilon	266206	267228	+	1023	YFR055W	IRC7	53.0381	45.7269	60.0269	50.3359	49.8006	46.9988	116.176	119.457	33.8677	38.3547	43.0964	40.1638	51.6661	45.1814	119.146	129.253
1492	augustus_masked-CEN.PK113-7D_chr06_pilon-processed-gene-1.4	CEN.PK113-7D_chr06_pilon	104489	104722	+	234	YFL017W-A	SMX2	76.4022	91.8675	77.5348	106.016	93.4945	96.8337	86.2849	96.8567	80.9327	87.0819	102.795	84.3693	74.3692	84.653	90.6016	85.9183
1493	augustus_masked-CEN.PK113-7D_chr06_pilon-processed-gene-1.41	CEN.PK113-7D_chr06_pilon	100026	100394	-	369	YFL020C	PAU5	123.567	43.6931	59.7187	29.055	15.9625	21.3005	40.3405	50.6311	53.5113	52.2853	28.7425	46.3951	21.6317	31.5092	43.8213	36.0753
1494	augustus_masked-CEN.PK113-7D_chr06_pilon-processed-gene-1.42	CEN.PK113-7D_chr06_pilon	102418	103917	-	1500	YFL018C	LPD1	414.661	397.846	397.827	379.237	196.185	197.748	253.056	235.169	401.52	396.608	370.817	364.785	180.112	166.557	212.199	207.636
1495	augustus_masked-CEN.PK113-7D_chr06_pilon-processed-gene-1.43	CEN.PK113-7D_chr06_pilon	104775	105254	-	480	YFL017C	GNA1	94.2701	112.437	92.4297	106.137	99.6035	101.789	123.552	136.389	98.4838	114.11	107.879	107.606	96.1806	88.9662	103.908	103.641
1496	augustus_masked-CEN.PK113-7D_chr06_pilon-processed-gene-1.44	CEN.PK113-7D_chr06_pilon	105488	107023	-	1536	YFL016C	MDJ1	181.448	182.335	173.975	161.458	117.682	112.715	173.41	168.143	176.581	177.685	161.702	151.914	145.273	135.645	164.461	165.959
1497	augustus_masked-CEN.PK113-7D_chr06_pilon-processed-gene-1.45	CEN.PK113-7D_chr06_pilon	108629	110707	-	2079	YFL013C	IES1	86.8604	84.104	70.3449	65.5724	43.6013	47.5811	72.0571	74.5067	77.2879	79.8712	72.0209	75.3732	51.9874	45.5689	67.304	66.6041
1498	augustus_masked-CEN.PK113-7D_chr06_pilon-processed-gene-1.46	CEN.PK113-7D_chr06_pilon	115877	116482	-	606	YFL010C	WWM1	140.191	145.891	167.635	151.35	191.744	166.975	247.075	239.184	133.726	138.557	140.471	129.351	174.793	168.176	267.07	250.012
1499	augustus_masked-CEN.PK113-7D_chr06_pilon-processed-gene-1.47	CEN.PK113-7D_chr06_pilon	135255	137891	-	2637	YFL003C	MSH4	5.30815	5.97053	5.32033	5.78698	4.67037	4.77972	5.40471	5.77826	4.25894	4.00071	3.18079	2.62449	3.6269	3.0483	3.02512	3.721
1500	augustus_masked-CEN.PK113-7D_chr06_pilon-processed-gene-1.48	CEN.PK113-7D_chr06_pilon	146886	148706	-	1821	YFL002C	SPB4	47.6046	46.0147	44.4113	45.2098	39.3609	45.4177	44.0463	40.45	41.1562	45.9111	41.7977	45.9264	46.7953	44.1031	37.1767	42.0522
1501	augustus_masked-CEN.PK113-7D_chr06_pilon-processed-gene-1.49	CEN.PK113-7D_chr06_pilon	154432	154899	-	468	YFR003C	YPI1	170.72	181.147	167.469	190.962	135.665	159.927	206.914	207.784	162.336	157.643	176.855	181.347	163.336	145.536	172.911	175.062
1502	augustus_masked-CEN.PK113-7D_chr06_pilon-processed-gene-1.5	CEN.PK113-7D_chr06_pilon	108035	108364	+	330	YFL014W	HSP12	1367.21	1488.41	517.517	640.291	175.708	158.142	1034.85	1048.3	1177.36	1242.86	351.012	317.671	145.783	206.831	584.518	600.506
1503	augustus_masked-CEN.PK113-7D_chr06_pilon-processed-gene-1.50	CEN.PK113-7D_chr06_pilon	156302	157648	-	1347	YFR005C	SAD1	43.4187	43.101	40.2443	37.996	44.4094	46.7859	39.2662	42.7468	35.8029	41.521	43.4345	49.5944	41.374	44.384	39.5882	42.2809
1504	augustus_masked-CEN.PK113-7D_chr06_pilon-processed-gene-1.51	CEN.PK113-7D_chr06_pilon	168519	169031	-	513	YFR011C	AIM13	243.951	240.508	202.321	232.79	71.1274	77.8492	121.778	121.645	217.637	232.977	199.042	208.468	83.1249	77.3672	96.2429	103.127
1505	augustus_masked-CEN.PK113-7D_chr06_pilon-processed-gene-1.52	CEN.PK113-7D_chr06_pilon	174277	175617	-	1341	YFR014C	CMK1	272.788	262.698	222.498	220.476	79.1765	78.0438	107.934	116.824	236.196	219.904	301.783	320.574	144.84	131.286	116.241	113.134
1506	augustus_masked-CEN.PK113-7D_chr06_pilon-processed-gene-1.53	CEN.PK113-7D_chr06_pilon	176000	178126	-	2127	YFR015C	GSY1	177.685	179.145	205.581	191.579	26.038	22.8042	85.0235	86.8648	225.32	194.696	251.827	272.837	53.7555	50.1756	67.1029	69.2948
1507	augustus_masked-CEN.PK113-7D_chr06_pilon-processed-gene-1.54	CEN.PK113-7D_chr06_pilon	178777	182478	-	3702	YFR016C	Uncharacterized	50.3334	46.7002	49.0884	35.1124	36.4707	34.9649	44.7869	43.1451	51.8111	50.2615	48.2732	48.7046	34.5956	33.5785	38.6707	41.9637
1508	augustus_masked-CEN.PK113-7D_chr06_pilon-processed-gene-1.55	CEN.PK113-7D_chr06_pilon	184383	184970	-	588	YFR017C	Uncharacterized	122.445	132.979	92.9418	94.628	12.359	9.27269	49.8235	48.9626	141.565	99.664	78.9872	76.691	17.1216	15.9898	42.2891	37.1094
1509	augustus_masked-CEN.PK113-7D_chr06_pilon-processed-gene-1.56	CEN.PK113-7D_chr06_pilon	185258	186349	-	1092	YFR018C	Uncharacterized	95.6931	93.6466	108.029	102.624	120.908	112.44	107.892	100.409	66.346	67.6274	65.8922	65.5785	81.2617	88.2022	79.8303	73.1416
1510	augustus_masked-CEN.PK113-7D_chr06_pilon-processed-gene-1.58	CEN.PK113-7D_chr06_pilon	205818	206825	-	1008	YFR025C	HIS2	94.3869	95.1427	115.282	122.821	128.251	122.512	176.425	190.739	89.9345	92.8333	107.694	107.469	107.509	95.8371	161.843	159.426
1511	augustus_masked-CEN.PK113-7D_chr06_pilon-processed-gene-1.59	CEN.PK113-7D_chr06_pilon	210453	212108	-	1656	YFR028C	CDC14	64.7339	65.592	73.1879	64.3169	72.061	64.5668	74.4933	73.5637	52.7037	56.9436	60.0691	63.1281	66.6564	58.509	67.0932	62.5678
1512	augustus_masked-CEN.PK113-7D_chr06_pilon-processed-gene-1.6	CEN.PK113-7D_chr06_pilon	111420	111866	+	447	YFL012W	Uncharacterized	44.0264	37.2541	31.2221	29.5874	17.7976	14.5738	4.78263	4.28239	2.95587	3.07143	1.70586	2.44464	6.75671	4.65629	1.28621	2.14909
1513	augustus_masked-CEN.PK113-7D_chr06_pilon-processed-gene-1.60	CEN.PK113-7D_chr06_pilon	218608	222120	-	3513	YFR031C	SMC2	26.5897	25.9638	22.8747	22.2321	18.6176	20.2572	29.5259	26.3731	20.3935	22.8729	21.6465	24.5323	19.8967	15.7721	24.508	25.3726
1514	augustus_masked-CEN.PK113-7D_chr06_pilon-processed-gene-1.62	CEN.PK113-7D_chr06_pilon	224104	224973	-	870	YFR032C	RRT5	4.77897	3.56717	3.3772	4.49757	2.374	2.19754	2.54829	1.6722	0.759352	0.498341	0.159357	0.334944	0.82656	0.577468	1.07387	0.630964
1515	augustus_masked-CEN.PK113-7D_chr06_pilon-processed-gene-1.63	CEN.PK113-7D_chr06_pilon	226340	226783	-	444	YFR033C	QCR6	1070.17	1081.7	788.638	907.19	193.651	199.352	334.728	316.279	1130.98	1104.56	897.415	813.33	232.414	192.683	314.337	290.851
1516	augustus_masked-CEN.PK113-7D_chr06_pilon-processed-gene-1.64	CEN.PK113-7D_chr06_pilon	227034	227972	-	939	YFR034C	PHO4	90.9174	88.1077	77.1306	72.3405	64.1128	62.9671	71.9273	64.0115	74.0294	73.4907	72.5684	67.8849	61.1892	51.669	71.7139	66.2059
1517	augustus_masked-CEN.PK113-7D_chr06_pilon-processed-gene-1.65	CEN.PK113-7D_chr06_pilon	229515	231188	-	1674	YFR037C	RSC8	174.686	177.478	167.619	170.634	135.398	136.247	177.372	177.609	140.362	145.512	163.072	168.069	139.998	135.61	168.634	163.222
1518	augustus_masked-CEN.PK113-7D_chr06_pilon-processed-gene-1.66	CEN.PK113-7D_chr06_pilon	234014	235546	-	1533	YFR039C	Uncharacterized	63.8255	61.6214	55.0067	52.1208	63.6215	67.253	75.6669	76.3694	54.7777	62.0781	58.332	56.8355	69.8467	73.6906	65.4913	67.2298
1519	augustus_masked-CEN.PK113-7D_chr06_pilon-processed-gene-1.67	CEN.PK113-7D_chr06_pilon	239370	240257	-	888	YFR041C	ERJ5	76.3962	78.8475	64.1896	65.9198	68.7426	73.6803	77.4849	79.2422	73.4867	76.0026	76.8142	69.5687	98.5533	96.503	65.0688	67.1492
1520	augustus_masked-CEN.PK113-7D_chr06_pilon-processed-gene-1.68	CEN.PK113-7D_chr06_pilon	241116	241829	-	714	YFR043C	IRC6	45.4203	45.1617	45.06	53.3775	37.8192	42.2478	43.8035	51.5823	45.3378	47.3633	45.728	46.5262	38.9768	30.9601	34.927	34.0204
1521	augustus_masked-CEN.PK113-7D_chr06_pilon-processed-gene-1.69	CEN.PK113-7D_chr06_pilon	241994	243439	-	1446	YFR044C	DUG1	145.682	128.826	133.904	116.358	119.24	118.408	173.854	179.562	168.992	142.82	156.522	155.625	115.724	137.338	197.56	210.787
1522	augustus_masked-CEN.PK113-7D_chr06_pilon-processed-gene-1.7	CEN.PK113-7D_chr06_pilon	113115	114755	+	1641	YFL011W	HXT10	2.87146	3.69012	1.43238	1.38298	0.186461	0.431503	0.868509	0.513261	1.83398	1.62925	0.633639	0.621513	0.35057	0.612306	0.394152	0.627215
1523	augustus_masked-CEN.PK113-7D_chr06_pilon-processed-gene-1.70	CEN.PK113-7D_chr06_pilon	245076	246161	-	1086	YFR046C	CNN1	30.5	40.0075	30.3691	31.2743	21.8357	22.886	34.2672	34.6183	29.8753	37.2609	27.4472	31.5953	22.2486	22.6019	31.3012	28.6222
1524	augustus_masked-CEN.PK113-7D_chr06_pilon-processed-gene-1.71	CEN.PK113-7D_chr06_pilon	246281	247168	-	888	YFR047C	BNA6	310.267	314.452	305.314	315.146	211.138	182.367	177.618	179.782	205.829	190.658	210.849	187.786	163.743	146.613	135.56	132.212
1525	augustus_masked-CEN.PK113-7D_chr06_pilon-processed-gene-1.72	CEN.PK113-7D_chr06_pilon	251068	251868	-	801	YFR050C	PRE4	485.757	522.201	503.541	538.132	464.225	450.229	501.368	503.865	531.607	528.279	547.292	531.961	496.283	471.126	457.042	463.274
1526	augustus_masked-CEN.PK113-7D_chr06_pilon-processed-gene-1.73	CEN.PK113-7D_chr06_pilon	252165	253805	-	1641	YFR051C	RET2	80.8231	78	86.2559	78.4962	92.298	87.6814	94.1849	88.6541	81.8135	74.4611	77.2195	71.9624	84.8818	72.602	107.516	95.044
1527	augustus_masked-CEN.PK113-7D_chr06_pilon-processed-gene-1.74	CEN.PK113-7D_chr06_pilon	255594	257051	-	1458	YFR053C	HXK1	11258.9	12032.5	8151.99	8375.56	346.014	278.771	742.1	674.313	11034.2	10230	9232.23	8745.03	1642.5	1311.96	503.71	514.818
1528	augustus_masked-CEN.PK113-7D_chr06_pilon-processed-gene-1.8	CEN.PK113-7D_chr06_pilon	116884	119223	+	2340	YFL009W	CDC4	52.8893	51.2388	44.4805	46.6202	46.7799	43.9686	55.696	56.0198	51.3515	53.824	55.7524	53.8594	49.2312	43.3387	51.5047	49.8502
1529	augustus_masked-CEN.PK113-7D_chr06_pilon-processed-gene-1.9	CEN.PK113-7D_chr06_pilon	120162	123839	+	3678	YFL008W	SMC1	24.1722	20.3949	21.1495	20.7666	17.2	19.8875	28.7611	32.0599	18.5406	20.1965	19.0734	20.6191	16.3647	16.6061	25.8119	26.0627
1530	augustus_masked-CEN.PK113-7D_chr07_pilon-processed-gene-0.0	CEN.PK113-7D_chr07_pilon	11613	12140	+	528	YGL262W	Putative	66.9327	56.1968	47.1608	47.7254	30.859	33.3932	39.4396	33.644	11.8169	13.6855	18.6429	15.3151	27.2389	27.3219	14.7001	13.2556
1531	augustus_masked-CEN.PK113-7D_chr07_pilon-processed-gene-0.10	CEN.PK113-7D_chr07_pilon	43257	43850	+	594	YGL247W	BRR6	49.2298	53.3933	43.652	56.6512	51.2546	53.5245	53.5858	57.4913	54.1262	61.9193	57.4167	51.1423	54.7199	48.6932	41.015	48.1708
1532	augustus_masked-CEN.PK113-7D_chr07_pilon-processed-gene-0.11	CEN.PK113-7D_chr07_pilon	45347	47473	+	2127	YGL245W	GUS1	191.4	189.359	206.272	195.037	216.647	227.11	232.623	231.795	164.167	165.616	179.313	181.012	188.753	185.856	231.887	240.112
1533	augustus_masked-CEN.PK113-7D_chr07_pilon-processed-gene-0.12	CEN.PK113-7D_chr07_pilon	47822	49498	+	1677	YGL244W	RTF1	82.8896	83.2765	75.5127	80.031	67.3726	75.2432	85.9307	82.5047	66.0067	74.5862	76.9673	78.6713	76.0272	66.7638	80.995	81.2197
1534	augustus_masked-CEN.PK113-7D_chr07_pilon-processed-gene-0.13	CEN.PK113-7D_chr07_pilon	49677	50831	+	1155	YGL243W	TAD1	32.5177	36.6999	33.5154	34.1488	38.8107	40.524	42.2974	42.6931	34.5094	37.6625	32.2294	33.2399	31.1302	37.0972	32.7913	36.5959
1535	augustus_masked-CEN.PK113-7D_chr07_pilon-processed-gene-0.14	CEN.PK113-7D_chr07_pilon	51770	54784	+	3015	YGL241W	KAP114	30.8667	31.1059	30.9408	30.9397	32.2981	33.3263	35.6634	36.6211	28.5338	28.3525	29.1765	31.3631	31.0063	29.0893	32.2746	31.7938
1536	augustus_masked-CEN.PK113-7D_chr07_pilon-processed-gene-0.15	CEN.PK113-7D_chr07_pilon	54938	55690	+	753	YGL240W	DOC1	11.7792	11.2585	8.68182	8.41816	10.6667	8.55734	16.5088	14.8461	11.9903	11.1316	10.8629	10.8356	9.83639	7.72039	10.6894	12.1197
1537	augustus_masked-CEN.PK113-7D_chr07_pilon-processed-gene-0.16	CEN.PK113-7D_chr07_pilon	55876	58758	+	2883	YGL238W	CSE1	67.0597	67.3445	79.5434	76.6291	89.3907	93.4304	90.4393	87.9363	57.8219	62.7101	69.1759	72.3449	83.9332	82.9487	73.1383	75.8528
1538	augustus_masked-CEN.PK113-7D_chr07_pilon-processed-gene-0.17	CEN.PK113-7D_chr07_pilon	62825	65233	+	2409	ADE5%2C7	Bifunctional	355.421	375.389	481.125	418.122	578.813	571.886	292.953	276.717	197.298	199.471	224.535	228.651	411.106	405.779	215.303	218.727
1539	augustus_masked-CEN.PK113-7D_chr07_pilon-processed-gene-0.18	CEN.PK113-7D_chr07_pilon	65465	69345	+	3881	YGL233W	SEC15	36.6026	35.0871	34.5978	34.723	33.9411	34.7571	38.0288	38.7877	28.919	30.8885	33.3651	34.5762	31.2212	29.7181	35.2206	34.6711
1540	augustus_masked-CEN.PK113-7D_chr07_pilon-processed-gene-0.19	CEN.PK113-7D_chr07_pilon	73941	75674	+	1734	YGL228W	SHE10	125.083	118.866	102.09	100.101	95.8179	96.5772	128.906	129.293	115.821	116.515	105.02	105.788	91.485	93.9977	105.687	109.297
1541	augustus_masked-CEN.PK113-7D_chr07_pilon-processed-gene-0.2	CEN.PK113-7D_chr07_pilon	17417	18037	+	621	YGL258W	VEL1	0.892689	1.2189	1.65597	3.02445	3.32589	2.62258	2.16754	2.83589	1.41844	1.62904	1.45115	1.99429	3.70554	2.42704	2.19883	1.87841
1542	augustus_masked-CEN.PK113-7D_chr07_pilon-processed-gene-0.20	CEN.PK113-7D_chr07_pilon	76018	78894	+	2877	YGL227W	VID30	33.6479	31.7035	26.7059	22.8218	12.9221	12.8722	29.613	29.6216	29.8515	30.893	28.2148	28.1323	12.7475	12.8973	26.5286	27.9049
1543	augustus_masked-CEN.PK113-7D_chr07_pilon-processed-gene-0.21	CEN.PK113-7D_chr07_pilon	79685	80056	+	372	YGL226W	MTC3	98.5405	96.4483	85.104	101.188	40.3041	42.067	82.5846	81.5091	91.1631	82.166	88.7	83.4253	47.5539	38.0078	71.4806	63.8215
1544	augustus_masked-CEN.PK113-7D_chr07_pilon-processed-gene-0.23	CEN.PK113-7D_chr07_pilon	12591	12953	-	363	YBL108C-A	PAU9	5.91776	9.38351	11.1294	11.8572	3.58243	6.63231	12.6512	10.3358	6.06645	8.55966	6.68376	5.41861	4.95253	7.11779	5.54346	4.53668
1545	augustus_masked-CEN.PK113-7D_chr07_pilon-processed-gene-0.24	CEN.PK113-7D_chr07_pilon	18796	20472	-	1677	YGL257C	MNT2	43.9653	43.4663	44.4141	46.6653	61.7164	64.645	53.3526	59.4929	30.8586	35.2464	39.8891	43.4408	55.7876	55.5081	45.6829	45.5812
1546	augustus_masked-CEN.PK113-7D_chr07_pilon-processed-gene-0.25	CEN.PK113-7D_chr07_pilon	32042	33808	-	1767	YGL252C	RTG2	72.746	73.2947	73.745	69.2229	65.2398	64.7586	107.544	105.299	75.1488	78.0255	76.0286	76.1897	63.1203	58.3267	90.2913	93.7421
1547	augustus_masked-CEN.PK113-7D_chr07_pilon-processed-gene-0.27	CEN.PK113-7D_chr07_pilon	43941	45104	-	1164	YGL246C	RAI1	63.4014	62.6228	62.6	62.391	67.8865	72.7563	63.3296	66.5704	54.2963	63.0718	65.8661	71.7237	73.4552	72.0177	61.0005	58.537
1548	augustus_masked-CEN.PK113-7D_chr07_pilon-processed-gene-0.28	CEN.PK113-7D_chr07_pilon	50976	51521	-	546	YGL242C	Ankyrin	127.168	130.592	138.164	161.962	150.049	141.101	176.775	177.82	113.87	112.227	130.007	134.226	147.377	128.688	147.025	154.326
1549	augustus_masked-CEN.PK113-7D_chr07_pilon-processed-gene-0.29	CEN.PK113-7D_chr07_pilon	59051	59869	-	819	YGL237C	HAP2	59.8188	63.3091	46.9962	52.554	25.6853	28.6178	52.9794	49.2698	56.5543	59.0251	54.1696	54.9712	35.4724	32.5993	53.7028	53.6204
1550	augustus_masked-CEN.PK113-7D_chr07_pilon-processed-gene-0.3	CEN.PK113-7D_chr07_pilon	21474	22622	+	1149	YGL256W	ADH4	79.7285	79.7781	82.8515	86.499	96.7345	93.1803	117.632	121.751	55.7079	59.6188	59.6672	64.2274	77.8563	78.3298	82.5626	84.3832
1551	augustus_masked-CEN.PK113-7D_chr07_pilon-processed-gene-0.30	CEN.PK113-7D_chr07_pilon	60128	62137	-	2010	YGL236C	MTO1	35.8541	32.8759	43.9993	44.9301	26.6022	24.8715	21.5083	22.3231	31.8815	30.4496	32.6253	32.692	24.8646	26.2446	16.5902	17.0349
1552	augustus_masked-CEN.PK113-7D_chr07_pilon-processed-gene-0.31	CEN.PK113-7D_chr07_pilon	69391	69963	-	573	YGL231C	EMC4	175.233	200.661	177.546	205	199.315	189.691	173.282	184.274	153.341	161.669	172.03	174.434	185.361	185.252	135.205	139.39
1553	augustus_masked-CEN.PK113-7D_chr07_pilon-processed-gene-0.32	CEN.PK113-7D_chr07_pilon	70846	73302	-	2457	YGL229C	SAP4	23.888	24.5226	26.9062	24.4934	18.2755	18.531	18.2399	17.0154	30.1742	29.5861	30.1318	29.146	13.7265	12.6775	12.519	13.6564
1554	augustus_masked-CEN.PK113-7D_chr07_pilon-processed-gene-0.4	CEN.PK113-7D_chr07_pilon	27308	28432	+	1125	YGL255W	ZRT1	42.7473	42.6576	81.3544	80.762	168.63	169.251	62.7098	67.0405	39.2793	49.5218	35.9232	35.7452	112.564	101.5	151.272	277.336
1555	augustus_masked-CEN.PK113-7D_chr07_pilon-processed-gene-0.5	CEN.PK113-7D_chr07_pilon	28628	29527	+	900	YGL254W	FZF1	61.9805	63.4985	59.1713	61.4758	60.5164	60.8963	68.094	75.5482	76.0955	76.1936	74.8658	76.088	68.0755	69.3787	60.6078	62.2131
1556	augustus_masked-CEN.PK113-7D_chr07_pilon-processed-gene-0.6	CEN.PK113-7D_chr07_pilon	30262	31722	+	1461	YGL253W	HXK2	908.661	921.846	1072.35	1020.67	959.204	928.474	614.193	584.619	721.178	724.325	792.84	787.989	1118.58	968.934	615.666	627.936
1557	augustus_masked-CEN.PK113-7D_chr07_pilon-processed-gene-0.8	CEN.PK113-7D_chr07_pilon	39422	41536	+	2115	YGL249W	ZIP2	0.81909	0.429467	0.764061	0.814028	0.470185	0.301318	1.31029	1.01368	0.312358	0.580809	0.753836	0.75778	0.238002	0.47508	0.713573	0.973296
1558	augustus_masked-CEN.PK113-7D_chr07_pilon-processed-gene-0.9	CEN.PK113-7D_chr07_pilon	41977	43086	+	1110	YGL248W	PDE1	68.9204	68.397	58.5647	56.684	53.8225	55.1805	87.5963	87.0543	75.917	81.9591	64.0118	61.1023	52.0219	49.4638	85.1397	90.9953
1559	augustus_masked-CEN.PK113-7D_chr07_pilon-processed-gene-1.0	CEN.PK113-7D_chr07_pilon	89158	90171	+	1014	YGL225W	VRG4	175.903	165.72	187.692	186.074	328.991	354.118	241.598	247.377	139.714	165.755	172.412	177.456	253.035	261.745	213.687	220.536
1560	augustus_masked-CEN.PK113-7D_chr07_pilon-processed-gene-1.10	CEN.PK113-7D_chr07_pilon	104734	105813	+	1080	YGL211W	NCS6	71.7973	75.974	68.013	70.5044	69.2001	66.8758	76.2465	82.7372	75.443	78.8832	78.627	69.545	66.5174	69.3787	70.2034	67.2831
1561	augustus_masked-CEN.PK113-7D_chr07_pilon-processed-gene-1.11	CEN.PK113-7D_chr07_pilon	106014	106682	+	669	YGL210W	YPT32	117.356	106.356	91.2411	104.11	80.8405	82.2408	146.168	142.036	102.7	111.467	99.6801	94.9558	87.4967	85.6103	145.453	141.235
1562	augustus_masked-CEN.PK113-7D_chr07_pilon-processed-gene-1.12	CEN.PK113-7D_chr07_pilon	108080	109228	+	1149	YGL209W	MIG2	1.38711	1.1858	1.15072	0.681094	5.05975	6.03947	26.2552	33.4532	2.74706	2.32689	0.542978	0.951047	10.2014	8.37017	42.6573	37.862
1563	augustus_masked-CEN.PK113-7D_chr07_pilon-processed-gene-1.13	CEN.PK113-7D_chr07_pilon	109560	110807	+	1248	YGL208W	SIP2	21.9878	24.4427	20.9532	23.9539	6.31333	5.39016	17.8914	19.1423	22.233	18.6439	18.1632	16.2279	8.12453	7.70619	15.4906	14.0754
1564	augustus_masked-CEN.PK113-7D_chr07_pilon-processed-gene-1.14	CEN.PK113-7D_chr07_pilon	111194	114301	+	3108	YGL207W	SPT16	132.147	125.718	118.406	111.318	108.492	111.409	119.635	116.997	115.538	118.689	124.054	127.418	105.066	98.5582	114.414	112.177
1565	augustus_masked-CEN.PK113-7D_chr07_pilon-processed-gene-1.15	CEN.PK113-7D_chr07_pilon	120384	122630	+	2247	YGL205W	POX1	53.0121	57.166	28.2767	22.6728	1.39578	1.4496	6.7304	6.4404	9.89828	11.1589	6.94127	5.70611	1.72816	1.50122	4.50968	4.24469
1566	augustus_masked-CEN.PK113-7D_chr07_pilon-processed-gene-1.16	CEN.PK113-7D_chr07_pilon	134579	136081	+	1503	YGL202W	ARO8	255.972	254.729	360.721	342.605	399.476	407.474	447.786	420.443	249.564	247.307	282.861	294.939	273.911	255.854	368.611	348.885
1567	augustus_masked-CEN.PK113-7D_chr07_pilon-processed-gene-1.17	CEN.PK113-7D_chr07_pilon	142102	142809	+	708	YGL198W	YIP4	78.4952	78.5803	86.8376	91.6323	89.6769	77.0105	100.763	111.177	72.6783	63.7883	70.3972	71.6155	62.1601	66.8038	96.4317	89.8422
1568	augustus_masked-CEN.PK113-7D_chr07_pilon-processed-gene-1.18	CEN.PK113-7D_chr07_pilon	143206	147669	+	4464	YGL197W	MDS3	30.4407	26.8082	26.7719	20.739	17.7016	17.5755	39.4299	34.9398	28.3651	26.2556	24.6596	25.0504	15.2391	15.0005	36.2233	33.6631
1569	augustus_masked-CEN.PK113-7D_chr07_pilon-processed-gene-1.19	CEN.PK113-7D_chr07_pilon	148391	149677	+	1287	YGL196W	DSD1	24.6598	27.1133	22.5442	26.6332	27.6977	26.8493	69.0279	66.1577	26.2931	28.1851	26.8232	26.5476	35.201	34.0731	88.34	83.2792
1570	augustus_masked-CEN.PK113-7D_chr07_pilon-processed-gene-1.2	CEN.PK113-7D_chr07_pilon	97105	99522	+	2418	YGL216W	KIP3	16.3637	18.1565	16.7687	19.1275	15.8812	18.5077	26.5567	23.8764	15.968	15.3305	16.5417	17.9565	16.5353	15.9689	19.9135	22.8441
1571	augustus_masked-CEN.PK113-7D_chr07_pilon-processed-gene-1.20	CEN.PK113-7D_chr07_pilon	150033	158051	+	8019	YGL195W	GCN1	17.6197	19.1523	21.3886	22.8947	22.961	22.1904	25.9092	26.3442	16.7239	16.4181	16.8568	16.0799	14.3839	14.4545	21.3298	19.8348
1572	augustus_masked-CEN.PK113-7D_chr07_pilon-processed-gene-1.21	CEN.PK113-7D_chr07_pilon	160736	162538	+	1803	YGL192W	IME4	0.269032	0.167928	0.366659	0.434042	0.0424268	0.353459	0.658728	0.976756	0.162849	0.120232	0.346024	0.32324	0.159536	0.278645	0.0797194	0.266401
1573	augustus_masked-CEN.PK113-7D_chr07_pilon-processed-gene-1.22	CEN.PK113-7D_chr07_pilon	163298	163687	+	390	YGL191W	COX13	1282.14	1254.96	807.053	903.375	151.814	163.77	325.852	316.486	1571.03	1590.26	1087.62	1011.12	197.662	197.278	292.443	307.195
[truncated: 4,056 more rows]
