# Supplementary material for: Quantification and mitigation of byproduct formation by low-glycerol-producing Saccharomyces cerevisiae strains containing Calvin-cycle enzymes
Source: Biotechnol Biofuels Bioprod. 2023 May 12;16:81. doi: 10.1186/s13068-023-02329-9 (PMC10176687; doi:10.1186/s13068-023-02329-9)
Supplement: Supplementary file 3 — Additional file 3: Measurement data of anaerobic batch cultures of IME324, IMX1489, IMX2736, IMX2701, IMX2593 and IMX2608 on 20 g L−1 of glucose. Data were used to prepare Table 2 and Figure 4. [file 13068_2023_2329_MOESM3_ESM.xlsx]

## Sheet: READ ME
This file contains bioreactor batch data of anaerobic cultures of IME324 (reference strain lacking PRK-RuBisCO bypass), IMX1489 (Δgpd2, non-ox PPP↑, pDAN1-prk, 15x cbbm, GroES/GroEL), IMX2736 (Δgpd2, non-ox PPP↑, pDAN1-prk, 2x cbbm, GroES/GroEL), IMX2701 (Δgpd2, non-ox PPP↑, pDAN1-prk-CLN2PEST, 2x cbbm, GroES/GroEL), IMX2593 (Δgpd2, non-ox PPP↑, pDAN1-prk-serendipity tag, 2x cbbm, GroES/GroEL) an…
The name of the tab indicates the tested strain and R1 and R2 indicate two independent duplicate cultures respectively
DW denotes dry weight measurements.
Dry weight determined for a specific sampling point was obtained by weighing the filter before and after addition of the cells and subsequent drying in the miscrowave.
The difference in weight is used to calculate the dry weight in g/L with.
Reported dry weights at each sampling point were calculated based on the determined dry weight at a specific sampling point, which was used to convert the measured OD vaues into dry weight at the other time points.
Ethanol corrected was calculated by using the measured ethanol concentration and using the volume of the broth at that timepoint and the first-order evaporation rate constant of 0.008 h-1
Acetaldehyde concentrations determined in the broth were based on either one single or on a duplo measurement

## Sheet: IME324 R1
IME324
Growth and metabolites
time	OD	DW (g/L)	glucose (mM)	ethanol (mM)	ethanol corrected (mM)	glycerol (mM)	acetate (mM)	acetaldehyde (mM)
0	0.28	0.0351448	115.126	14.257	14.257	0.733	0	0.0306561
2.08333	0.472	0.0592441	113.244	15.736	15.9832	1.039	0	0.0293152
4.16667	0.944	0.118488	110.225	20.09	20.64	1.803	0.137
6.08333	1.7	0.213379	104.444	27.517	28.445	2.876	0.287	0.0548615
8	3.46	0.43429	94.535	42.238	43.7274	5.204	0.559
9.91667	6.2	0.778207	73.697	70.029	72.44	9.129	1.112	0.189554
11.5	10.8	1.35559	43.468	112.371	116.037	14.877	1.936
13.25	14.5	1.82	4.221	167.061	172.896	21.168	2.382	0.191618
Acetaldehyde
broth							gas
time	weight tube	tube + DNPH	tube + DNPH + broth	A-DNPH (mM)	acetaldehyde in broth (mM)		time	A-DNPH (mM)	weight bottle (g) empty	weight bottle (g) with DNPH	volume (mL) taken sample	acetaldehyde in offgas reactor (mM)
0	7.19	11.21	13.26	0.00880355	0.0306561		0		377.05	563.42
2.08333	7.34	11.36	13.14	0.0100717	0.0388644		2.08333	0.0145934			1	0.0032788
	7.07	10.85	12.71	0.00369724	0.0132083		6.08333	0.171416			2	0.0346995
6.08333	7.1	11.14	12.89	0.00859721	0.0337204		9.91667	0.485203			1	0.086602
	6.96	11	12.13	0.0011951	0.00660365		13.25	0.837562		494.15		0.13954
9.91667	7.12	11.16	12.88	0.0284829	0.113168
	7.17	11.31	13.82	0.0300322	0.0927351
13.25	7.12	11.13	13	0.0123603	0.0459111
	7.28	11.34	13.61	0.0178448	0.0582452
Broth weight / volume
time	pre sample		sample
	weight bottle	weight bottle + sample	weight bottle	weight bottle + sample
0	53.77	67.58	54.43	63.99
2.08333	55.99	64.23	55.88	64.18
4.16667	55.2	61.42	54.38	61.3
6.08333	57.2	63.13	55.44	65.16
8	55.19	63.35	55.46	60.81
9.91667	52.31	58.34	54.31	62.94
11.5	54.76	60.96	55.48	61.16
13.25	55.65	65.36	55.39	85.43
					weight broth end	845.82

## Sheet: IME324 R2
IME324
Growth and metabolites
time	OD	DW (g/L)	glucose (mM)	ethanol (mM)	ethanol corrected (mM)	glycerol (mM)	acetate (mM)	acetaldehyde (mM)
0	0.35	0.0410565	110.126	13.3	13.3	0.733	0
1.25	0.516	0.0605289	109.742	14.665	14.8038	0.7582	0
4.5	1.136	0.133258	109.211	23.0698	23.6986	2.0282	0.3146	0.0162401
6.5	2.3	0.2698	101.549	34.0765	35.1667	3.687	0.5566
8	3.4	0.398834	90.1136	50.4986	52.1058	6.1459	0.9027	0.099351
9.5	5.84	0.685056	73.2039	73.9888	76.3642	9.4465	1.3491
10.6667	9.45	1.08	50.0446	106.768	110.018	14.0181	1.9609	0.188486
11.6667	13.5	1.54286	27.1785	142.181	146.501	17.9945	2.3121
13.25	16.1	1.8886	0.3122	177.987	184.513	21.6195	2.4033	0.128628
Acetaldehyde
broth							gas
time	weight tube	tube + DNPH	tube + DNPH + broth	A-DNPH (mM)	acetaldehyde in broth (mM)		time	A-DNPH (mM)	weight bottle (g) empty	weight bottle (g) with DNPH	volume (mL) taken sample	acetaldehyde in offgas reactor (mM)
4.5	7.29	11.03	12.54	0	0		0		384.87	619.17
8	7.06	10.4	11.62	0.0108532	0.0484645		4.5	0.0566317			3	0.0162401
10.6667	7.14	10.08	11.44	0.0265008	0.099018		8	0.194107			3	0.0508865
13.25	7.2	11.19	12.43	0	0		10.6667	0.369445			3	0.0894681
14.3333	7.18	10.55	12.88	0	0		13.25	0.550828			3	0.128628
	7.2	11.36	12.3	0	0		14.3333	0.60599		542.27		0.132934
Broth weight / volume
time	pre sample		sample
	weight bottle	weight bottle + sample	weight bottle	weight bottle + sample
1.25	55.53	57.67	55.5	59.29
4.5	55.3	58.95	55.36	60.79
6.5	55.46	58.56	55.05	61.01
8	55.25	57.86	54.77	60.34
9.5	54.87	57.51	54.87	60.25
10.6667	54.82	57.69	54.72	83.66
11.6667	55	58.31	54.64	63.28
13.25	55.12	58.4	54.74	61.05
14.3333	56.37	58.78	54.99	78.61
					weight broth end	878.95

## Sheet: IMX1489 R1
IMX1489
Growth and metabolites
time	OD	DW (g/L)	glucose (mM)	ethanol (mM)	ethanol corrected (mM)	glycerol (mM)	acetate (mM)	acetaldehyde (mM)
0	0.289	0.0305802	116.058	13.811	13.811	0.794	0	0.0494116
2.08333	0.436	0.0461349	115.134	14.93	15.1746	0.908	0	0.0724536
4.16667	0.632	0.0668744	113.22	16.747	17.2654	1.136	0	0.0509993
6.08333	1.08	0.114279	109.838	20.681	21.5018	1.57	0	0.0306106
7.95	1.8	0.190465	105.326	27.425	28.629	2.011	0.199	0.012244
9.91667	3.38	0.357651	95.989	40.431	42.2132	2.423	0.515	0.142243
11.5833	5.4	0.571395	83.381	61.278	63.8042	2.922	0.973	0.324537
13.25	8.72	0.922698	61.077	95.418	99.106	3.574	1.789	0.659624
15.6667	17.2	1.82	8.302	176.887	183.549	4.741	3.808	1.57174
Acetaldehyde
	broth							gas
time	weight tube	tube + DNPH	tube + DNPH + broth	A-DNPH (mM)	acetaldehyde in broth (mM)			time	A-DNPH (mM)	weight bottle (g) empty	weight bottle (g) with DNPH	volume (mL) taken sample	acetaldehyde in offgas reactor (mM)
0	7.3	11.01	12.49	0.0118405	0.0494116			0		384.47	655.09
2.08333	7.2	11.28	12.45	0.0143193	0.0775267			2.08333	0.00608792			1	0.00202857
	7.29	11.25	12.57	0.0131993	0.0633234			4.16667	0.00412081			2	0.00132156
4.16667	7.16	11.32	12.48	0.0095452	0.0528757			6.08333	0.0151726			1	0.00470142
	7.18	11.28	12.51	0.00890517	0.0464797			7.95	0.0298912			2	0.00888012
6.08333	7.01	11.01	12.25	0.00561321	0.0285336			9.91667	0.0833762			1	0.0237598
	7.27	11.32	12.74	0.00505062	0.0232847			11.5833	0.207416			2	0.0566499
7.95	7.2	11.13	12.79	0.00127507	0.00509618			13.25	0.41799			1	0.109578
	7.26	11.27	12.52	0.000322415	0.00163166			15.6667	1.47107		556.74		0.36245
9.91667	7.29	11.35	12.6	0.0231698	0.11843
	7.17	11.24	12.72	0.0264532	0.118537
11.5833	7.16	11.08	12.77	0.0757638	0.298215
	7.29	11.33	12.55	0.045757	0.237559
13.25	7.09	11.05	12.57	0.123631	0.53134
	7.14	11.23	12.94	0.141213	0.568752
15.6667	7.05	11.07	12.54	0.286535	1.27842
	7.02	11.01	13.19	0.343751	1.14015
Volume
time	pre sample		sample
	weight bottle	weight bottle + sample	weight bottle	weight bottle + sample
0	54.98	63.9	55.88	61.28
2.08333	55.66	60.57	54.58	62.69
4.16667	55.01	60.92	55.35	61.76
6.08333	55.69	60.35	54.68	59.18
7.95	55.49	60.31	54.36	60.74
9.91667	54.46	58.2	54.97	60.37
11.5833	55.44	59.67	55.25	60.26
13.25	54.7	59.06	55.71	62.25
15.6667	55.98	61.41	57.48	81.78
					weight broth end	851.67

## Sheet: IMX1489 R2
IMX1489
Growth and metabolites
time	OD	DW (g/L)	glucose (mM)	ethanol (mM)	ethanol corrected (mM)	glycerol (mM)	acetate (mM)	acetaldehyde (mM)
0	0.27	0.0284464	116.226	13.002	13.002	0.648	0	0.0449578
2.08333	0.428	0.0450929	115.072	14.386	14.6182	0.771	0	0.0457264
4.16667	0.656	0.0691143	113.503	16.347	16.8445	1.037	0	0.0484582
6.08333	1.005	0.105884	110.245	19.836	20.6253	1.432	0	0.0124003
7.95	1.71	0.180161	105.939	26.664	27.8229	1.857	0.198	0.0239666
9.91667	3.14	0.330821	97.118	39.372	41.0919	2.323	0.495	0.139065
11.5833	5	0.526786	84.591	58.387	60.8223	2.822	0.958	0.306209
13.25	8.32	0.876571	64.497	90.65	94.1945	3.51	1.805	0.580237
15.9167	16.8	1.77	8.489	176.683	183.449	4.788	4.042	1.54384
Acetaldehyde
	broth								gas
time	weight tube	tube + DNPH	tube + DNPH + broth	A-DNPH (mM)	acetaldehyde in broth (mM)			time	A-DNPH (mM)	weight bottle (g) empty	weight bottle (g) with DNPH	volume (mL) taken sample	acetaldehyde in offgas reactor (mM)
0	6.96	10.8	12.24	0.0102748	0.0449578			0		384.96	645.78
2.08333	7	11	12.66	0.0107656	0.0436026			2.08333	0			1	0
	7.18	11.22	12.67	0.0105703	0.0478502			4.16667	0			2	0
4.16667	7.01	11.09	12.41	0.00950614	0.0466993			6.08333	0.00886367			1	0.00264145
	7	11.19	12.4	0.00932832	0.0502172			7.95	0.0293903			2	0.00838769
6.08333	6.95	10.9	12.49	0.00220016	0.0091189			9.91667	0.0677956			1	0.0185365
	7.16	11.26	13.06	0.00267787	0.0103989			11.5833	0.157405			2	0.0413782
7.95	6.95	10.89	12.51	0.0044714	0.0182371			13.25	0.325036			1	0.0868926
	7.13	11.21	12.92	0.00321394	0.0129207			15.9167	1.52269		549.2		0.357607
9.91667	7.11	11.18	12.36	0.0285142	0.153007
	6.98	11.17	12.83	0.0209889	0.0880498
11.5833	7.24	11.19	12.94	0.0554605	0.213919
	7.11	11.21	12.7	0.0704289	0.315742
13.25	7.28	11.3	12.19	0.0725343	0.487252
	6.99	11.04	12.55	0.113635	0.499438
15.9167	7.14	11.12	11.94	0.162764	1.16277
	7.02	11.02	11.91	0.180846	1.20969
Volume
time	pre sample		sample
	weight bottle	weight bottle + sample	weight bottle	weight bottle + sample
0	54.88	63.22	55.07	61.4
2.08333	55.15	61.64	52.38	59.94
4.16667	56.4	61.22	55	62.81
6.08333	50.77	53.81	55.85	60.53
7.95	55.64	60.29	55.72	60.99
9.91667	54.64	59.92	54.56	61.63
11.5833	55.6	60.52	54.87	61.89
13.25	50.9	54.92	54.78	58.87
15.9167	55.55	58.93	57.5	81.18
						weight broth end	856.46

## Sheet: IMX2736 R1
IMX2736
Growth and metabolites
time	OD	DW (g/L)	glucose (mM)	ethanol (mM)	ethanol corrected (mM)	glycerol (mM)	acetate (mM)	acetaldehyde (mM)
0	0.282	0.0361337	117.557	11.7843	11.7843	0.2065	0.0666	0
3	0.54125	0.0693523	116.831	14.2033	14.5111	0.5422	0.0894	0
5	0.888	0.113783	114.568	20.6947	21.2826	0.9593	0.1731	0.00174215
6.91667	1.54	0.197326	110.281	24.3769	25.3174	1.4551	0.2538	0.022085
9	2.9375	0.376392	100.158	38.855	40.3411	1.9591	0.5847	0.056663
10.75	5.1375	0.658286	86.5152	61.0198	63.2399	2.5663	1.1011	0.160206
12.5	8.625	1.075	59.6455	104.66	108.12	3.2744	2.0563	0.336796
14.1667	13.75	1.76184	24.681	160.195	166.147	3.9825	3.2793	0.784887
15.3333	15.65	2.06	0.6676	194.112	202.448	4.3367	4.298	1.12985
Acetaldehyde
	broth								gas
time	weight tube	tube + DNPH	tube + DNPH + broth	A-DNPH (mM)	acetaldehyde in broth (mM)			time	A-DNPH (mM)	weight bottle (g) empty	weight bottle (g) with DNPH	volume (mL) taken sample	acetaldehyde in offgas reactor (mM)
0	7.16	11.26	12.1	0	0			0	0	364.21	745.5	1	0
3	7.29	11.32	12.7	0	0			3	0			2	0
5	7.14	10.96	12.7	0	0			5	0.00365425			2	0.00174215
6.91667	7.18	11.17	12.7	0.00395259	0.0170003			6.91667	0.0112626			2	0.00508465
9	7.19	11.16	12.4	0.00903954	0.0456738			9	0.025782			2	0.0109892
10.75	7.13	11.13	13	0.0355228	0.131706			10.75	0.0704177			2	0.0285002
12.5	7.18	11.15	13	0.0733664	0.272658			12.5	0.16784			2	0.0641378
14.1667	7.2	11.31	12.9	0.161348	0.689284			14.1667	0.343467			2	0.0956031
15.3333	7.14	10.99	12.6	0.235974	0.950261			15.3333	0.683128		663.7	2	0.179589
	7.16	11.13	12.8	0.23462	0.940632
Volume
time	pre sample		sample
	weight bottle	weight bottle + sample	weight bottle	weight bottle + sample
0	52.4	55	55.2	58.6
3	52.3	59.7	54.4	62.2
5	55	62.3	55.6	62.9
6.91667	53	58.7	55.2	62.5
9	55.5	59.4	55.6	63.7
10.75	55.6	60.3	54.9	65.3
12.5	52.6	58.5	299.2	518.2
14.1667	55.5	60.3	52.5	61.4
15.3333	54.8	59.4	54.6	87
					weight broth end	653.18

## Sheet: IMX2736 R2
IMX2736
Growth and metabolites
time	OD	DW (g/L)	glucose (mM)	ethanol (mM)	ethanol corrected (mM)	glycerol (mM)	acetate (mM)	acetaldehyde (mM)
0	0.296	0.036708	118.874	11.8253	11.8253	0.2156	0.0705	0
3	0.5	0.0620067	115.404	14.0535	14.3657	0.4984	0.0996	0.00193537
5	0.826	0.102435	113.742	18.8289	19.409	0.8718	0.1347	0.0057712
6.91667	1.41	0.174859	109.784	24.1857	25.1066	1.2876	0.2143	0.0151763
9	2.41875	0.299957	101.918	39.1717	40.6453	1.8226	0.4708	0.0380614
10.75	4.3125	0.534808	91.1429	51.1588	53.3018	2.2346	0.8683	0.0922064
12.6167	7.425	0.88	68.8929	86.6308	89.8762	2.9572	1.5996	0.201251
14.3	11.4	1.41375	40.556	132.562	137.894	3.5584	2.5189	0.504673
15.8	15.25	1.975	4.0141	188.295	196.394	4.1322	3.83	0.932097
Acetaldehyde
	broth								gas
time	weight tube	tube + DNPH	tube + DNPH + broth	A-DNPH (mM)	acetaldehyde in broth (mM)			time	A-DNPH (mM)	weight bottle (g) empty	weight bottle (g) with DNPH	volume (mL) taken sample	acetaldehyde in offgas reactor (mM)
0	6.99	11.11	12.1	0	0			0		364.33	725.42	1	0
3	7.18	11.24	12.3	0	0			3	0.00411444			2	0.00193537
5	7.17	10.89	12.2	0	0			5	0.0129063			2	0.0057712
6.91667	7.06	11.04	12.2	0.000843854	0.00450878			6.91667	0.0251291			2	0.0106675
9	7.27	11.31	12.2	0.00298938	0.0201663			9	0.0445525			2	0.0178951
10.75	6.99	10.98	11.8	0.00744726	0.0533172			10.75	0.10166			2	0.0388892
12.6167	6.97	10.97	12.2	0.0262047	0.134076			12.6167	0.185246			2	0.0671751
14.3	7.19	10.93	11.9	0.0690821	0.406244			14.3	0.372631			2	0.0984296
15.8	7.19	11.21	12.7	0.170663	0.753508			15.8	0.716769		647.11	2	0.178589
	7.17	11.16	12.4	0.149811	0.760004
Volume
time	pre sample		sample
	weight bottle	weight bottle + sample	weight bottle	weight bottle + sample
0	54.7	56.9	55	59.1
3	55.6	60	55.1	62.5
5	55.8	59.3	55.2	64.4
6.91667	56	59.7	56.1	63.9
9	55.2	58	53.9	60.8
10.75	55	58	56	63.5
12.6167	55.8	59.8	269	489.9
14.3	55.5	58	55.4	63
15.8	54.6	58.7	54.5	88.2
						weight broth end	655.54

## Sheet: IMX2701 R1
IMX2701
Growth and metabolites
time	OD	DW (g/L)	glucose (mM)	ethanol (mM)	ethanol corrected (mM)	glycerol (mM)	acetate (mM)	acetaldehyde (mM)
0	0.297	0.036655	118.615	12.9011	12.9011	0.0992	0.13	0
3.16667	0.554	0.0683733	118.38	16.4239	16.7868	0.5045	0.1164	0.0161246
5.16667	0.765	0.0944143	116.522	19.0521	19.6959	0.9307	0.2145	0.0254068
7.33333	1.105	0.136376	113.06	24.6252	25.6504	1.5737	0.3193	0.0275819
9.41667	1.975	0.243749	106.084	32.5413	34.0517	2.6793	0.443	0.0405492
11.5833	3.88	0.47886	94.7544	50.3522	52.6066	4.7634	0.7347	0.0516291
13.3333	6.075	0.749761	78.4975	73.6384	76.8055	7.3848	0.9315	0.0834763
14.8333	8.95	1.11	56.3686	107.812	112.144	10.7779	1.1923	0.0793214
16.5833	13.55	1.67231	25.5154	153.445	160.38	14.904	1.4573	0.119038
17.8333	16	1.965	1.4219	188.915	198.321	17.0384	1.5812	0.110752
Acetaldehyde
	broth								gas
time	weight tube	tube + DNPH	tube + DNPH + broth	A-DNPH (mM)	acetaldehyde in broth (mM)			time	A-DNPH (mM)	weight bottle (g) empty	weight bottle (g) with DNPH	volume (mL) taken sample	acetaldehyde in offgas reactor (mM)
0	7.3	10.5	11.3	0	0			0		364.8	585.2
3.16667	7.3	10.4	11.8	0.00328908	0.012508			3.16667	0.0138879			2	0.00361659
5.16667	7.1	10.2	12	0.00532011	0.0169181			5.16667	0.0334025			2	0.00848868
7.33333	7.2	10.3	12	0.004267	0.0141164			7.33333	0.0542689			2	0.0134655
9.41667	7.1	10.2	12.1	0.00720615	0.0220889			9.41667	0.0767637			2	0.0184603
11.5833	7.3	10.5	12.4	0.00848422	0.0265718			11.5833	0.10724			2	0.0250573
13.3333	6.9	10.1	12.1	0.011879	0.0359377			13.3333	0.208542			2	0.0475386
14.8333	7.2	10.3	11.9	0.0109327	0.0377454			14.8333	0.186077			2	0.041576
16.5833	7.3	10.3	12	0.0158822	0.05136			16.5833	0.237644			2	0.0676781
17.8333	7.1	10.1	11.5	0.00838813	0.0311408			17.8333	0.285488		515.8	2	0.0796116
Volume
time	pre sample		sample
	weight bottle	weight bottle + sample	weight bottle	weight bottle + sample
0	55.1	57.4	55.7	59.6
3.16667	54	60.3	56.3	62
5.16667	54.8	61	55.4	65.2
7.33333	55.1	59	55.6	60.7
9.41667	54.4	59.8	54.7	63.6
11.5833	54.3	58.8	55.1	63.4
13.3333	53.5	59.1	55.5	63.9
14.8333	54.9	60.6	296.2	521.4
16.5833	54.7	58.8	54.4	58.4
17.8333	55.7	57.9	80.4	108.4
						weight broth end	661

## Sheet: IMX2701 R2
IMX2701
Growth and metabolites
time	OD	DW (g/L)	glucose (mM)	ethanol (mM)	ethanol corrected (mM)	glycerol (mM)	acetate (mM)	acetaldehyde (mM)
0	0.304	0.0384182	124.56	12.7553	12.7553	0.1215	0.13	0
3.16667	0.516	0.0652099	123.417	15.522	15.8686	0.5232	0.1822	0.023609
5.16667	0.72	0.0909905	121.54	18.619	19.2342	0.8561	0.2266	0.0391296
7.33333	1.01	0.127639	118.006	23.4061	24.3859	1.4494	0.3049	0.0385508
9.41667	1.85	0.233795	112.54	27.7631	29.1758	2.4823	0.3498	0.0573513
11.5833	3.37	0.425886	101.9	47.3774	49.4639	4.2526	0.6048	0.0665874
13.3333	5.6375	0.712443	87.6233	68.5999	71.5423	6.6888	0.8296	0.0767028
14.8333	8.5	1.09	65.3883	100.749	104.79	10.1919	1.1336	0.0792607
16.5833	12.1	1.52915	36.7868	139.207	145.609	14.4018	1.3912	0.112638
17.8333	15.5	1.93	6.7382	188.992	197.735	17.5546	1.4157	0.0950715
Acetaldehyde
	broth								gas
time	weight tube	tube + DNPH	tube + DNPH + broth	A-DNPH (mM)	acetaldehyde in broth (mM)			time	A-DNPH (mM)	weight bottle (g) empty	weight bottle (g) with DNPH	volume (mL) taken sample	acetaldehyde in offgas reactor (mM)
0	7	10.1	11.4	0	0			0		360.4	578.6
3.16667	7	10.2	11.5	0.00397612	0.0163652			3.16667	0.0242658			2	0.00724379
5.16667	7.2	10.7	12.7	0.00746399	0.0239981			5.16667	0.0546643			2	0.0151314
7.33333	7.3	10.4	11.9	0.00455206	0.0164604			7.33333	0.0869769			2	0.0220904
9.41667	7	10.1	12.3	0.0105826	0.0294584			9.41667	0.121834			2	0.027893
11.5833	7.3	10.3	11.38	0.00723031	0.0326533			11.5833	0.163374			2	0.033934
13.3333	7.1	10.3	12.6	0.0181611	0.0501454			13.3333	0.140697			2	0.0265574
14.8333	7	10	11.8	0.0134978	0.0419741			14.8333	0.274387			2	0.0372865
16.5833	7.2	10.3	11.9	0.0164918	0.0569384			16.5833	0.341852			2	0.0556997
17.8333	7.3	10.5	12.3	0.0140287	0.0455982			17.8333	0.421621		492.3	2	0.0494734
Volume
time	pre sample		sample
	weight bottle	weight bottle + sample	weight bottle	weight bottle + sample
0	55.1	57.1	55	59.1
3.16667	56.2	62.4	53.9	62.7
5.16667	54.7	63.5	55.6	62.8
7.33333	51.6	56.3	55.1	62.9
9.41667	49.3	52.8	54.4	67.3
11.5833	53.3	58.3	54.6	66.3
13.3333	54.9	60.5	54.3	70.1
14.8333	54.4	60.4	296.8	502.6
16.5833	55.4	59.1	55.4	60.3
17.8333	54.5	57.8	79.4	111.3
						weight broth end	664.12

## Sheet: IMX2593 R1
IMX2593
Growth and metabolites
time	OD	DW (g/L)	glucose (mM)	ethanol (mM)	ethanol corrected (mM)	glycerol (mM)	acetate (mM)	acetaldehyde (mM)
0	0.355	0.0444061	116	13.5943	13.5943	0.7577	0	0
3.25	0.724	0.0905634	113.783	17.0539	17.453	1.2812	0.1537	0.00839431
5.25	1.125	0.140724	110.35	22.4124	23.1312	1.8912	0.1889
6.75	1.79	0.223907	105.652	29.3221	30.3586	2.5512	0.286	0.0151116
8.25	2.7	0.337737	99.0676	39.3342	40.7989	3.3619	0.4102
9.41667	3.96	0.495347	90.5833	52.6887	54.6052	4.2354	0.5872	0.292866
10.4167	4.64	0.706667	80.4963	67.8984	70.3296	5.203	0.7894
12	8.8	1.10077	60.8649	99.1347	102.772	6.8401	1.1243	0.32341
13.0833	11	1.42	39.2125	133.276	138.081	8.218	1.4311
13.8333	13	1.62614	21.8566	158.841	164.697	9.073	1.6828	0.352644
14.8333	16.3	2.03893	1.0528	194.371	202.052	9.6121	2.1409	0.435434
Acetaldehyde
	broth								gas
time	weight tube	tube + DNPH	tube + DNPH + broth	A-DNPH (mM)	acetaldehyde in broth (mM)			time	A-DNPH (mM)	weight bottle (g) empty	weight bottle (g) with DNPH	volume (mL) taken sample	acetaldehyde in offgas reactor (mM)
3.25	7.28	10.76	12.43	1.67	0.00446681			0		385.12	651.05
6.75	7.21	11.26	12.91	1.65	0			3.25	0.0121394			3	0.0039275
9.41667	7.07	10.52	12.15	1.63	0			6.75	0.0492405			2	0.0151116
12	6.99	10.86	12.14	1.28	0.0207567			9.41667	0.988148			2	0.292866
13.8333	7.2	11.09	13.5	2.41	0.0213022			12	1.0785			3	0.32341
14.8333	7.24	11.28	12.75	1.47	0.019707			13.8333	1.1476			3	0.331341
								14.8333	1.3412		566.76	2	0.415727
Volume
time	pre sample		sample
	weight bottle	weight bottle + sample	weight bottle	weight bottle + sample
0	51.07	53.8	51.22	55.7		weight broth start	1005.59
3.25	55.6	59.7	55.28	60.26
5.25	54.21	58.64	51.26	57.46
6.75	56	59.11	55.62	65.81
8.25	56.64	62.22	54.79	60.78
9.41667	54.48	58.07	55.47	63.61
10.4167	52.45	56.8	78.28	133.76
12	54.92	59.89	55.74	64.43
13.0833	55.13	60.03	56.27	80.01
13.8333	55.7	58.82	79.77	133.89
14.8333	54.22	60.94	56.21	64.91
15.9167	54.82	58.92	55.78	64.37
16.9167	55.93	59.62	78.48	133.05

[truncated: 3 more sheets: IMX2593 R2, IMX2608 R1, IMX2608 R2]
