# Supplementary material for: Quantification and mitigation of byproduct formation by low-glycerol-producing Saccharomyces cerevisiae strains containing Calvin-cycle enzymes
Source: Biotechnol Biofuels Bioprod. 2023 May 12;16:81. doi: 10.1186/s13068-023-02329-9 (PMC10176687; doi:10.1186/s13068-023-02329-9)
Supplement: Supplementary file 4 — Additional file 4: Measurement data of anaerobic glucose-limited steady-state chemostat cultures of IME324, IMX1489, IMX2736, IMX2701, IMX2593 and IMX2608 at 0.05 h−1. Data were used to prepare Table 3 and Figure 3A. [file 13068_2023_2329_MOESM4_ESM.xlsx]

## Sheet: READ ME
This file contains data of anaerobic C-limited duplicate steady-state chemostat cultures grown at 0.05 h-1 of S. cerevisiae strains IME324 (reference strain lacking PRK-RuBisCO bypass), IMX1489 (Δgpd2, non-ox PPP↑, pDAN1-prk, 15x cbbm, GroES/GroEL), IMX2736 (Δgpd2, non-ox PPP↑, pDAN1-prk, 2x cbbm, GroES/GroEL), IMX2701 (Δgpd2, non-ox PPP↑, pDAN1-prk-CLN2PEST, 2x cbbm, GroES/GroEL), IMX2593 (Δgpd2…
In indicates the metabolite concentrations measured in the medium vessel
Out indicates the metabolite concentrations measured in the reactor during steady state
Biomass concentration was determined by weighing the filter before and after addition of the cells and subsequent drying in the miscrowave.
The difference in weight was used to calculate the dry weight in g/L with.
Volume of the broth was determined by weighing the broth after the fermentation had finished
The volume and the medium flow rate (determined by pump calibration) were used to calculate the dilution rate
Ethanol corrected was calculated by using the measured ethanol concentration and the first-order evaporation rate constant of 0.008 h-1

## Sheet: Blad2
	IME324									IME324
	replicate 1									replicate 2
	in (mM)			out (mM)						in (mM)			out (mM)
	glucose	137.692		glucose	0.348	0.352				glucose	136.58		glucose	0.64	0.406
	glycerol	0		glycerol	14.912	14.877				glycerol	0		glycerol	14.519	14.598
	ethanol	13.516		ethanol	193.899	193.37	corrected	223.938		ethanol	13.368		ethanol	193.724	193.533	corrected	223.787
	acetate	0		acetate	0.198	0.212				acetate	0		acetate	0.23	0.239
				acetaldehyde									acetaldehyde
				broth	0.0510549	0.0591699	0.0400438						broth	0.0510549	0.0591699	0.0400438
				offgas	0.0481461								offgas	0.0481461
				g/L	filter	filter + cells							g/L	filter	filter + cells
				biomass	0.0737	0.0817	0.8						biomass	0.0715	0.0918	2.03
					0.072	0.0799	0.79							0.0718	0.0919	2.01
					0.0764	0.084	0.76	average						0.0715	0.0921	2.06	average
								0.783333									2.03333
	pump calibration									pump calibration
	ml	time	L h-1							ml	time	L h-1
	20	23.95	0.0501044							23	27.6167	0.0499698
	20	23.9333	0.0501393							20	24.0167	0.0499653
	20	23.9667	0.0500695							20	24.0167	0.0499653
	volume	0.98016								volume	0.97282
	IMX1489									IMX1489
	replicate 1									replicate 2
	in (mM)			out (mM)						in (mM)			out (mM)
	glucose	140.102		glucose	0.5	0.54				glucose	139.52		glucose	0.484	0.48
	glycerol	0		glycerol	0.486	0.5				glycerol	0		glycerol	0.494	0.5
	ethanol	15.98		ethanol	203.123	203.412	corrected	238.088		ethanol	15.34		ethanol	204.413	204.114	corrected	236.681
	acetate	0		acetate	6.422	6.386				acetate	0		acetate	6.235	6.232
				acetaldehyde									acetaldehyde
				broth	2.31256	2.28815	2.39509						broth	2.93548	2.94001	2.96012
				offgas	5.7271								offgas	4.6368
				g/L	filter	filter + cells							g/L	filter	filter + cells
				biomass	0.07	0.0896	1.96						biomass	0.0711	0.0908	1.97
					0.0719	0.0916	1.97							0.0726	0.0917	1.91
					0.0722	0.0921	1.99	average						0.072	0.0914	1.94	average
								1.97333									1.94
	pump calibration									pump calibration
	ml	time	L h-1							ml	time	L h-1
	20	23.9833	0.0500347							20	24	0.05
	20	23.95	0.0501044							20	23.95	0.0501044
	20	23.9667	0.0500695							20	23.9833	0.0500347
	volume	1.01485								volume	0.99283
	IMX2736									IMX2736
	replicate 1									replicate 2
	in (mM)			out (mM)						in (mM)			out (mM)
	glucose	134.899		glucose	0.2404	0.2939				glucose	140.56		glucose	0.2896	0.2758
	glycerol	0		glycerol	0.6173	0.6734				glycerol	0		glycerol	0.6809	0.6766
	ethanol	13.4956		ethanol	204.413	204.114	corrected	237.768		ethanol	13.036		ethanol	203.123	205.204	corrected	237.526
	acetate	0		acetate	4.3218	4.3361				acetate	0		acetate	4.4065	4.385
				acetaldehyde									acetaldehyde
				broth	0.626853	0.624146	0.594684						broth	0.588769	0.605567	0.620247
				offgas	2.06465								offgas	1.65518
				g/L	filter	filter + cells							g/L	filter	filter + cells
				biomass	0.0754	0.096	2.06						biomass	0.0757	0.0971	2.14
					0.0755	0.0971	2.16							0.0758	0.0973	2.15
					0.075	0.0967	2.17	average						0.076	0.0972	2.12	average
								2.13									2.13667
	pump calibration									pump calibration
	ml	time	L h-1							ml	time	L h-1
	11	13.1667	0.0501266							6	7.16667	0.0502326
	20	23.9167	0.0501742							22	26.3	0.0501901
	6	7.18333	0.050116							19	22.7167	0.0501834
	volume	1.028								volume	1.02546
	IMX2736									IMX2736
	replicate 1									replicate 2
	in (mM)			out (mM)						in (mM)			out (mM)
	glucose	134.899		glucose	0.2404	0.2939				glucose	136.116		glucose	0.2896	0.2758
	glycerol	0		glycerol	0.6173	0.6734				glycerol	0		glycerol	0.6809	0.6766
	ethanol	13.4956		ethanol	204.413	204.114	corrected	237.768		ethanol	13.6837		ethanol	203.123	205.204	corrected	237.526
	acetate	0		acetate	4.3218	4.3361				acetate	0		acetate	4.4065	4.385
				acetaldehyde									acetaldehyde
				broth	0.626853	0.624146	0.594684						broth	0.588769	0.605567	0.620247
				offgas	2.06465								offgas	1.65518
				g/L	filter	filter + cells							g/L	filter	filter + cells
				biomass	0.0754	0.096	2.06						biomass	0.0757	0.0971	2.14
					0.0755	0.0971	2.16							0.0758	0.0973	2.15
					0.075	0.0967	2.17	average						0.076	0.0972	2.12	average
								2.13									2.13667
	pump calibration									pump calibration
	ml	time	L h-1							ml	time	L h-1
	11	13.1667	0.0501266							6	7.16667	0.0502326
	20	23.9167	0.0501742							22	26.3	0.0501901
	6	7.18333	0.050116							19	22.7167	0.0501834
	volume	1.028								volume	1.02546
	IMX2701									IMX2701
	replicate 1									replicate 2
	in (mM)			out (mM)						in (mM)			out (mM)
	glucose	138.818		glucose	0.3381	0.3386				glucose	138.954		glucose	0.3176	0.319
	glycerol	0		glycerol	12.4374	12.4119				glycerol	0		glycerol	11.3154	11.2558
	ethanol	12.9877		ethanol	195.166	196.24	corrected	227.121		ethanol	13.0089		ethanol	196.288	195.771	corrected	227.838
	acetate	0		acetate	0.0453	0				acetate	0		acetate	0	0
				acetaldehyde									acetaldehyde
				broth	0	0.0013798	0.00201817						broth	0.000283405	0	0
				offgas	0.0256704								offgas	0.0376336
				g/L	filter	filter + cells							g/L	filter	filter + cells
				biomass	0.0713	0.092	2.07						biomass	0.0708	0.0921	2.13
					0.0709	0.0926	2.17							0.0715	0.0926	2.11
					0.0716	0.0925	2.09	average						0.0713	0.0927	2.14	average
								2.11									2.12667
	pump calibration									pump calibration
	ml	time	L h-1							ml	time	L h-1
	12	14.3833	0.0500579							20	23.9667	0.0500695
	10	11.9667	0.0501393							14	16.8167	0.0499504
	14	16.7	0.0502994							11	13.1833	0.0500632
	volume	1.0067								volume	1.0147
	IMX2593									IMX2593
	replicate 1									replicate 2
	in (mM)			out (mM)						in (mM)			out (mM)
	glucose	140.349		glucose	0.2509	0.2445				glucose	140.47		glucose	0.2393	0.32
	glycerol	0		glycerol	1.1503	1.0213				glycerol	0		glycerol	0.664	0.664
	ethanol	13.7212		ethanol	213.933	214.04	corrected	250.848		ethanol	13.1141		ethanol	208.525	208.489	corrected	242.524
	acetate	0		acetate	2.4493	2.4494				acetate	0		acetate	2.5409	2.5134
				acetaldehyde									acetaldehyde
				broth	0.0702681	0.0678478	0.0545581						broth	0.04	0.072	0.098
				offgas	0.463005								offgas	0.3713
				g/L	filter	filter + cells							g/L	filter	filter + cells
				biomass	0.0714	0.0935	2.21						biomass	0.0736	0.0961	2.25
					0.0712	0.0932	2.2							0.0717	0.0948	2.31
					0.0726	0.095	2.24	average						0.0718	0.0948	2.3	average
								2.21667									2.28667
	pump calibration									pump calibration
	ml	time	L h-1							ml	time	L h-1
	12	14.3833	0.0500579							12	14.4167	0.0499422
	10	11.9833	0.0500695							10	12	0.05
	20	23.9833	0.0500347							20	24.0167	0.0499653
	volume	1.00559								volume	1.02546
	IMX2608									IMX2608
	replicate 1									replicate 2
	in (mM)			out (mM)						in (mM)			out (mM)
	glucose	140.897		glucose	0.2288	0.2258				glucose	141.013		glucose	0.3136	0.242
	glycerol	0		glycerol	0.4795	0.526				glycerol	0		glycerol	0.4671	0.4556
	ethanol	13.3771		ethanol	208.982	209.072	corrected	244.362		ethanol	13.3716		ethanol	208.35	209.419	corrected	239.206
	acetate	0		acetate	3.8454	3.8961				acetate	0		acetate	3.8439	3.8208
				acetaldehyde									acetaldehyde
				broth	0.532213	0.525351	0.511393						broth	0.56884	0.556161	0.598955
				offgas	1.34665								offgas	0.859434
				g/L	filter	filter + cells							g/L	filter	filter + cells
				biomass	0.0722	0.0952	2.3						biomass	0.0725	0.0954	2.29
					0.0725	0.0945	2.2							0.0729	0.0958	2.29
					0.0725	0.0953	2.28	average						0.072	0.0945	2.25	average
								2.26									2.27667
	pump calibration									pump calibration
	ml	time	L h-1							ml	time	L h-1
	10	12	0.05							15	17.9667	0.0500928
	15	18	0.05							20	23.9667	0.0500695
	10	11.9833	0.0500695							10	12	0.05
	volume	0.9964								volume	0.98838
