# Supplementary material for: Quantification and mitigation of byproduct formation by low-glycerol-producing Saccharomyces cerevisiae strains containing Calvin-cycle enzymes
Source: Biotechnol Biofuels Bioprod. 2023 May 12;16:81. doi: 10.1186/s13068-023-02329-9 (PMC10176687; doi:10.1186/s13068-023-02329-9)
Supplement: Supplementary file 5 — Additional file 5: Peptide abundance determined by LC-MS of anaerobic steady-state chemostat cultures and anaerobic mid-exponential phase batch cultures of PRK/RuBisCO expressing strains IMX1489, IMX2736, IMX2701, IMX2593 and IMX2608. Measurement data were used to prepare Figure 3B. [file 13068_2023_2329_MOESM5_ESM.xlsx]

## Sheet: READ ME
This file contains LC-MS data of anaerobic bioreactor batch cultures and anaerobic C-limited duplicate steady-state chemostat cultures grown at 0.05 h-1 of S. cerevisiae strains IMX1489 (Δgpd2, non-ox PPP↑, pDAN1-prk, 15x cbbm, GroES/GroEL), IMX2736 (Δgpd2, non-ox PPP↑, pDAN1-prk, 2x cbbm, GroES/GroEL), IMX2701 (Δgpd2, non-ox PPP↑, pDAN1-prk-CLN2PEST, 2x cbbm, GroES/GroEL), IMX2593 (Δgpd2, non-ox…
R1 and R2 indicate two independent duplicate cultures respectively
The tab Protein Relative Abundace Cal shows the sum of LC–MS peak areas of unique peptides identified per protein
The tab Proteins Relative Abundance shows the percentage of peptide abundance for each protein normalized to total peptide abundance of all measured proteins

## Sheet: Proteins Relative Abundance Cal
			Samples analyzed in MS03547								Samples analyzed in MS03438
Accession	Description	# PSMs	R2, IMX2701, chemostat	R2, IMX2701, batch	R1, IMX2701, chemostat	R1, IMX2701, batch	R2, IMX2736, chemostat	R2, IMX2736, batch	R1, IMX2736,chemostat	R1, IMX2736, batch	R2, IMX1489, chemostat	R2, IMX1489, batch	R1, IMX1489, chemostat	R1, IMX1489, batch	R2, IMX2593, chemostat	R2, IMX2593, batch	R2, IMX2593, chemostat	R2, IMX2593, batch	R2, IMX2608, chemostat	R2, IMX2608, batch	R1, IMX2608, chemostat	R1, IMX2608, batch	# AAs	MW [kDa]	calc. pI
cbbM	cbbM protein Translation of cbbM (9rubisco cassette complete starting at bp 4035, Complement strand)	15039	8.73379e+07	6.63439e+07	9.02628e+07	6.84927e+07	4.87902e+07	6.19799e+07	4.76795e+07	6.6319e+07	1.5907e+08	2.90615e+08	1.58111e+08	2.99111e+08	5.99224e+07	9.2993e+07	5.7114e+07	8.88332e+07	5.95641e+07	9.53032e+07	5.76438e+07	9.30073e+07	459	50.6	6.3
PRK	PRK	1213	26998.1	147953		183210	1.37932e+07	7.80729e+06	1.38096e+07	8.70704e+06	1.77756e+07	1.22192e+07	1.30775e+07	1.13612e+07	952106	1.86769e+06	1.35541e+06	2.50021e+06	2.53598e+06	3.25622e+06	2.97704e+06	3.05489e+06	352	39.4	5.5
P00359	Glyceraldehyde-3-phosphate dehydrogenase 3 OS=Saccharomyces cerevisiae (strain ATCC 204508 / S288c) OX=559292 GN=TDH3 PE=1 SV=3	25824	4.03361e+08	4.43989e+08	4.10492e+08	3.39886e+08	3.13335e+08	3.77257e+08	3.01775e+08	2.74343e+08	1.76617e+08	2.48034e+08	1.86566e+08	2.53125e+08	2.14248e+08	3.42637e+08	2.11281e+08	3.26142e+08	2.22898e+08	3.16004e+08	2.15201e+08	3.23018e+08	332	35.7	6.96
P00925	Enolase 2 OS=Saccharomyces cerevisiae (strain ATCC 204508 / S288c) OX=559292 GN=ENO2 PE=1 SV=2	20984	1.97269e+08	2.95237e+08	1.93826e+08	3.00923e+08	1.71817e+08	2.41402e+08	1.72721e+08	2.59733e+08	8.80641e+07	1.34522e+08	9.17382e+07	1.39379e+08	9.34872e+07	1.68178e+08	9.70076e+07	1.74348e+08	9.97047e+07	1.59918e+08	1.12266e+08	1.68676e+08	437	46.9	6
P14540	Fructose-bisphosphate aldolase OS=Saccharomyces cerevisiae (strain ATCC 204508 / S288c) OX=559292 GN=FBA1 PE=1 SV=3	18753	9.65518e+07	1.30984e+08	9.84321e+07	1.58717e+08	6.37446e+07	1.13428e+08	6.22005e+07	1.28715e+08	6.621e+07	9.9836e+07	6.96815e+07	1.03839e+08	7.77946e+07	1.33022e+08	7.25845e+07	1.32775e+08	7.8597e+07	1.28058e+08	7.83993e+07	1.3066e+08	359	39.6	5.78
P00330	Alcohol dehydrogenase 1 OS=Saccharomyces cerevisiae (strain ATCC 204508 / S288c) OX=559292 GN=ADH1 PE=1 SV=5	18388	3.09602e+08	2.58836e+08	3.02001e+08	2.60904e+08	1.89543e+08	2.00552e+08	1.85642e+08	1.90084e+08	1.11545e+08	1.11565e+08	1.1405e+08	1.12935e+08	1.15275e+08	1.68373e+08	1.17229e+08	1.61707e+08	1.2577e+08	1.49668e+08	1.33323e+08	1.54583e+08	348	36.8	6.68
P00358	Glyceraldehyde-3-phosphate dehydrogenase 2 OS=Saccharomyces cerevisiae (strain ATCC 204508 / S288c) OX=559292 GN=TDH2 PE=1 SV=3	17185	8.47625e+07	6.82609e+07	9.12087e+07	7.33318e+07	8.05903e+07	5.15733e+07	8.41757e+07	4.4909e+07	4.43947e+07	3.10052e+07	4.69047e+07	4.04025e+07	5.27472e+07	6.91097e+07	4.81511e+07	5.84877e+07	4.92216e+07	6.88953e+07	5.02843e+07	6.234e+07	332	35.8	6.96
P02994	Elongation factor 1-alpha OS=Saccharomyces cerevisiae (strain ATCC 204508 / S288c) OX=559292 GN=TEF1 PE=1 SV=1	17184	1.27415e+08	1.22244e+08	1.22335e+08	1.21936e+08	1.18299e+08	1.28627e+08	1.21526e+08	1.43679e+08	1.36094e+08	1.56289e+08	1.42491e+08	1.65531e+08	1.5313e+08	1.55682e+08	1.44306e+08	1.52489e+08	1.44951e+08	1.66057e+08	1.44445e+08	1.63705e+08	458	50	9.04
P00560	Phosphoglycerate kinase OS=Saccharomyces cerevisiae (strain ATCC 204508 / S288c) OX=559292 GN=PGK1 PE=1 SV=2	13497	1.78567e+08	1.647e+08	1.79587e+08	1.6399e+08	1.73392e+08	1.20357e+08	1.73629e+08	1.25696e+08	1.25404e+08	8.84186e+07	1.30972e+08	8.3886e+07	1.38123e+08	1.1915e+08	1.37296e+08	1.15858e+08	1.45341e+08	1.06408e+08	1.3723e+08	1.07314e+08	416	44.7	7.61
P23254	Transketolase 1 OS=Saccharomyces cerevisiae (strain ATCC 204508 / S288c) OX=559292 GN=TKL1 PE=1 SV=4	12852	6.6373e+07	7.46859e+07	7.02187e+07	7.39296e+07	6.61985e+07	6.93006e+07	6.50403e+07	7.11657e+07	6.79815e+07	7.52654e+07	6.75186e+07	7.14319e+07	6.34494e+07	8.17835e+07	6.89445e+07	7.97243e+07	6.84325e+07	7.96077e+07	7.35917e+07	7.81261e+07	680	73.8	7.01
P00360	Glyceraldehyde-3-phosphate dehydrogenase 1 OS=Saccharomyces cerevisiae (strain ATCC 204508 / S288c) OX=559292 GN=TDH1 PE=1 SV=3	12735	1.59285e+08	1.55339e+07	1.58476e+08	1.69026e+07	1.59523e+08	8.62742e+06	1.61995e+08	1.04416e+07	7.62048e+07	6.90096e+06	7.99894e+07	5.68141e+06	9.53088e+07	6.63453e+06	1.00103e+08	4.95274e+06	1.06672e+08	4.82883e+06	1.06277e+08	4.96259e+06	332	35.7	8.28
P00924	Enolase 1 OS=Saccharomyces cerevisiae (strain ATCC 204508 / S288c) OX=559292 GN=ENO1 PE=1 SV=3	11751	6.70231e+07	2.17822e+07	6.82556e+07	2.31632e+07	8.78347e+07	1.37918e+07	8.42285e+07	1.50175e+07	6.51396e+07	9.39472e+06	6.78935e+07	8.0178e+06	6.36232e+07	1.62538e+07	7.00242e+07	1.33402e+07	6.76661e+07	1.34725e+07	7.34629e+07	1.28752e+07	437	46.8	6.62
P00549	Pyruvate kinase 1 OS=Saccharomyces cerevisiae (strain ATCC 204508 / S288c) OX=559292 GN=CDC19 PE=1 SV=2	10467	5.35652e+07	8.48535e+07	5.25408e+07	8.76759e+07	4.05118e+07	8.00108e+07	4.22132e+07	8.08369e+07	6.06278e+07	1.01928e+08	6.19239e+07	9.7356e+07	5.9212e+07	1.23769e+08	6.33867e+07	1.17806e+08	5.82752e+07	1.13395e+08	6.58404e+07	1.12887e+08	500	54.5	7.68
P05694	5-methyltetrahydropteroyltriglutamate--homocysteine methyltransferase OS=Saccharomyces cerevisiae (strain ATCC 204508 / S288c) OX=559292 GN=MET6 PE=1 SV=4	9813	2.79863e+07	5.56954e+07	2.79246e+07	5.49561e+07	3.35345e+07	5.23495e+07	3.02452e+07	5.26662e+07	3.84095e+07	4.76401e+07	3.17355e+07	4.70176e+07	2.28812e+07	5.34155e+07	2.71986e+07	5.24289e+07	2.65555e+07	5.4249e+07	3.2195e+07	5.19506e+07	767	85.8	6.47
P10591	Heat shock protein SSA1 OS=Saccharomyces cerevisiae (strain ATCC 204508 / S288c) OX=559292 GN=SSA1 PE=1 SV=4	9707	2.53846e+07	6.8837e+06	2.66391e+07	6.95173e+06	4.38155e+07	8.46167e+06	4.47939e+07	1.00543e+07	5.87802e+07	2.14365e+07	6.45197e+07	1.9069e+07	6.43865e+07	8.07515e+06	6.60514e+07	9.18819e+06	6.56182e+07	9.47545e+06	5.76768e+07	9.17171e+06	642	69.6	5.11
P06169	Pyruvate decarboxylase isozyme 1 OS=Saccharomyces cerevisiae (strain ATCC 204508 / S288c) OX=559292 GN=PDC1 PE=1 SV=7	9605	4.7787e+07	9.96005e+07	4.75654e+07	9.87532e+07	5.42122e+07	1.16938e+08	5.05363e+07	1.19278e+08	8.35326e+07	1.44668e+08	7.89241e+07	1.2973e+08	5.44726e+07	1.16954e+08	5.99452e+07	1.22171e+08	5.78645e+07	1.14488e+08	6.29191e+07	1.1935e+08	563	61.5	6.19
P10592	Heat shock protein SSA2 OS=Saccharomyces cerevisiae (strain ATCC 204508 / S288c) OX=559292 GN=SSA2 PE=1 SV=3	9543	2.52348e+07	3.12683e+07	2.59344e+07	3.08886e+07	3.81428e+07	3.47555e+07	4.14959e+07	4.48104e+07	4.88708e+07	5.59312e+07	5.2981e+07	5.44961e+07	5.60234e+07	4.1779e+07	5.38843e+07	4.463e+07	5.64355e+07	4.37398e+07	5.07424e+07	4.36187e+07	639	69.4	5.06
P07149	Fatty acid synthase subunit beta OS=Saccharomyces cerevisiae (strain ATCC 204508 / S288c) OX=559292 GN=FAS1 PE=1 SV=2	9389	6.25693e+06	5.03408e+06	6.18341e+06	5.34785e+06	7.61161e+06	5.87551e+06	7.60044e+06	5.94088e+06	8.54456e+06	6.96808e+06	7.87306e+06	5.82394e+06	8.38496e+06	5.08743e+06	9.4949e+06	6.2533e+06	8.45816e+06	5.30097e+06	1.75041e+07	5.31753e+06	2051	228.5	5.92
P32324	Elongation factor 2 OS=Saccharomyces cerevisiae (strain ATCC 204508 / S288c) OX=559292 GN=EFT1 PE=1 SV=1	9302	2.02603e+07	3.16556e+07	1.94537e+07	3.21423e+07	2.46478e+07	3.71889e+07	2.40453e+07	3.72572e+07	2.43144e+07	3.23696e+07	2.43489e+07	2.99303e+07	2.39955e+07	2.87916e+07	2.43095e+07	3.01506e+07	2.3609e+07	2.82626e+07	2.36804e+07	3.0878e+07	842	93.2	6.32
P16521	Elongation factor 3A OS=Saccharomyces cerevisiae (strain ATCC 204508 / S288c) OX=559292 GN=YEF3 PE=1 SV=4	9031	9.35957e+06	2.10775e+07	8.98638e+06	2.11151e+07	1.11226e+07	2.39485e+07	9.19507e+06	2.62482e+07	1.19423e+07	2.37292e+07	1.23109e+07	2.42694e+07	1.20953e+07	2.35571e+07	1.24286e+07	2.3716e+07	1.23765e+07	2.46526e+07	1.28218e+07	2.44055e+07	1044	115.9	6.05
P00942	Triosephosphate isomerase OS=Saccharomyces cerevisiae (strain ATCC 204508 / S288c) OX=559292 GN=TPI1 PE=1 SV=2	8651	5.02294e+07	5.6626e+07	4.98598e+07	5.02995e+07	5.30268e+07	5.08378e+07	5.26078e+07	4.39843e+07	5.7568e+07	4.50901e+07	5.80134e+07	4.12233e+07	5.2038e+07	5.44051e+07	5.30562e+07	5.15242e+07	5.59266e+07	47630002	5.31686e+07	4.93882e+07	248	26.8	6.01
P19097	Fatty acid synthase subunit alpha OS=Saccharomyces cerevisiae (strain ATCC 204508 / S288c) OX=559292 GN=FAS2 PE=1 SV=2	8166	1.50347e+07	7.04141e+06	1.45442e+07	7.86077e+06	2.13041e+07	7.46981e+06	2.01407e+07	9.60483e+06	7.31302e+06	5.88837e+06	6.81742e+06	4.87929e+06	6.97366e+06	4.43403e+06	8.33448e+06	5.43176e+06	7.19215e+06	4.62007e+06	7.40492e+06	4.81431e+06	1887	206.8	5.44
Q00955	Acetyl-CoA carboxylase OS=Saccharomyces cerevisiae (strain ATCC 204508 / S288c) OX=559292 GN=ACC1 PE=1 SV=2	7466	3.66307e+06	2.84345e+06	3.64855e+06	2.82578e+06	4.18915e+06	2.93189e+06	4.57752e+06	2.87996e+06	1.11753e+07	8.23213e+06	9.30084e+06	7.25095e+06	1.30413e+07	7.57046e+06	1.26608e+07	8.10628e+06	1.2074e+07	6.97674e+06	1.15025e+07	7.31666e+06	2233	250.2	6.28
P07259	Protein URA2 OS=Saccharomyces cerevisiae (strain ATCC 204508 / S288c) OX=559292 GN=URA2 PE=1 SV=5	7375	2.41546e+07	6.0836e+07	2.55252e+07	4.40273e+07	1.72425e+07	4.27885e+07	1.60673e+07	1.87254e+07	5.41662e+07	9.34929e+07	5.13266e+07	8.09984e+07	5.30886e+07	1.14057e+08	5.77568e+07	1.09178e+08	5.24054e+07	1.02926e+08	4.8913e+07	9.86133e+07	2214	244.9	5.83
P00331	Alcohol dehydrogenase 2 OS=Saccharomyces cerevisiae (strain ATCC 204508 / S288c) OX=559292 GN=ADH2 PE=1 SV=3	6791	556170	511994	640164	303599	354855	193385	294593	133437	292352	788278	628002	584212	605163	1.0761e+06	734851	865213	442205	876432	692922	876633	348	36.7	6.74
P04806	Hexokinase-1 OS=Saccharomyces cerevisiae (strain ATCC 204508 / S288c) OX=559292 GN=HXK1 PE=1 SV=2	6763	1.35816e+08	496434	1.32588e+08	488874	1.52492e+08	1.2873e+06	1.52731e+08	1.70723e+06	1.27698e+08	3.12844e+06	1.35887e+08	2.20854e+06	1.69361e+08	104078	1.62466e+08	390451	1.74797e+08	247639	1.33105e+08	266832	485	53.7	5.45
P37291	Serine hydroxymethyltransferase, cytosolic OS=Saccharomyces cerevisiae (strain ATCC 204508 / S288c) OX=559292 GN=SHM2 PE=1 SV=2	5925	1.02204e+07	2.11982e+07	1.02722e+07	1.9763e+07	5.07563e+06	1.71139e+07	4.32812e+06	1.96383e+07	2.67436e+07	5.67845e+07	2.74708e+07	5.67634e+07	3.2398e+07	7.94083e+07	3.03986e+07	7.70321e+07	3.1769e+07	7.41846e+07	2.98017e+07	7.56341e+07	469	52.2	7.43
P40150	Ribosome-associated molecular chaperone SSB2 OS=Saccharomyces cerevisiae (strain ATCC 204508 / S288c) OX=559292 GN=SSB2 PE=1 SV=2	5790	7.16418e+06	1.10974e+07	6.89572e+06	1.12498e+07	6.89211e+06	1.12142e+07	6.80032e+06	1.13961e+07	6.21357e+06	8.99778e+06	6.33816e+06	8.30081e+06	6.53967e+06	8.63835e+06	6.81259e+06	9.03245e+06	6.34557e+06	8.3486e+06	6.30597e+06	8.47257e+06	613	66.6	5.49
P11484	Ribosome-associated molecular chaperone SSB1 OS=Saccharomyces cerevisiae (strain ATCC 204508 / S288c) OX=559292 GN=SSB1 PE=1 SV=3	5666	2.65856e+07	3.41972e+07	2.58874e+07	3.42223e+07	3.28644e+07	4.00148e+07	3.4149e+07	4.06786e+07	3.44123e+07	4.45181e+07	3.09202e+07	4.4087e+07	3.21713e+07	4.14294e+07	3.0922e+07	4.25923e+07	3.17825e+07	4.17494e+07	3.57882e+07	4.29501e+07	613	66.6	5.44
P06168	Ketol-acid reductoisomerase, mitochondrial OS=Saccharomyces cerevisiae (strain ATCC 204508 / S288c) OX=559292 GN=ILV5 PE=1 SV=1	5456	4.01246e+07	2.32427e+07	4.03262e+07	2.34874e+07	2.21868e+07	2.68821e+07	2.28494e+07	2.78892e+07	2.58984e+07	2.32856e+07	2.58578e+07	2.33222e+07	3.3925e+07	2.48643e+07	3.25914e+07	2.54846e+07	3.02981e+07	2.47575e+07	2.98971e+07	2.48239e+07	395	44.3	9.04
P47169	Sulfite reductase [NADPH] subunit beta OS=Saccharomyces cerevisiae (strain ATCC 204508 / S288c) OX=559292 GN=MET5 PE=1 SV=1	5306	1.39367e+07	2.67164e+07	1.3144e+07	1.6233e+07	9.95689e+06	2.00698e+07	9.74395e+06	1.85324e+07	3.3565e+06	4.14913e+06	3.10435e+06	3.99833e+06	2.67972e+06	3.84474e+06	3.09212e+06	4.06394e+06	2.73251e+06	4.13385e+06	2.94922e+06	3.86976e+06	1442	161.1	5.49
P15108	ATP-dependent molecular chaperone HSC82 OS=Saccharomyces cerevisiae (strain ATCC 204508 / S288c) OX=559292 GN=HSC82 PE=1 SV=4	5109	2.79379e+07	3.0056e+07	2.79035e+07	3.01026e+07	3.36634e+07	3.2948e+07	3.66406e+07	3.40186e+07	2.7984e+07	3.38488e+07	2.83386e+07	3.2281e+07	3.1746e+07	2.43053e+07	3.19684e+07	2.6119e+07	3.13531e+07	2.60496e+07	2.79108e+07	2.59919e+07	705	80.9	4.83
P19358	S-adenosylmethionine synthase 2 OS=Saccharomyces cerevisiae (strain ATCC 204508 / S288c) OX=559292 GN=SAM2 PE=1 SV=3	4827	2.95173e+07	3.36816e+07	3.11555e+07	3.40935e+07	4.81421e+07	3.80593e+07	4.61735e+07	3.82877e+07	4.96593e+07	3.33067e+07	4.20115e+07	3.01672e+07	3.42887e+07	2.84196e+07	4.36463e+07	3.04172e+07	4.36855e+07	2.77936e+07	5.12105e+07	2.94226e+07	384	42.2	5.38
P17255	V-type proton ATPase catalytic subunit A OS=Saccharomyces cerevisiae (strain ATCC 204508 / S288c) OX=559292 GN=VMA1 PE=1 SV=3	4805	2.50006e+06	4.07416e+06	2.29535e+06	1.42092e+06	3.14642e+06	4.46017e+06	3.32508e+06	5.79559e+06	8.88731e+06	5.48102e+06	9.15195e+06	4.94281e+06	9.10086e+06	4.97462e+06	8.94686e+06	4.8698e+06	8.55081e+06	4.59188e+06	7.81215e+06	4.77208e+06	1071	118.6	6.16
P02829	ATP-dependent molecular chaperone HSP82 OS=Saccharomyces cerevisiae (strain ATCC 204508 / S288c) OX=559292 GN=HSP82 PE=1 SV=1	4748	824888	551413	882422	557865	1.33806e+06	582051	1.79596e+06	674394	6.22678e+06	5.87037e+06	6.5702e+06	5.96251e+06	6.45219e+06	3.40647e+06	6.73384e+06	4.05489e+06	7.86733e+06	3.78463e+06	6.27597e+06	4.062e+06	709	81.4	4.91
P06106	Homocysteine/cysteine synthase OS=Saccharomyces cerevisiae (strain ATCC 204508 / S288c) OX=559292 GN=MET17 PE=1 SV=3	4669	3.47652e+07	3.7534e+07	3.45361e+07	3.01555e+07	5.13089e+07	3.38115e+07	4.79727e+07	3.53268e+07	4.7728e+07	3.15125e+07	4.4396e+07	2.84326e+07	4.20142e+07	3.02603e+07	4.77911e+07	3.21849e+07	4.22073e+07	2.91083e+07	4.85514e+07	3.00799e+07	444	48.6	6.43
P16861	ATP-dependent 6-phosphofructokinase subunit alpha OS=Saccharomyces cerevisiae (strain ATCC 204508 / S288c) OX=559292 GN=PFK1 PE=1 SV=1	4654	6.4199e+06	5.55803e+06	6.09152e+06	5.57e+06	6.07617e+06	4.98249e+06	6.16036e+06	4.61588e+06	9.55008e+06	1.05862e+07	9.84067e+06	1.07752e+07	9.99469e+06	1.0742e+07	9.83524e+06	1.08297e+07	1.00142e+07	1.0815e+07	1.00081e+07	1.10769e+07	987	107.9	6.39
P32589	Heat shock protein homolog SSE1 OS=Saccharomyces cerevisiae (strain ATCC 204508 / S288c) OX=559292 GN=SSE1 PE=1 SV=4	4592	7.41182e+06	8.94388e+06	7.66092e+06	9.35255e+06	8.35529e+06	1.21725e+07	9.2015e+06	1.17995e+07	1.10613e+07	1.62097e+07	1.13178e+07	1.58994e+07	1.26292e+07	1.19583e+07	1.25147e+07	1.2695e+07	1.17888e+07	1.23329e+07	1.06513e+07	1.2067e+07	693	77.3	5.22
P00950	Phosphoglycerate mutase 1 OS=Saccharomyces cerevisiae (strain ATCC 204508 / S288c) OX=559292 GN=GPM1 PE=1 SV=3	4556	1.04552e+08	1.09592e+08	1.06136e+08	1.10509e+08	7.86117e+07	8.81649e+07	7.75532e+07	9.00325e+07	6.98732e+07	8.2777e+07	6.97881e+07	8.16635e+07	7.1996e+07	1.18015e+08	7.20733e+07	1.11762e+08	6.98702e+07	1.11175e+08	7.70639e+07	1.1041e+08	247	27.6	8.84
P00815	Histidine biosynthesis trifunctional protein OS=Saccharomyces cerevisiae (strain ATCC 204508 / S288c) OX=559292 GN=HIS4 PE=1 SV=3	4054	8.84945e+06	9.1266e+06	9.27345e+06	8.89128e+06	1.21788e+07	7.45583e+06	1.18522e+07	8.17387e+06	1.23997e+07	6.88774e+06	1.12046e+07	7.12568e+06	8.82295e+06	9.37412e+06	9.7425e+06	8.76787e+06	1.03705e+07	9.52324e+06	1.16723e+07	9.53314e+06	799	87.7	5.29
P38009	Bifunctional purine biosynthesis protein ADE17 OS=Saccharomyces cerevisiae (strain ATCC 204508 / S288c) OX=559292 GN=ADE17 PE=1 SV=2	4022	5.22705e+06	8.74993e+06	5.18875e+06	7.40371e+06	2.70211e+06	7.64244e+06	2.35787e+06	7.76925e+06	3.95324e+06	9.98553e+06	4.46699e+06	1.0265e+07	4.37668e+06	1.37325e+07	4.10706e+06	1.42639e+07	3.52345e+06	1.43858e+07	4.32535e+06	1.44314e+07	592	65.2	6.55
P12709	Glucose-6-phosphate isomerase OS=Saccharomyces cerevisiae (strain ATCC 204508 / S288c) OX=559292 GN=PGI1 PE=1 SV=3	3992	1.97529e+07	2.15528e+07	1.99263e+07	2.20183e+07	1.74633e+07	1.87499e+07	1.79592e+07	1.86812e+07	2.50285e+07	2.38379e+07	2.65099e+07	2.25086e+07	2.69159e+07	2.85656e+07	2.61611e+07	2.78543e+07	2.47293e+07	2.66437e+07	2.46433e+07	2.70333e+07	554	61.3	6.46
P07245	C-1-tetrahydrofolate synthase, cytoplasmic OS=Saccharomyces cerevisiae (strain ATCC 204508 / S288c) OX=559292 GN=ADE3 PE=1 SV=1	3984	6.40012e+06	8.19951e+06	6.40345e+06	8.40846e+06	5.18477e+06	7.71569e+06	5.35085e+06	7.61134e+06	7.21154e+06	7.89853e+06	6.15067e+06	7.61051e+06	5.8088e+06	9.1856e+06	7.06883e+06	9.12397e+06	6.30919e+06	8.62695e+06	7.6757e+06	8.60407e+06	946	102.1	6.84
P15019	Transaldolase OS=Saccharomyces cerevisiae (strain ATCC 204508 / S288c) OX=559292 GN=TAL1 PE=1 SV=4	3954	5.02776e+07	7.08705e+07	5.02009e+07	6.58517e+07	4.88674e+07	6.5821e+07	4.69369e+07	6.51973e+07	3.93971e+07	4.14705e+07	4.05295e+07	4.15286e+07	4.06346e+07	4.25303e+07	3.81101e+07	4.3919e+07	4.00783e+07	4.21981e+07	3.70293e+07	4.42452e+07	335	37	6.43
P05030	Plasma membrane ATPase 1 OS=Saccharomyces cerevisiae (strain ATCC 204508 / S288c) OX=559292 GN=PMA1 PE=1 SV=2	3881	1.70353e+07	4.28591e+07	1.74786e+07	4.35683e+07	2.33808e+07	4.48379e+07	2.46899e+07	4.62662e+07	2.39959e+07	3.74481e+07	2.1701e+07	3.9443e+07	1.70821e+07	4.04609e+07	1.95628e+07	3.8134e+07	1.9418e+07	4.20814e+07	2.36956e+07	4.06485e+07	918	99.6	5.11
P38720	6-phosphogluconate dehydrogenase, decarboxylating 1 OS=Saccharomyces cerevisiae (strain ATCC 204508 / S288c) OX=559292 GN=GND1 PE=1 SV=1	3788	9.12507e+06	1.28868e+07	9.23614e+06	1.27807e+07	2.09671e+07	1.83193e+07	2.01021e+07	1.89197e+07	2.23014e+07	1.82071e+07	2.17718e+07	1.68089e+07	1.80062e+07	1.13778e+07	1.80545e+07	1.27021e+07	1.87928e+07	1.25269e+07	1.78848e+07	1.28491e+07	489	53.5	6.64
P07244	Bifunctional purine biosynthetic protein ADE5,7 OS=Saccharomyces cerevisiae (strain ATCC 204508 / S288c) OX=559292 GN=ADE5,7 PE=1 SV=1	3739	6.56511e+06	7.62069e+06	6.60869e+06	7.42246e+06	4.80651e+06	8.10591e+06	4.93626e+06	7.97296e+06	5.35074e+06	1.02146e+07	5.44384e+06	1.06451e+07	5.96976e+06	1.17272e+07	5.80712e+06	1.08343e+07	5.47562e+06	1.2118e+07	5.5113e+06	1.16807e+07	802	86	5.27
Q12680	Glutamate synthase [NADH] OS=Saccharomyces cerevisiae (strain ATCC 204508 / S288c) OX=559292 GN=GLT1 PE=1 SV=2	3671	3.7117e+06	4.49455e+06	3.81098e+06	3.75172e+06	3.52019e+06	4.75862e+06	3.70014e+06	4.30715e+06	3.87512e+06	3.44533e+06	3.70374e+06	3.26709e+06	4.59153e+06	3.98117e+06	3.98776e+06	4.02492e+06	3.98521e+06	3.96438e+06	3.87088e+06	4.10356e+06	2145	238	6.58
P38972	Phosphoribosylformylglycinamidine synthase OS=Saccharomyces cerevisiae (strain ATCC 204508 / S288c) OX=559292 GN=ADE6 PE=1 SV=2	3670	7.09632e+07	6.05596e+07	7.12385e+07	6.0839e+07	4.48932e+07	4.50192e+07	4.19073e+07	4.46344e+07	2.08115e+06	4.15317e+06	2.11748e+06	4.60942e+06	2.35598e+06	5.36256e+06	2.07117e+06	4.90708e+06	2.10574e+06	5.69424e+06	2.20508e+06	5.41703e+06	1358	148.8	5.27
P11154	Pyruvate carboxylase 1 OS=Saccharomyces cerevisiae (strain ATCC 204508 / S288c) OX=559292 GN=PYC1 PE=1 SV=2	3584	8.92738e+06	5.23309e+06	8.81496e+06	5.18278e+06	8.5574e+06	5.18029e+06	7.88691e+06	5.21405e+06	7.54401e+06	4.12664e+06	7.14216e+06	4.12208e+06	1.27736e+07	4.4812e+06	1.20801e+07	4.50225e+06	1.19126e+07	4.33305e+06	1.00062e+07	4.30268e+06	1178	130	6.23
P46969	Ribulose-phosphate 3-epimerase OS=Saccharomyces cerevisiae (strain ATCC 204508 / S288c) OX=559292 GN=RPE1 PE=1 SV=1	3582	2.36489e+07	1.9672e+07	2.39178e+07	2.28904e+07	1.45089e+07	2.44258e+07	1.45818e+07	2.69018e+07	2.08581e+07	3.59731e+07	2.08044e+07	3.3907e+07	2.30805e+07	2.72692e+07	2.20622e+07	2.97421e+07	2.06185e+07	2.5726e+07	1.9735e+07	2.66521e+07	238	26	6.28
P38011	Guanine nucleotide-binding protein subunit beta-like protein OS=Saccharomyces cerevisiae (strain ATCC 204508 / S288c) OX=559292 GN=ASC1 PE=1 SV=4	3569	1.08892e+07	2.10814e+07	1.07875e+07	2.05606e+07	1.37657e+07	2.5212e+07	1.40236e+07	2.44567e+07	1.42111e+07	2.38202e+07	1.49239e+07	2.61457e+07	1.53581e+07	2.40073e+07	1.47564e+07	2.53585e+07	1.53996e+07	2.70365e+07	1.53666e+07	2.74105e+07	319	34.8	6.24
P33315	Transketolase 2 OS=Saccharomyces cerevisiae (strain ATCC 204508 / S288c) OX=559292 GN=TKL2 PE=1 SV=1	3539	1.63773e+07	1.23795e+07	1.782e+07	1.23736e+07	1.2259e+07	1.24039e+07	1.19115e+07	1.22928e+07	1.0374e+07	1.38121e+07	1.09098e+07	1.32478e+07	1.19479e+07	1.43605e+07	1.28259e+07	1.35213e+07	1.11518e+07	1.39626e+07	1.22358e+07	1.36522e+07	681	75	6.14
P19414	Aconitate hydratase, mitochondrial OS=Saccharomyces cerevisiae (strain ATCC 204508 / S288c) OX=559292 GN=ACO1 PE=1 SV=2	3533	7.62689e+06	9.41861e+06	7.88563e+06	9.23281e+06	6.35073e+06	7.81802e+06	6.87516e+06	7.56825e+06	8.46856e+06	5.73042e+06	8.38816e+06	5.8893e+06	8.88772e+06	9.90477e+06	8.02753e+06	8.52549e+06	8.23592e+06	9.15134e+06	7.13175e+06	8.74722e+06	778	85.3	8.07
P54115	Magnesium-activated aldehyde dehydrogenase, cytosolic OS=Saccharomyces cerevisiae (strain ATCC 204508 / S288c) OX=559292 GN=ALD6 PE=1 SV=4	3500	3.63726e+07	1.58862e+07	3.67305e+07	1.63796e+07	2.15506e+06	1.65662e+07	2.15249e+06	1.70734e+07	1.7901e+06	1.23621e+07	2.02019e+06	1.23961e+07	2.7846e+06	1.15723e+07	2.09675e+06	1.12767e+07	2.00697e+06	1.16718e+07	1.32484e+06	1.1832e+07	500	54.4	5.44
P0CS90	Heat shock protein SSC1, mitochondrial OS=Saccharomyces cerevisiae (strain ATCC 204508 / S288c) OX=559292 GN=SSC1 PE=1 SV=1	3474	3.58614e+06	2.07193e+06	3.84027e+06	2.09853e+06	4.95391e+06	2.36679e+06	5.11442e+06	2.39892e+06	1.07006e+07	5.37695e+06	1.18125e+07	4.97937e+06	1.23787e+07	4.1439e+06	1.21368e+07	4.44476e+06	1.24161e+07	4.26929e+06	1.00625e+07	4.37495e+06	654	70.6	5.59
P07262	NADP-specific glutamate dehydrogenase 1 OS=Saccharomyces cerevisiae (strain ATCC 204508 / S288c) OX=559292 GN=GDH1 PE=1 SV=2	3442	2.53289e+07	1.97996e+07	1.81448e+07	1.96398e+07	3.29866e+07	2.2572e+07	2.87426e+07	2.31209e+07	3.30062e+07	2.20858e+07	2.68589e+07	1.95908e+07	2.70913e+07	1.8773e+07	3.14332e+07	1.93747e+07	1.79714e+07	1.90209e+07	3.32947e+07	1.97084e+07	454	49.5	5.69
P16862	ATP-dependent 6-phosphofructokinase subunit beta OS=Saccharomyces cerevisiae (strain ATCC 204508 / S288c) OX=559292 GN=PFK2 PE=1 SV=4	3384	5.52206e+06	6.96547e+06	5.73929e+06	7.28546e+06	5.97576e+06	7.34942e+06	5.88945e+06	7.45031e+06	7.95317e+06	5.10326e+06	8.20445e+06	5.6885e+06	9.51001e+06	5.95718e+06	8.46351e+06	6.16029e+06	8.8198e+06	6.40985e+06	8.03994e+06	6.84109e+06	959	104.6	6.67
P60010	Actin OS=Saccharomyces cerevisiae (strain ATCC 204508 / S288c) OX=559292 GN=ACT1 PE=1 SV=1	3374	2.11544e+07	1.49572e+07	2.09765e+07	1.57523e+07	2.27196e+07	1.69953e+07	2.33673e+07	1.78245e+07	2.88899e+07	2.55703e+07	2.94393e+07	2.44663e+07	3.16688e+07	2.14133e+07	3.07477e+07	2.14829e+07	2.88979e+07	2.27962e+07	2.88178e+07	2.20977e+07	375	41.7	5.68
P39976	D-2-hydroxyglutarate--pyruvate transhydrogenase DLD3 OS=Saccharomyces cerevisiae (strain ATCC 204508 / S288c) OX=559292 GN=DLD3 PE=1 SV=1	3344	1.14117e+07	2.20318e+07	1.25564e+07	2.19938e+07	8.21625e+06	2.20924e+07	7.5523e+06	2.15427e+07	7.0705e+06	1.50511e+07	5.86274e+06	1.4937e+07	5.60002e+06	1.67704e+07	6.69961e+06	1.53788e+07	6.61139e+06	1.58871e+07	7.41082e+06	1.57216e+07	496	55.2	6.89
P10659	S-adenosylmethionine synthase 1 OS=Saccharomyces cerevisiae (strain ATCC 204508 / S288c) OX=559292 GN=SAM1 PE=1 SV=2	3242	1.3188e+07	8.57862e+06	1.31515e+07	8.35175e+06	1.27301e+07	8.90961e+06	1.34747e+07	9.89593e+06	7.09328e+06	7.72481e+06	7.60105e+06	8.04367e+06	8.63011e+06	7.39189e+06	6.75969e+06	7.70655e+06	8.58487e+06	7.57088e+06	8.30337e+06	7.4813e+06	382	41.8	5.22
O13535	Transposon Ty1-H Gag-Pol polyprotein OS=Saccharomyces cerevisiae (strain ATCC 204508 / S288c) OX=559292 GN=TY1B-H PE=3 SV=1	3239		267813		237736		116494		255607	95219.3	180839		267803	76557.5	481540	97437	241362	102282	299586		298824	1793	202.7	8.32
P17709	Glucokinase-1 OS=Saccharomyces cerevisiae (strain ATCC 204508 / S288c) OX=559292 GN=GLK1 PE=1 SV=1	3237	1.79394e+07	1.22857e+06	1.83815e+07	1.65287e+06	2.40157e+07	1.57175e+06	2.478e+07	2.31593e+06	2.77606e+07	2.30543e+06	2.85563e+07	2.67253e+06	2.92236e+07	754972	2.89911e+07	703015	3.04359e+07	621281	2.92826e+07	701429	500	55.3	6.19
Q04711	Transposon Ty1-ML1 Gag-Pol polyprotein OS=Saccharomyces cerevisiae (strain ATCC 204508 / S288c) OX=559292 GN=TY1B-ML1 PE=3 SV=2	3197	5.86725e+07	3.28817e+07	5.54686e+07	3.33476e+07	2.8604e+07	2.23107e+07	2.75876e+07	2.29634e+07	1.20358e+07	9.9895e+06	1.38969e+07	1.01943e+07	1.90705e+07	1.97935e+07	1.37544e+07	1.87027e+07	1.59878e+07	1.51118e+07	1.41344e+07	1.52591e+07	1755	198.4	8.24
P04840	Mitochondrial outer membrane protein porin 1 OS=Saccharomyces cerevisiae (strain ATCC 204508 / S288c) OX=559292 GN=POR1 PE=1 SV=4	3185	4.37207e+07	4.81569e+06	4.69573e+07	4.80332e+06	4.08413e+07	4.76005e+06	4.47787e+07	5.0481e+06	3.60225e+07	6.85135e+06	3.8814e+07	5.71447e+06	4.81081e+07	5.61193e+06	4.75112e+07	5.9467e+06	4.77041e+07	5.20073e+06	3.85653e+07	5.1808e+06	283	30.4	7.93
P09436	Isoleucine--tRNA ligase, cytoplasmic OS=Saccharomyces cerevisiae (strain ATCC 204508 / S288c) OX=559292 GN=ILS1 PE=1 SV=1	3166	2.53727e+06	3.54278e+06	2.48782e+06	3.54943e+06	2.04153e+06	3.22718e+06	2.09409e+06	3.24832e+06	2.39618e+06	1.97569e+06	3.42317e+06	1.95976e+06	3.32495e+06	2.41664e+06	2.65465e+06	2.61819e+06	3.80993e+06	2.42506e+06	2.49291e+06	2.49757e+06	1072	122.9	6.06
P03965	Carbamoyl-phosphate synthase arginine-specific large chain OS=Saccharomyces cerevisiae (strain ATCC 204508 / S288c) OX=559292 GN=CPA2 PE=1 SV=1	3151	2.26383e+06	5.57217e+06	2.18075e+06	5.71061e+06	2.74288e+06	6.06503e+06	2.3068e+06	5.66321e+06	6.00947e+06	7.88899e+06	5.79295e+06	5.7265e+06	4.48159e+06	7.39197e+06	5.85899e+06	8.59271e+06	5.94818e+06	4.67122e+06	6.1273e+06	6.89035e+06	1118	123.8	5.31
P39692	Sulfite reductase [NADPH] flavoprotein component OS=Saccharomyces cerevisiae (strain ATCC 204508 / S288c) OX=559292 GN=MET10 PE=1 SV=2	3148	906629	1.75252e+06	1.006e+06	1.51296e+06	1.37519e+06	1.82746e+06	1.39756e+06	1.87824e+06	4.35805e+06	3.79472e+06	6.73233e+06	3.82338e+06	3.89773e+06	3.57266e+06	4.61949e+06	3.47897e+06	7.21852e+06	3.81097e+06	3.84109e+06	3.69217e+06	1035	114.8	5.27
P14126	60S ribosomal protein L3 OS=Saccharomyces cerevisiae (strain ATCC 204508 / S288c) OX=559292 GN=RPL3 PE=1 SV=4	3137	4.09212e+06	9.67389e+06	3.94266e+06	9.49078e+06	5.31194e+06	1.02294e+07	4.73772e+06	1.06217e+07	2.20066e+07	3.44933e+07	2.05073e+07	3.3047e+07	2.02812e+07	3.70215e+07	2.25006e+07	3.88277e+07	1.97477e+07	3.69182e+07	2.2934e+07	3.51766e+07	387	43.7	10.29
Q12316	Transposon Ty1-GR3 Gag-Pol polyprotein OS=Saccharomyces cerevisiae (strain ATCC 204508 / S288c) OX=559292 GN=TY1B-GR3 PE=3 SV=3	3067	336177	362214	305582	366643	163037	227472	120944														1755	198.4	8.46
P16140	V-type proton ATPase subunit B OS=Saccharomyces cerevisiae (strain ATCC 204508 / S288c) OX=559292 GN=VMA2 PE=1 SV=2	3044	5.49607e+07	7.27655e+06	4.69119e+07	6.02798e+06	5.80222e+07	7.7985e+06	5.7764e+07	7.88981e+06	4.35866e+07	8.60972e+06	4.93805e+07	7.89669e+06	5.35221e+07	7.36176e+06	5.75322e+07	7.47568e+06	5.94901e+07	7.64904e+06	4.84246e+07	7.59063e+06	517	57.7	5.07
Q99231	Transposon Ty1-DR3 Gag-Pol polyprotein OS=Saccharomyces cerevisiae (strain ATCC 204508 / S288c) OX=559292 GN=TY1B-DR3 PE=1 SV=2	3019	4.68073e+06	3.62754e+06	5.34919e+06	3.83638e+06	2.45698e+06	2.64048e+06	2.29459e+06	2.67859e+06	1.81393e+06	2.61386e+06	2.21459e+06	3.30385e+06	2.76087e+06	5.28808e+06	2.30878e+06	3.9027e+06	2.34028e+06	4.55935e+06	2.22116e+06	3.93176e+06	1755	198.7	8.41
P10664	60S ribosomal protein L4-A OS=Saccharomyces cerevisiae (strain ATCC 204508 / S288c) OX=559292 GN=RPL4A PE=1 SV=4	3009	1.39711e+07	3.81568e+07	1.39147e+07	3.81609e+07	1.82183e+07	3.97066e+07	1.63911e+07	4.1994e+07	2.30131e+07	4.02908e+07	2.1951e+07	3.95587e+07	2.1971e+07	4.03896e+07	2.26062e+07	4.14774e+07	2.20946e+07	3.9172e+07	2.26838e+07	4.04716e+07	362	39.1	10.64
P32327	Pyruvate carboxylase 2 OS=Saccharomyces cerevisiae (strain ATCC 204508 / S288c) OX=559292 GN=PYC2 PE=1 SV=2	2894	1.26312e+06	535753	1.07154e+06	517005	572496	670343	1.22473e+06	572997	1.20298e+06	963618	1.23937e+06	1.00467e+06	1.15952e+06	1.43341e+06	1.03948e+06	1.24206e+06	1.17423e+06	1.46111e+06	1.1032e+06	1.45604e+06	1180	130.1	6.51
P31539	Heat shock protein 104 OS=Saccharomyces cerevisiae (strain ATCC 204508 / S288c) OX=559292 GN=HSP104 PE=1 SV=2	2868	8.88944e+06	3.05198e+06	8.98908e+06	2.94865e+06	1.60356e+07	3.06438e+06	1.73497e+07	3.52718e+06	1.12743e+07	2.33682e+06	1.19886e+07	2.06881e+06	1.2195e+07	866163	1.20205e+07	1.00151e+06	1.24641e+07	963813	1.05804e+07	1.04813e+06	908	102	5.45
P49626	60S ribosomal protein L4-B OS=Saccharomyces cerevisiae (strain ATCC 204508 / S288c) OX=559292 GN=RPL4B PE=1 SV=2	2846	1.10822e+07	5.00103e+06	1.01028e+07	5.33466e+06	8.57735e+06	5.78613e+06	8.31698e+06	6.82948e+06	720110	573413	664076	957879	1.03746e+06	709872	852788	726113	705821	675884	871896	831630	362	39	10.64
P25694	Cell division control protein 48 OS=Saccharomyces cerevisiae (strain ATCC 204508 / S288c) OX=559292 GN=CDC48 PE=1 SV=3	2826	2.20985e+06	1.74704e+06	2.05445e+06	1.99457e+06	3.28261e+06	2.04032e+06	3.16671e+06	2.35931e+06	6.26752e+06	4.11856e+06	5.55933e+06	3.64105e+06	4.91703e+06	3.7606e+06	5.5053e+06	3.69047e+06	5.38607e+06	3.44063e+06	5.53597e+06	3.58768e+06	835	91.9	4.94
P0CX76	Transposon Ty1-ML2 Gag polyprotein OS=Saccharomyces cerevisiae (strain ATCC 204508 / S288c) OX=559292 GN=TY1A-ML2 PE=2 SV=1	2826	7.59876e+06	2.43206e+06	7.58361e+06	2.66035e+06	4.35161e+06	1.97256e+06	4.44864e+06	2.03818e+06	3.65031e+06	2.32004e+06	4.02439e+06	2.18935e+06	5.54432e+06	4.49686e+06	3.93313e+06	3.62104e+06	4.45706e+06	3.61855e+06	3.72952e+06	3.30267e+06	440	49	7.9
P19882	Heat shock protein 60, mitochondrial OS=Saccharomyces cerevisiae (strain ATCC 204508 / S288c) OX=559292 GN=HSP60 PE=1 SV=1	2817	1.25767e+07	1.38195e+07	1.26863e+07	1.34538e+07	1.37357e+07	1.45758e+07	1.44481e+07	1.45821e+07	1.13552e+07	4.69812e+06	8.2428e+06	4.40769e+06	1.41839e+07	9.96438e+06	1.33464e+07	1.10561e+07	1.38384e+07	1.07396e+07	1.23182e+07	1.09116e+07	572	60.7	5.31
Q12122	Homocitrate synthase, mitochondrial OS=Saccharomyces cerevisiae (strain ATCC 204508 / S288c) OX=559292 GN=LYS21 PE=1 SV=1	2793	8.77473e+06	1.63918e+07	8.95094e+06	1.54868e+07	1.14982e+07	1.56872e+07	1.07908e+07	1.51441e+07	1.02444e+07	1.03146e+07	1.01647e+07	1.06683e+07	7.47987e+06	1.20325e+07	8.35702e+06	1.21088e+07	8.85989e+06	1.21327e+07	9.24877e+06	1.15668e+07	440	48.6	6.3
Q92392	Transposon Ty1-OL Gag polyprotein OS=Saccharomyces cerevisiae (strain ATCC 204508 / S288c) OX=559292 GN=TY1A-OL PE=2 SV=1	2792	4.16436e+06	1.8258e+06	4.20912e+06	1.93996e+06	1.783e+06	1.18157e+06	1.78201e+06	1.46108e+06	1.22101e+06	1.26685e+06	1.49072e+06	1.06025e+06	1.93584e+06	3.19329e+06	1.8089e+06	2.25657e+06	1.49366e+06	2.30957e+06	1.04601e+06	1.81918e+06	440	49	8.12
P00817	Inorganic pyrophosphatase OS=Saccharomyces cerevisiae (strain ATCC 204508 / S288c) OX=559292 GN=IPP1 PE=1 SV=4	2786	1.51164e+07	2.18346e+07	1.43923e+07	2.1176e+07	1.74984e+07	2.11001e+07	1.72658e+07	2.18463e+07	1.42805e+07	1.57553e+07	1.43704e+07	1.49161e+07	1.37598e+07	1.44799e+07	1.39458e+07	1.53612e+07	1.33347e+07	1.48253e+07	1.4189e+07	1.49903e+07	287	32.3	5.58
P04147	Polyadenylate-binding protein, cytoplasmic and nuclear OS=Saccharomyces cerevisiae (strain ATCC 204508 / S288c) OX=559292 GN=PAB1 PE=1 SV=4	2774	5.0714e+06	6.31468e+06	4.98293e+06	6.59902e+06	5.77244e+06	7.32437e+06	5.71485e+06	7.75073e+06	4.61002e+06	5.52265e+06	4.54348e+06	5.63518e+06	3.91278e+06	5.05315e+06	3.99233e+06	5.4189e+06	3.97063e+06	5.2462e+06	4.15203e+06	5.20387e+06	577	64.3	5.97
P22515	Ubiquitin-activating enzyme E1 1 OS=Saccharomyces cerevisiae (strain ATCC 204508 / S288c) OX=559292 GN=UBA1 PE=1 SV=2	2710	4.78965e+06	7.28678e+06	4.75758e+06	7.29546e+06	4.97664e+06	7.68548e+06	5.01563e+06	8.1535e+06	3.91364e+06	4.37404e+06	4.00448e+06	4.35589e+06	3.81608e+06	3.9428e+06	3.6644e+06	4.23839e+06	3.78685e+06	4.26758e+06	4.05598e+06	4.50658e+06	1024	114.2	5.11
P04807	Hexokinase-2 OS=Saccharomyces cerevisiae (strain ATCC 204508 / S288c) OX=559292 GN=HXK2 PE=1 SV=4	2710	6.93399e+06	1.11852e+07	7.00694e+06	1.19855e+07	8.84941e+06	9.24273e+06	7.77168e+06	9.6355e+06	9.72594e+06	9.57626e+06	8.47138e+06	8.39691e+06	6.25638e+06	1.04558e+07	7.45311e+06	1.10704e+07	6.49468e+06	9.80094e+06	7.82297e+06	1.00014e+07	486	53.9	5.3
Q03558	NADPH dehydrogenase 2 OS=Saccharomyces cerevisiae (strain ATCC 204508 / S288c) OX=559292 GN=OYE2 PE=1 SV=3	2702	1.0099e+07	1.04121e+07	1.17964e+07	1.02271e+07	1.21556e+07	8.47153e+06	1.12731e+07	9.13103e+06	1.63729e+07	1.09373e+07	1.6607e+07	1.09794e+07	2.13345e+07	1.19912e+07	1.95495e+07	1.25251e+07	1.93133e+07	1.21426e+07	1.7108e+07	1.2187e+07	400	45	6.57
P22768	Argininosuccinate synthase OS=Saccharomyces cerevisiae (strain ATCC 204508 / S288c) OX=559292 GN=ARG1 PE=1 SV=3	2672	1.58968e+07	1.75108e+07	1.5947e+07	1.71791e+07	1.76653e+07	1.58707e+07	1.6281e+07	1.54785e+07	1.61229e+07	1.44593e+07	1.39989e+07	1.53328e+07	8.68307e+06	1.70394e+07	9.82675e+06	1.54904e+07	1.0002e+07	1.78015e+07	1.24991e+07	1.67068e+07	420	46.9	5.62
P07264	3-isopropylmalate dehydratase OS=Saccharomyces cerevisiae (strain ATCC 204508 / S288c) OX=559292 GN=LEU1 PE=1 SV=3	2668	4.83589e+06	1.39604e+07	4.73864e+06	9.25126e+06	5.50691e+06	1.27966e+07	4.53549e+06	1.18593e+07	2.89474e+06	6.02477e+06	2.93445e+06	4.92119e+06	3.28772e+06	6.32399e+06	3.10023e+06	7.77021e+06	3.86039e+06	4.10775e+06	3.97447e+06	5.13858e+06	779	85.7	5.9
P11353	Oxygen-dependent coproporphyrinogen-III oxidase OS=Saccharomyces cerevisiae (strain ATCC 204508 / S288c) OX=559292 GN=HEM13 PE=1 SV=2	2650	1.15816e+07	1.37352e+07	1.05638e+07	1.49457e+07	1.32403e+07	1.2122e+07	1.38542e+07	1.22758e+07	2.3423e+07	2.19458e+07	2.10019e+07	1.95595e+07	1.9116e+07	2.17927e+07	2.5061e+07	2.39165e+07	1.94285e+07	2.11036e+07	2.91243e+07	2.06971e+07	328	37.7	6.8
Q99337	Transposon Ty1-NL2 Gag-Pol polyprotein OS=Saccharomyces cerevisiae (strain ATCC 204508 / S288c) OX=559292 GN=TY1B-NL2 PE=3 SV=1	2645	5.34262e+06	3.01387e+06	5.36434e+06	2.86588e+06	2.77461e+06	1.89302e+06	2.82728e+06	1.8792e+06	1.41825e+06	1.11792e+06	1.69486e+06	1.16728e+06	2.63189e+06	2.97409e+06	1.91276e+06	2.40049e+06	1.93851e+06	2.31744e+06	1.71812e+06	2.04798e+06	1749	198.1	8.56
P00931	Tryptophan synthase OS=Saccharomyces cerevisiae (strain ATCC 204508 / S288c) OX=559292 GN=TRP5 PE=1 SV=1	2593	2.45962e+06	3.51243e+06	2.23676e+06	3.30149e+06	2.35639e+06	3.61137e+06	2.26064e+06	3.58478e+06	6.04006e+06	1.41631e+07	1.1865e+07	1.36475e+07	1.08477e+07	1.5089e+07	1.0537e+07	1.47533e+07	4.5366e+06	1.4532e+07	1.32074e+07	1.58101e+07	707	76.6	6.51
P22202	Heat shock protein SSA4 OS=Saccharomyces cerevisiae (strain ATCC 204508 / S288c) OX=559292 GN=SSA4 PE=1 SV=3	2537	90082.2	23220.2	93610.8	48446.8	160081	39974.2	191515	59223	348422	178543	457516	69638.3	798847	40008.9	620498	21175.4	600321	21044.3	229501		642	69.6	5.14
P29453	60S ribosomal protein L8-B OS=Saccharomyces cerevisiae (strain ATCC 204508 / S288c) OX=559292 GN=RPL8B PE=1 SV=3	2537	6.93382e+06	1.22556e+07	6.65791e+06	1.21004e+07	6.43787e+06	1.17806e+07	6.16398e+06	1.35906e+07	4.07429e+06	8.00722e+06	3.99985e+06	8.09871e+06	4.23117e+06	6.82442e+06	3.67782e+06	8.80733e+06	4.14223e+06	7.79022e+06	4.48196e+06	9.35709e+06	256	28.1	10.02
P53341	Alpha-glucosidase MAL12 OS=Saccharomyces cerevisiae (strain ATCC 204508 / S288c) OX=559292 GN=MAL12 PE=1 SV=1	2535	2.15753e+07	56340.8	2.08878e+07	109458	3.61633e+07	93160.9	3.15516e+07	91350	1.60148e+07	102495	1.77258e+07	43952.6	2.34552e+07	26234.6	2.03257e+07	75745.3	2.78698e+07	39381.3	2.07787e+07	19945.3	584	68.1	5.72
Q04706	Transposon Ty1-ML1 Gag polyprotein OS=Saccharomyces cerevisiae (strain ATCC 204508 / S288c) OX=559292 GN=TY1A-ML1 PE=2 SV=1	2534	2.38901e+06	253134	2.43151e+06	52124.2	1.35638e+06	301389	1.77049e+06	161492	3.06596e+06	163581	3.23141e+06	147640	3.57796e+06	168866	2.74606e+06	169038	3.19863e+06	167903	2.75006e+06	100055	440	49.1	7.93
Q05911	Adenylosuccinate lyase OS=Saccharomyces cerevisiae (strain ATCC 204508 / S288c) OX=559292 GN=ADE13 PE=1 SV=1	2528	7.09335e+06	8.80867e+06	7.03163e+06	8.72928e+06	4.30505e+06	7.40102e+06	4.14378e+06	7.65077e+06	5.34222e+06	6.78378e+06	5.51385e+06	6.76409e+06	5.5996e+06	9.6878e+06	5.82109e+06	9.27058e+06	5.64434e+06	8.71127e+06	6.38456e+06	8.95391e+06	482	54.5	6.43
P07702	L-2-aminoadipate reductase OS=Saccharomyces cerevisiae (strain ATCC 204508 / S288c) OX=559292 GN=LYS2 PE=1 SV=2	2526	1.12196e+06	2.06636e+06	1.09248e+06	2.03978e+06	1.93977e+06	2.03808e+06	1.89288e+06	2.10006e+06	2.24437e+06	2.27857e+06	2.23552e+06	2.55813e+06	1.74669e+06	2.47781e+06	1.98299e+06	2.46171e+06	1.4967e+06	2.88157e+06	2.15723e+06	2.66535e+06	1392	155.2	5.95
P31116	Homoserine dehydrogenase OS=Saccharomyces cerevisiae (strain ATCC 204508 / S288c) OX=559292 GN=HOM6 PE=1 SV=1	2519	3.61902e+06	4.5552e+06	3.85513e+06	4.31932e+06	4.10714e+06	5.00887e+06	4.15631e+06	5.28685e+06	7.06881e+06	7.56043e+06	6.13553e+06	7.09159e+06	5.85272e+06	6.93936e+06	6.16663e+06	7.09721e+06	8.99872e+06	6.74715e+06	8.14824e+06	6.69e+06	359	38.5	7.44
P16467	Pyruvate decarboxylase isozyme 2 OS=Saccharomyces cerevisiae (strain ATCC 204508 / S288c) OX=559292 GN=PDC5 PE=1 SV=4	2511	2.44867e+06	1.17046e+06	2.26737e+06	1.19192e+06	2.71117e+06	2.17806e+06	2.52712e+06	1.66926e+06	3.97135e+06	2.8385e+06	4.2617e+06	4.283e+06	2.53355e+06	2.98801e+06	2.36428e+06	2.54567e+06	2.87555e+06	2.76937e+06	3.58191e+06	3.32075e+06	563	61.9	6.43
P16474	Endoplasmic reticulum chaperone BiP OS=Saccharomyces cerevisiae (strain ATCC 204508 / S288c) OX=559292 GN=KAR2 PE=1 SV=1	2493	1.68564e+07	7.79038e+06	1.79123e+07	7.14497e+06	2.31848e+07	7.10554e+06	2.31733e+07	7.7717e+06	1.22822e+07	7.74259e+06	1.32873e+07	6.91604e+06	1.2505e+07	6.30887e+06	1.18359e+07	7.78331e+06	1.19647e+07	6.29161e+06	1.17403e+07	6.50069e+06	682	74.4	4.93
P22137	Clathrin heavy chain OS=Saccharomyces cerevisiae (strain ATCC 204508 / S288c) OX=559292 GN=CHC1 PE=1 SV=1	2491	949630	617503	978133	665735	1.11787e+06	769654	1.206e+06	719036	3.29793e+06	2.02081e+06	3.00008e+06	1.63645e+06	3.44653e+06	1.81662e+06	3.66644e+06	1.96368e+06	3.43649e+06	1.56991e+06	3.52965e+06	1.68474e+06	1653	187.1	5.24
P06105	Protein SCP160 OS=Saccharomyces cerevisiae (strain ATCC 204508 / S288c) OX=559292 GN=SCP160 PE=1 SV=3	2484	2.74567e+06	3.57907e+06	2.8686e+06	3.39323e+06	3.09184e+06	3.83362e+06	2.70905e+06	3.72038e+06	1.76239e+06	2.03029e+06	1.56552e+06	1.77063e+06	1.51371e+06	1.50339e+06	1.72355e+06	1.77305e+06	1.62254e+06	2.02689e+06	1.80841e+06	1.61655e+06	1222	134.7	5.85
P38158	Alpha-glucosidase MAL32 OS=Saccharomyces cerevisiae (strain ATCC 204508 / S288c) OX=559292 GN=MAL32 PE=1 SV=1	2458	127170		168623		241282		96528.6		290079	24962.1	400090	20361.7	274651	26036.3	279852	16010.3	316324	15021.2	324342	17262.2	584	68.1	5.72
P39954	Adenosylhomocysteinase OS=Saccharomyces cerevisiae (strain ATCC 204508 / S288c) OX=559292 GN=SAH1 PE=1 SV=1	2456	1.31537e+07	1.0306e+07	1.36585e+07	1.07601e+07	1.39012e+07	1.20966e+07	1.28734e+07	1.23039e+07	2.19471e+07	2.28861e+07	1.95942e+07	1.95684e+07	1.98793e+07	2.22193e+07	2.30955e+07	2.28169e+07	2.20912e+07	2.05754e+07	2.44405e+07	2.14743e+07	449	49.1	6.24
P00830	ATP synthase subunit beta, mitochondrial OS=Saccharomyces cerevisiae (strain ATCC 204508 / S288c) OX=559292 GN=ATP2 PE=1 SV=2	2451	1.79729e+07	2.1952e+06	1.9367e+07	2.31964e+06	2.25586e+07	2.36106e+06	2.31154e+07	2.42954e+06	2.20745e+07	2.22195e+06	2.15788e+07	1.92727e+06	2.58213e+07	1.62007e+06	2.50234e+07	1.62272e+06	2.28469e+07	1.70311e+06	1.9314e+07	1.49399e+06	511	54.8	5.71
P08566	Pentafunctional AROM polypeptide OS=Saccharomyces cerevisiae (strain ATCC 204508 / S288c) OX=559292 GN=ARO1 PE=1 SV=1	2446	1.90728e+06	4.07616e+06	1.92029e+06	3.94884e+06	2.74271e+06	4.36373e+06	2.72925e+06	4.59912e+06	3.25472e+06	2.5473e+06	2.87071e+06	2.24564e+06	2.2964e+06	2.82639e+06	2.67014e+06	2.89856e+06	2.87314e+06	2.6932e+06	3.1345e+06	2.84002e+06	1588	174.6	6.28
P39676	Flavohemoprotein OS=Saccharomyces cerevisiae (strain ATCC 204508 / S288c) OX=559292 GN=YHB1 PE=1 SV=2	2432	1.39205e+07	2.83557e+06	1.64181e+07	2.70743e+06	1.79037e+07	2.93087e+06	1.61427e+07	2.53598e+06	2.20448e+07	2.74988e+06	1.46789e+07	2.36401e+06	1.71106e+07	2.56387e+06	2.11527e+07	3.5207e+06	1.96263e+07	2.86283e+06	2.00542e+07	2.85802e+06	399	44.6	6.28
P07806	Valine--tRNA ligase, mitochondrial OS=Saccharomyces cerevisiae (strain ATCC 204508 / S288c) OX=559292 GN=VAS1 PE=1 SV=2	2426	2.13163e+06	2.89793e+06	2.09341e+06	2.63941e+06	2.74116e+06	2.75525e+06	2.55077e+06	3.24542e+06	3.92257e+06	3.49592e+06	3.6737e+06	3.57223e+06	3.37245e+06	3.584e+06	3.32801e+06	3.72736e+06	3.33182e+06	3.70774e+06	3.33116e+06	3.62745e+06	1104	125.7	6.96
P49723	Ribonucleoside-diphosphate reductase small chain 2 OS=Saccharomyces cerevisiae (strain ATCC 204508 / S288c) OX=559292 GN=RNR4 PE=1 SV=1	2402	2.44253e+07	8.03645e+06	2.37813e+07	8.75048e+06	1.97025e+07	9.27213e+06	1.90537e+07	9.71413e+06	1.66504e+07	1.27053e+07	1.60373e+07	1.21726e+07	1.94285e+07	1.0109e+07	1.9938e+07	1.094e+07	1.7843e+07	1.22555e+07	1.97991e+07	1.10213e+07	345	40	5.21
P17076	60S ribosomal protein L8-A OS=Saccharomyces cerevisiae (strain ATCC 204508 / S288c) OX=559292 GN=RPL8A PE=1 SV=4	2396	1.30834e+07	3.23206e+07	1.32038e+07	3.20653e+07	1.71706e+07	3.5592e+07	1.66268e+07	3.57338e+07	1.81942e+07	3.503e+07	1.88477e+07	3.40724e+07	1.71058e+07	3.32786e+07	1.7723e+07	3.4928e+07	1.74415e+07	3.33698e+07	1.75801e+07	3.40655e+07	256	28.1	10.04
P46655	Glutamate--tRNA ligase, cytoplasmic OS=Saccharomyces cerevisiae (strain ATCC 204508 / S288c) OX=559292 GN=GUS1 PE=1 SV=3	2386	2.65551e+06	2.78944e+06	2.68619e+06	2.7634e+06	2.7071e+06	3.22925e+06	2.85219e+06	3.01274e+06	6.80508e+06	5.42759e+06	6.59571e+06	5.83206e+06	6.79268e+06	5.30947e+06	6.378e+06	5.41827e+06	6.36735e+06	5.33306e+06	6.29601e+06	5.56666e+06	708	80.8	7.53
P07246	Alcohol dehydrogenase 3, mitochondrial OS=Saccharomyces cerevisiae (strain ATCC 204508 / S288c) OX=559292 GN=ADH3 PE=1 SV=2	2378	9.27088e+06	8.20049e+06	9.6126e+06	7.977e+06	7.79849e+06	6.76436e+06	7.7707e+06	6.72023e+06	7.64745e+06	5.76636e+06	7.11351e+06	5.6941e+06	7.38925e+06	7.11893e+06	7.74843e+06	6.6768e+06	7.62546e+06	6.50433e+06	7.7534e+06	6.37475e+06	375	40.3	8.43
P26263	Pyruvate decarboxylase isozyme 3 OS=Saccharomyces cerevisiae (strain ATCC 204508 / S288c) OX=559292 GN=PDC6 PE=1 SV=3	2361	343331	388537	397563	423270	350928	477869	284473	683426	20050.1	23145.4	23069.7	51912.2	41190.5	30430.7	31028.7		40856.2	22119.2	66752.6	21292.5	563	61.5	6.19
P48570	Homocitrate synthase, cytosolic isozyme OS=Saccharomyces cerevisiae (strain ATCC 204508 / S288c) OX=559292 GN=LYS20 PE=1 SV=1	2357	4.52418e+06	1.02623e+07	5.06106e+06	9.98552e+06	4.23367e+06	8.14523e+06	4.18148e+06	7.89051e+06	2.82002e+06	5.11449e+06	2.69848e+06	6.10762e+06	2.61005e+06	7.62317e+06	2.42382e+06	7.2999e+06	2.6638e+06	7.97897e+06	2.59969e+06	7.79071e+06	428	47.1	7.27
P17967	Protein disulfide-isomerase OS=Saccharomyces cerevisiae (strain ATCC 204508 / S288c) OX=559292 GN=PDI1 PE=1 SV=2	2304	6.33652e+06	6.2994e+06	6.2262e+06	6.57762e+06	8.20923e+06	6.35568e+06	8.52811e+06	6.51569e+06	7.68975e+06	6.30024e+06	8.15805e+06	6.00605e+06	7.57567e+06	5.72989e+06	7.33175e+06	5.97139e+06	6.84021e+06	6.07512e+06	7.34783e+06	5.83899e+06	522	58.2	4.53
P52910	Acetyl-coenzyme A synthetase 2 OS=Saccharomyces cerevisiae (strain ATCC 204508 / S288c) OX=559292 GN=ACS2 PE=1 SV=1	2296	1.16243e+07	1.2564e+07	1.16693e+07	1.28573e+07	9.11432e+06	1.31668e+07	1.00927e+07	1.28194e+07	9.53771e+06	8.46903e+06	9.45018e+06	9.53718e+06	1.03001e+07	8.59225e+06	9.48393e+06	8.78971e+06	1.00145e+07	1.00124e+07	1.10044e+07	1.04078e+07	683	75.4	6.68
P40825	Alanine--tRNA ligase, mitochondrial OS=Saccharomyces cerevisiae (strain ATCC 204508 / S288c) OX=559292 GN=ALA1 PE=1 SV=3	2295	2.3374e+06	3.02888e+06	2.25979e+06	2.9567e+06	2.85731e+06	3.15053e+06	2.72268e+06	3.17088e+06	3.29058e+06	3.39863e+06	3.21433e+06	3.19735e+06	3.33211e+06	3.39553e+06	3.45262e+06	3.42846e+06	3.01598e+06	3.49507e+06	3.04096e+06	3.46686e+06	983	110	5.71
P25443	40S ribosomal protein S2 OS=Saccharomyces cerevisiae (strain ATCC 204508 / S288c) OX=559292 GN=RPS2 PE=1 SV=3	2271	9.62153e+06	2.1844e+07	9.58034e+06	2.1103e+07	1.25419e+07	2.62442e+07	1.37075e+07	2.58832e+07	1.63069e+07	2.63701e+07	1.63361e+07	2.7231e+07	1.60081e+07	2.57282e+07	1.58718e+07	2.72957e+07	1.60496e+07	2.65649e+07	1.58974e+07	2.7842e+07	254	27.4	10.43
P36013	NAD-dependent malic enzyme, mitochondrial OS=Saccharomyces cerevisiae (strain ATCC 204508 / S288c) OX=559292 GN=MAE1 PE=1 SV=1	2254	8.56189e+06	8.75131e+06	8.6823e+06	8.66297e+06	6.42015e+06	7.61543e+06	6.66182e+06	7.50829e+06	1.44637e+06	2.33676e+06	1.35959e+06	2.95669e+06	1.91573e+06	3.25767e+06	1.78857e+06	2.95686e+06	1.72461e+06	3.81733e+06	1.99158e+06	3.47079e+06	669	74.3	8.18
P40069	Importin subunit beta-4 OS=Saccharomyces cerevisiae (strain ATCC 204508 / S288c) OX=559292 GN=KAP123 PE=1 SV=1	2250	312048	1.0129e+06	323770	946547	421486	1.03869e+06	409172	1.10842e+06	686491	1.11073e+06	645058	1.16491e+06	727335	1.0696e+06	771189	1.17401e+06	732770	1.88219e+06	792632	1.15744e+06	1113	122.5	4.63
P39522	Dihydroxy-acid dehydratase, mitochondrial OS=Saccharomyces cerevisiae (strain ATCC 204508 / S288c) OX=559292 GN=ILV3 PE=1 SV=2	2244	2.29845e+06	2.61464e+06	2.40411e+06	2.33841e+06	2.37002e+06	2.44847e+06	2.42425e+06	2.02397e+06	9.99658e+06	6.94269e+06	1.02516e+07	7.20912e+06	1.06976e+07	6.31631e+06	1.03965e+07	5.87953e+06	1.03705e+07	6.15996e+06	9.65853e+06	6.32162e+06	585	62.8	7.83
P26637	Leucine--tRNA ligase, cytoplasmic OS=Saccharomyces cerevisiae (strain ATCC 204508 / S288c) OX=559292 GN=CDC60 PE=1 SV=1	2233	3.84232e+06	4.22876e+06	3.84746e+06	4.14444e+06	3.6042e+06	4.54781e+06	3.5835e+06	4.6906e+06	4.62155e+06	4.91552e+06	4.52539e+06	4.71945e+06	5.03511e+06	4.58181e+06	5.02455e+06	5.01607e+06	5.04286e+06	4.72325e+06	4.98492e+06	5.04343e+06	1090	124.1	5.85
P38088	Glycine--tRNA ligase 1, mitochondrial OS=Saccharomyces cerevisiae (strain ATCC 204508 / S288c) OX=559292 GN=GRS1 PE=1 SV=3	2196	1.32191e+06	1.79154e+06	1.44307e+06	1.8767e+06	1.44722e+06	1.70833e+06	1.54562e+06	2.26602e+06	3.56242e+06	4.77266e+06	3.52168e+06	4.37989e+06	3.57954e+06	4.91288e+06	3.84308e+06	4.38464e+06	3.43984e+06	4.63123e+06	3.57801e+06	4.46658e+06	690	78.1	6.52
P29311	Protein BMH1 OS=Saccharomyces cerevisiae (strain ATCC 204508 / S288c) OX=559292 GN=BMH1 PE=1 SV=4	2189	2.15785e+07	1.54703e+07	2.12012e+07	1.53092e+07	2.13471e+07	1.55487e+07	2.0609e+07	1.55555e+07	2.10524e+07	1.47878e+07	2.18559e+07	1.36821e+07	2.29082e+07	1.37255e+07	2.26569e+07	1.41302e+07	2.33453e+07	1.35147e+07	2.22493e+07	1.39435e+07	267	30.1	4.88
P0CX35	40S ribosomal protein S4-A OS=Saccharomyces cerevisiae (strain ATCC 204508 / S288c) OX=559292 GN=RPS4A PE=1 SV=1	2178	1.11476e+07	2.64764e+07	1.10893e+07	2.63362e+07	1.42632e+07	2.95611e+07	1.42391e+07	2.93152e+07	1.37386e+07	2.49372e+07	1.39987e+07	2.4916e+07	1.37546e+07	2.43536e+07	1.37732e+07	2.52269e+07	1.36512e+07	2.48863e+07	1.46212e+07	2.55781e+07	261	29.4	10.08
P05750	40S ribosomal protein S3 OS=Saccharomyces cerevisiae (strain ATCC 204508 / S288c) OX=559292 GN=RPS3 PE=1 SV=5	2159	1.03974e+07	2.7884e+07	1.04905e+07	2.75007e+07	1.41054e+07	2.94975e+07	1.2937e+07	3.08553e+07	1.83715e+07	3.3782e+07	1.8386e+07	3.29201e+07	1.85708e+07	3.28007e+07	1.91712e+07	3.39281e+07	1.82447e+07	3.27143e+07	1.87418e+07	3.30911e+07	240	26.5	9.41
P49367	Homoaconitase, mitochondrial OS=Saccharomyces cerevisiae (strain ATCC 204508 / S288c) OX=559292 GN=LYS4 PE=1 SV=1	2154	1.39836e+06	1.51283e+06	1.45233e+06	1.48657e+06	1.57551e+06	1.6849e+06	1.48588e+06	2.02223e+06	2.05734e+06	2.51473e+06	1.87298e+06	2.41802e+06	2.11158e+06	2.4337e+06	2.13208e+06	2.37851e+06	1.87635e+06	2.43123e+06	2.13313e+06	2.50972e+06	693	75.1	7.37
P41940	Mannose-1-phosphate guanyltransferase OS=Saccharomyces cerevisiae (strain ATCC 204508 / S288c) OX=559292 GN=PSA1 PE=1 SV=2	2152	1.13312e+07	7.59842e+06	1.1477e+07	6.6456e+06	1.29007e+07	8.55758e+06	1.28696e+07	7.02959e+06	1.35812e+07	9.34636e+06	1.43698e+07	8.45448e+06	1.50123e+07	8.37749e+06	1.42635e+07	8.56599e+06	1.35274e+07	8.43513e+06	1.24229e+07	8.50126e+06	361	39.5	6.34
P50095	Inosine-5'-monophosphate dehydrogenase 3 OS=Saccharomyces cerevisiae (strain ATCC 204508 / S288c) OX=559292 GN=IMD3 PE=1 SV=1	2146	6.46064e+06	8.91117e+06	9.42663e+06	7.14841e+06	6.27598e+06	9.08694e+06	6.50806e+06	6.1934e+06	8.08858e+06	7.10174e+06	8.16731e+06	7.19294e+06	9.45608e+06	6.63461e+06	8.87953e+06	6.54929e+06	8.87038e+06	6.80379e+06	8.55281e+06	6.85386e+06	523	56.5	7.4
P31373	Cystathionine gamma-lyase OS=Saccharomyces cerevisiae (strain ATCC 204508 / S288c) OX=559292 GN=CYS3 PE=1 SV=2	2130	7.22192e+06	8.47476e+06	7.52376e+06	8.90358e+06	8.9152e+06	1.05734e+07	9.26991e+06	9.74871e+06	1.07407e+07	1.40499e+07	1.02471e+07	1.36182e+07	1.03743e+07	1.12245e+07	1.06396e+07	1.15239e+07	1.12845e+07	1.18479e+07	1.18934e+07	1.18396e+07	394	42.5	6.54
P09938	Ribonucleoside-diphosphate reductase small chain 1 OS=Saccharomyces cerevisiae (strain ATCC 204508 / S288c) OX=559292 GN=RNR2 PE=1 SV=2	2129	1.73848e+07	5.75879e+06	1.65345e+07	6.14132e+06	1.49926e+07	6.70129e+06	1.46032e+07	6.97429e+06	1.33417e+07	8.02611e+06	1.3332e+07	7.39129e+06	1.39853e+07	5.94621e+06	1.57316e+07	6.66411e+06	1.42705e+07	6.1617e+06	1.56569e+07	6.51697e+06	399	46.1	5.25
P41805	60S ribosomal protein L10 OS=Saccharomyces cerevisiae (strain ATCC 204508 / S288c) OX=559292 GN=RPL10 PE=1 SV=1	2126	1.1152e+07	2.46051e+07	1.1376e+07	2.42129e+07	1.39641e+07	2.76553e+07	1.39008e+07	2.71441e+07	1.64305e+07	2.793e+07	1.65339e+07	2.89274e+07	1.50759e+07	2.73656e+07	1.60563e+07	2.82097e+07	1.57315e+07	2.78791e+07	1.63986e+07	2.76807e+07	221	25.3	10.02
P39533	Homocitrate dehydratase, mitochondrial OS=Saccharomyces cerevisiae (strain ATCC 204508 / S288c) OX=559292 GN=ACO2 PE=1 SV=1	2123	2.70616e+06	4.16266e+06	2.46665e+06	4.01662e+06	3.17706e+06	4.32265e+06	3.15235e+06	4.27533e+06	4.15395e+06	4.9328e+06	4.01548e+06	4.84742e+06	3.21903e+06	5.09806e+06	3.38878e+06	4.93534e+06	3.56422e+06	5.09149e+06	3.70137e+06	5.10584e+06	789	86.5	6.96
P26783	40S ribosomal protein S5 OS=Saccharomyces cerevisiae (strain ATCC 204508 / S288c) OX=559292 GN=RPS5 PE=1 SV=3	2114	1.35811e+07	2.99953e+07	1.39528e+07	2.94838e+07	1.85417e+07	3.43313e+07	1.70096e+07	3.35679e+07	2.27004e+07	3.24132e+07	2.1991e+07	3.20971e+07	1.99845e+07	3.33285e+07	2.11978e+07	3.323e+07	1.99333e+07	3.19945e+07	2.06684e+07	3.23049e+07	225	25	8.59
P09435	Heat shock protein SSA3 OS=Saccharomyces cerevisiae (strain ATCC 204508 / S288c) OX=559292 GN=SSA3 PE=1 SV=3	2111	66667.6	44701	73148.2	110637	137264	162701	146144	210278	42557	28186.5	50538.8	42995.2	57819.2	32664.6	132650	38049.2	45693.4	43348	52549.8	46131.1	649	70.5	5.17
P40054	D-3-phosphoglycerate dehydrogenase 1 OS=Saccharomyces cerevisiae (strain ATCC 204508 / S288c) OX=559292 GN=SER3 PE=1 SV=1	2091	1.27809e+07	8.37541e+06	1.2639e+07	8.41676e+06	1.47892e+07	6.52128e+06	1.39257e+07	6.60185e+06	6.40589e+06	7.09532e+06	5.94463e+06	7.20693e+06	7.13025e+06	9.49474e+06	7.47865e+06	9.35606e+06	7.33388e+06	8.9364e+06	8.65688e+06	8.82706e+06	469	51.2	5.57
P16120	Threonine synthase OS=Saccharomyces cerevisiae (strain ATCC 204508 / S288c) OX=559292 GN=THR4 PE=1 SV=1	2087	1.88692e+06	2.71275e+06	1.98536e+06	5.74793e+06	5.76592e+06	5.54287e+06	3.72456e+06	3.42514e+06	9.74048e+06	8.33152e+06	1.15837e+07	8.71359e+06	1.15311e+07	6.04172e+06	1.06403e+07	7.00304e+06	1.18344e+07	6.80025e+06	1.09872e+07	6.82379e+06	514	57.4	5.64
P10081	ATP-dependent RNA helicase eIF4A OS=Saccharomyces cerevisiae (strain ATCC 204508 / S288c) OX=559292 GN=TIF1 PE=1 SV=3	2086	1.9096e+07	2.22192e+07	1.91595e+07	2.2422e+07	2.10033e+07	2.48544e+07	2.13866e+07	2.39434e+07	1.81308e+07	1.971e+07	1.7854e+07	2.03176e+07	1.85462e+07	1.94388e+07	1.80225e+07	1.90304e+07	1.75757e+07	2.02313e+07	1.76374e+07	2.01127e+07	395	44.7	5.12
P32582	Cystathionine beta-synthase OS=Saccharomyces cerevisiae (strain ATCC 204508 / S288c) OX=559292 GN=CYS4 PE=1 SV=1	2074	3.04426e+06	2.35249e+06	2.70328e+06	2.32856e+06	4.17016e+06	2.76376e+06	3.6972e+06	2.7101e+06	7.06609e+06	4.88653e+06	6.69699e+06	4.4826e+06	5.74076e+06	3.82353e+06	5.94947e+06	4.01146e+06	6.29568e+06	3.87869e+06	6.39165e+06	4.0696e+06	507	56	6.7
Q12189	Ribose-5-phosphate isomerase OS=Saccharomyces cerevisiae (strain ATCC 204508 / S288c) OX=559292 GN=RKI1 PE=1 SV=1	2037	9.68994e+06	1.86109e+07	9.9312e+06	1.87247e+07	1.02617e+07	1.93425e+07	9.88781e+06	2.0321e+07	1.07427e+07	1.86378e+07	1.07622e+07	1.85783e+07	8.85617e+06	2.09719e+07	8.44429e+06	2.01106e+07	9.24836e+06	2.03299e+07	9.88643e+06	2.05938e+07	258	28.2	5.92
P32476	Squalene monooxygenase OS=Saccharomyces cerevisiae (strain ATCC 204508 / S288c) OX=559292 GN=ERG1 PE=1 SV=2	2035	7.1509e+06	7.42354e+06	7.48398e+06	7.83126e+06	7.67298e+06	8.3798e+06	6.71617e+06	8.18695e+06	1.57119e+07	1.28707e+07	1.07406e+07	9.71513e+06	8.8942e+06	9.82899e+06	1.68733e+07	1.23891e+07	1.11709e+07	1.02711e+07	1.95822e+07	1.0158e+07	496	55.1	6.48
P07342	Acetolactate synthase catalytic subunit, mitochondrial OS=Saccharomyces cerevisiae (strain ATCC 204508 / S288c) OX=559292 GN=ILV2 PE=1 SV=1	2005	3.94877e+06	1.90219e+06	2.32823e+06	1.94867e+06	2.46066e+06	2.0211e+06	2.33987e+06	1.89246e+06	6.89486e+06	4.70522e+06	5.89997e+06	4.2722e+06	5.66783e+06	4.38096e+06	6.46722e+06	4.64369e+06	6.14125e+06	4.33196e+06	6.58126e+06	4.30873e+06	687	74.9	8.51
P07251	ATP synthase subunit alpha, mitochondrial OS=Saccharomyces cerevisiae (strain ATCC 204508 / S288c) OX=559292 GN=ATP1 PE=1 SV=5	1981	1.3054e+07	1.25093e+06	1.36345e+07	1.88885e+06	1.63088e+07	2.04678e+06	1.58253e+07	2.12775e+06	2.15477e+07	2.72072e+06	2.08102e+07	2.31244e+06	2.41922e+07	2.01786e+06	2.4551e+07	1.97369e+06	2.26687e+07	1.89771e+06	1.84853e+07	1.93956e+06	545	58.6	9.04
P15705	Heat shock protein STI1 OS=Saccharomyces cerevisiae (strain ATCC 204508 / S288c) OX=559292 GN=STI1 PE=1 SV=1	1980	4.37481e+06	4.14906e+06	4.19479e+06	4.028e+06	4.91759e+06	4.28964e+06	5.36476e+06	4.57694e+06	4.25016e+06	4.52265e+06	4.74565e+06	4.52249e+06	6.08198e+06	3.12926e+06	5.17918e+06	3.27177e+06	5.15334e+06	3.32321e+06	4.44358e+06	3.43459e+06	589	66.2	5.59
P38697	Inosine-5'-monophosphate dehydrogenase 2 OS=Saccharomyces cerevisiae (strain ATCC 204508 / S288c) OX=559292 GN=IMD2 PE=1 SV=1	1966	9.96691e+06	1.01697e+07	9.46677e+06	9.79349e+06	1.20274e+07	1.2525e+07	1.16872e+07	1.18554e+07	9.47593e+06	6.865e+06	4.74409e+06	6.86567e+06	4.12564e+06	5.23686e+06	8.51439e+06	5.37567e+06	4.95247e+06	5.28259e+06	9.56897e+06	5.39824e+06	523	56.5	8.48
P49089	Asparagine synthetase [glutamine-hydrolyzing] 1 OS=Saccharomyces cerevisiae (strain ATCC 204508 / S288c) OX=559292 GN=ASN1 PE=1 SV=2	1953	1.5124e+06	1.32961e+06	1.41388e+06	1.24193e+06	1.17661e+06	1.09994e+06	1.04782e+06	984091	3.97604e+06	3.88297e+06	3.59093e+06	4.13327e+06	3.3474e+06	4.6166e+06	3.89069e+06	4.33333e+06	3.18586e+06	5.05581e+06	3.86816e+06	4.77355e+06	572	64.4	6.11
P38788	Ribosome-associated complex subunit SSZ1 OS=Saccharomyces cerevisiae (strain ATCC 204508 / S288c) OX=559292 GN=SSZ1 PE=1 SV=2	1949	2.9008e+06	6.07693e+06	3.9329e+06	6.2167e+06	4.05774e+06	6.97765e+06	3.92757e+06	6.7864e+06	4.91692e+06	7.10138e+06	4.68749e+06	6.98854e+06	5.01354e+06	6.51835e+06	5.1921e+06	7.10654e+06	4.88045e+06	6.35228e+06	4.95944e+06	6.54219e+06	538	58.2	5.05
Q12213	60S ribosomal protein L7-B OS=Saccharomyces cerevisiae (strain ATCC 204508 / S288c) OX=559292 GN=RPL7B PE=1 SV=3	1949	1.27718e+06	2.45477e+06	1.61431e+06	1.80502e+06	1.68334e+06	2.33333e+06	1.81567e+06	2.95732e+06	2.09994e+06	4.91182e+06	2.31967e+06	4.93675e+06	2.37772e+06	4.92958e+06	2.79095e+06	5.26898e+06	2.41822e+06	4.9921e+06	2.89813e+06	4.8281e+06	244	27.7	10.15
P23248	40S ribosomal protein S1-B OS=Saccharomyces cerevisiae (strain ATCC 204508 / S288c) OX=559292 GN=RPS1B PE=1 SV=3	1947	6.54583e+06	1.6196e+07	6.92161e+06	1.55656e+07	9.16939e+06	1.78531e+07	8.67886e+06	1.77737e+07	2.88309e+07	3.95644e+07	2.91588e+07	4.20462e+07	3.34806e+07	4.20798e+07	2.89019e+07	5.58143e+07	3.10376e+07	4.38858e+07	3.19025e+07	4.88294e+07	255	28.8	10.02
P38999	Saccharopine dehydrogenase [NADP(+), L-glutamate-forming] OS=Saccharomyces cerevisiae (strain ATCC 204508 / S288c) OX=559292 GN=LYS9 PE=1 SV=1	1946	7.22625e+06	7.39921e+06	5.70346e+06	7.36246e+06	8.94987e+06	8.50434e+06	7.81375e+06	8.34879e+06	9.5722e+06	9.38689e+06	8.48234e+06	9.06297e+06	7.99023e+06	8.31534e+06	8.99478e+06	9.04049e+06	6.0533e+06	9.01393e+06	9.97928e+06	8.94296e+06	446	48.9	5.27
P33442	40S ribosomal protein S1-A OS=Saccharomyces cerevisiae (strain ATCC 204508 / S288c) OX=559292 GN=RPS1A PE=1 SV=2	1943	5.09282e+06	1.19167e+07	5.14727e+06	1.14459e+07	7.05049e+06	1.23445e+07	6.67484e+06	1.27628e+07	7.65495e+06	1.14032e+07	7.52254e+06	1.14683e+07	7.73756e+06	1.12527e+07	7.85435e+06	1.16451e+07	7.83395e+06	1.1626e+07	7.92404e+06	1.16546e+07	255	28.7	9.99
P05737	60S ribosomal protein L7-A OS=Saccharomyces cerevisiae (strain ATCC 204508 / S288c) OX=559292 GN=RPL7A PE=1 SV=3	1940	1.03718e+07	2.34677e+07	1.01636e+07	2.43859e+07	1.34678e+07	2.73469e+07	1.24615e+07	2.71829e+07	2.01152e+07	3.53012e+07	1.95928e+07	3.35262e+07	1.78377e+07	3.34709e+07	1.94759e+07	3.47172e+07	1.80297e+07	3.24179e+07	1.85501e+07	3.25606e+07	244	27.6	10.15
Q12363	Transcriptional modulator WTM1 OS=Saccharomyces cerevisiae (strain ATCC 204508 / S288c) OX=559292 GN=WTM1 PE=1 SV=1	1936	1.4389e+07	5.42881e+06	1.36967e+07	5.10299e+06	1.2938e+07	5.76206e+06	1.25315e+07	5.92385e+06	2.00442e+07	9.93312e+06	1.84848e+07	8.78392e+06	1.9906e+07	8.06134e+06	2.28445e+07	8.27394e+06	2.0516e+07	8.08343e+06	2.31656e+07	7.95259e+06	437	48.4	5.36
P32288	Glutamine synthetase OS=Saccharomyces cerevisiae (strain ATCC 204508 / S288c) OX=559292 GN=GLN1 PE=1 SV=4	1933	1.29532e+07	9.38335e+06	7.98595e+06	9.31589e+06	6.89694e+06	9.09379e+06	6.52009e+06	8.01422e+06	6.70526e+06	8.75353e+06	6.11089e+06	8.59828e+06	8.95522e+06	1.29925e+07	9.24909e+06	1.15808e+07	5.44636e+06	1.18729e+07	8.27699e+06	1.17956e+07	370	41.7	6.34
P34730	Protein BMH2 OS=Saccharomyces cerevisiae (strain ATCC 204508 / S288c) OX=559292 GN=BMH2 PE=1 SV=3	1894	4.02309e+06	2.24854e+06	3.86736e+06	2.67171e+06	5.24103e+06	2.42803e+06	5.11136e+06	2.53754e+06	4.82603e+06	2.36036e+06	4.67218e+06	2.12289e+06	5.05281e+06	1.82599e+06	4.96995e+06	1.95892e+06	4.92988e+06	1.79063e+06	4.6728e+06	1.89165e+06	273	31	4.88
P08536	Sulfate adenylyltransferase OS=Saccharomyces cerevisiae (strain ATCC 204508 / S288c) OX=559292 GN=MET3 PE=1 SV=2	1888	2.67212e+06	3.71413e+06	2.63634e+06	3.91369e+06	3.99367e+06	3.94179e+06	4.29438e+06	4.04128e+06	6.18828e+06	6.4419e+06	5.6099e+06	6.86932e+06	4.78232e+06	6.47775e+06	5.24841e+06	5.89791e+06	4.98183e+06	6.53757e+06	5.41682e+06	5.74149e+06	511	57.7	5.82
P38708	Putative proline--tRNA ligase YHR020W OS=Saccharomyces cerevisiae (strain ATCC 204508 / S288c) OX=559292 GN=YHR020W PE=1 SV=1	1879	2.95921e+06	7.42505e+06	3.05291e+06	7.3911e+06	3.98124e+06	8.21191e+06	3.72835e+06	8.22846e+06	8.23e+06	1.43213e+07	8.31737e+06	1.35717e+07	7.55768e+06	1.39609e+07	8.18531e+06	1.39805e+07	7.61503e+06	1.32555e+07	7.68558e+06	1.33154e+07	688	77.3	6.4
P15180	Lysine--tRNA ligase, cytoplasmic OS=Saccharomyces cerevisiae (strain ATCC 204508 / S288c) OX=559292 GN=KRS1 PE=1 SV=2	1868	6.49748e+06	7.76313e+06	6.75936e+06	7.58056e+06	8.01053e+06	8.38248e+06	8.08328e+06	8.95615e+06	7.19415e+06	7.29444e+06	7.36615e+06	7.05177e+06	7.45144e+06	6.84216e+06	7.58785e+06	7.14914e+06	7.62549e+06	6.87289e+06	7.11403e+06	7.21772e+06	591	67.9	6.13
P80210	Adenylosuccinate synthetase OS=Saccharomyces cerevisiae (strain ATCC 204508 / S288c) OX=559292 GN=ADE12 PE=1 SV=3	1854	1.01652e+07	1.02133e+07	1.01091e+07	9.82418e+06	7.15261e+06	1.07608e+07	6.81609e+06	1.00417e+07	5.0311e+06	7.10693e+06	4.6684e+06	7.29074e+06	4.38063e+06	7.31855e+06	4.28309e+06	7.09458e+06	4.58386e+06	7.29035e+06	4.70263e+06	7.21611e+06	433	48.2	8.13
P06738	Glycogen phosphorylase OS=Saccharomyces cerevisiae (strain ATCC 204508 / S288c) OX=559292 GN=GPH1 PE=1 SV=4	1852	2.99317e+06	1.80668e+06	3.08093e+06	1.82379e+06	5.45696e+06	1.3376e+06	5.44299e+06	1.37208e+06	4.52218e+06	1.60403e+06	4.74732e+06	1.38847e+06	5.48637e+06	1.74361e+06	4.34286e+06	1.43092e+06	5.72083e+06	1.33489e+06	5.31589e+06	1.34005e+06	902	103.2	5.62
P34760	Peroxiredoxin TSA1 OS=Saccharomyces cerevisiae (strain ATCC 204508 / S288c) OX=559292 GN=TSA1 PE=1 SV=3	1843	1.47484e+07	8.42901e+06	1.50592e+07	8.61915e+06	1.96505e+07	7.97557e+06	1.98111e+07	9.11284e+06	2.71497e+07	1.24205e+07	2.64237e+07	9.78019e+06	2.65433e+07	8.96401e+06	2.74433e+07	1.06058e+07	2.5858e+07	8.72913e+06	2.43331e+07	9.04459e+06	196	21.6	5.14
P10614	Lanosterol 14-alpha demethylase OS=Saccharomyces cerevisiae (strain ATCC 204508 / S288c) OX=559292 GN=ERG11 PE=1 SV=1	1825	5.9124e+06	5.0962e+06	6.33653e+06	5.11784e+06	4.84471e+06	5.3357e+06	4.15744e+06	5.16022e+06	1.06039e+07	8.57117e+06	7.96637e+06	7.94306e+06	9.47886e+06	7.95452e+06	1.20753e+07	9.32346e+06	9.86491e+06	8.17311e+06	1.26422e+07	8.68915e+06	530	60.7	8.66
P38625	GMP synthase [glutamine-hydrolyzing] OS=Saccharomyces cerevisiae (strain ATCC 204508 / S288c) OX=559292 GN=GUA1 PE=1 SV=4	1820	1.40781e+06	2.86644e+06	1.3453e+06	3.04622e+06	1.69137e+06	3.42835e+06	1.66125e+06	3.20176e+06	3.04556e+06	5.16735e+06	2.91112e+06	5.36368e+06	3.24789e+06	5.21425e+06	3.0193e+06	5.07066e+06	3.10162e+06	5.06381e+06	2.85196e+06	4.87866e+06	525	58.4	6.49
P38219	Obg-like ATPase 1 OS=Saccharomyces cerevisiae (strain ATCC 204508 / S288c) OX=559292 GN=OLA1 PE=1 SV=1	1811	5.51582e+06	6.49053e+06	5.22159e+06	6.2104e+06	7.02223e+06	7.52778e+06	7.06341e+06	7.34729e+06	7.47134e+06	8.16453e+06	7.35902e+06	7.85944e+06	7.80224e+06	6.96504e+06	7.55799e+06	7.73239e+06	7.58607e+06	7.18474e+06	7.01981e+06	7.28991e+06	394	44.1	7.43
P40510	D-3-phosphoglycerate dehydrogenase 2 OS=Saccharomyces cerevisiae (strain ATCC 204508 / S288c) OX=559292 GN=SER33 PE=1 SV=1	1791	2.10926e+06	3.0547e+06	2.12421e+06	3.02214e+06	1.9044e+06	3.11419e+06	1.82844e+06	2.93577e+06	3.45567e+06	3.89059e+06	2.87191e+06	3.79547e+06	3.36145e+06	4.28123e+06	3.37228e+06	4.44126e+06	2.68067e+06	3.70368e+06	3.43567e+06	3.67521e+06	469	51.2	6.42
P32471	Elongation factor 1-beta OS=Saccharomyces cerevisiae (strain ATCC 204508 / S288c) OX=559292 GN=EFB1 PE=1 SV=4	1778	1.34274e+07	1.48573e+07	1.32727e+07	1.53487e+07	1.27102e+07	1.98576e+07	1.31531e+07	1.91622e+07	9.36844e+06	1.42415e+07	9.67629e+06	1.72579e+07	1.18704e+07	1.52766e+07	1.04784e+07	1.39397e+07	9.86124e+06	1.71114e+07	9.29847e+06	1.56605e+07	206	22.6	4.45
P06208	2-isopropylmalate synthase OS=Saccharomyces cerevisiae (strain ATCC 204508 / S288c) OX=559292 GN=LEU4 PE=1 SV=1	1758	6.03797e+06	3.0248e+06	5.88733e+06	3.06686e+06	5.48265e+06	3.10308e+06	5.20235e+06	3.0771e+06	5.53175e+06	3.31772e+06	5.19265e+06	2.97889e+06	4.38625e+06	3.83927e+06	4.42077e+06	3.67005e+06	4.79796e+06	3.57102e+06	4.59949e+06	3.45541e+06	619	68.4	6.01
P04173	3-isopropylmalate dehydrogenase OS=Saccharomyces cerevisiae (strain ATCC 204508 / S288c) OX=559292 GN=LEU2 PE=1 SV=4	1756	8.14437e+06	1.06556e+07	8.23792e+06	8.82237e+06	4.03001e+06	7.74005e+06	4.08698e+06	4.65968e+06	2.9721e+07	5.25213e+07	2.83271e+07	4.70916e+07	1.33637e+07	1.79832e+07	1.48252e+07	1.7188e+07	1.38844e+07	1.67646e+07	1.33236e+07	1.6157e+07	364	38.9	5.76
Q05506	Arginine--tRNA ligase, cytoplasmic OS=Saccharomyces cerevisiae (strain ATCC 204508 / S288c) OX=559292 GN=YDR341C PE=1 SV=1	1741	2.58854e+06	3.43972e+06	2.15298e+06	3.32942e+06	3.17243e+06	3.63802e+06	2.67115e+06	3.59056e+06	3.39215e+06	3.22926e+06	3.22381e+06	2.89001e+06	3.03005e+06	3.12333e+06	3.15289e+06	3.33717e+06	3.29348e+06	3.18232e+06	2.99234e+06	3.24322e+06	607	69.5	6.79
Q01217	Protein ARG5,6, mitochondrial OS=Saccharomyces cerevisiae (strain ATCC 204508 / S288c) OX=559292 GN=ARG5,6 PE=1 SV=1	1739	3.19482e+06	2.74051e+06	3.12183e+06	2.81176e+06	3.32382e+06	3.22247e+06	3.4823e+06	3.05968e+06	3.16732e+06	2.85011e+06	2.694e+06	2.6224e+06	2.71223e+06	1.60182e+06	3.05909e+06	1.65786e+06	2.78639e+06	2.67051e+06	3.23071e+06	2.86655e+06	863	94.8	8.27
P37012	Phosphoglucomutase 2 OS=Saccharomyces cerevisiae (strain ATCC 204508 / S288c) OX=559292 GN=PGM2 PE=1 SV=1	1737	1.82056e+06	17305.2	1.91698e+06	22837.2	5.27074e+06	57216.5	6.52364e+06	135173	1.49437e+07	1.03586e+07	1.65771e+07	9.41144e+06	2.00512e+07	6.79525e+06	1.79824e+07	7.35769e+06	1.93533e+07	7.21923e+06	1.55793e+07	7.17513e+06	569	63	6.62
P06634	ATP-dependent RNA helicase DED1 OS=Saccharomyces cerevisiae (strain ATCC 204508 / S288c) OX=559292 GN=DED1 PE=1 SV=2	1737	1.61444e+06	2.20558e+06	1.64385e+06	2.03855e+06	2.06122e+06	2.36157e+06	2.0972e+06	2.5394e+06	1.60686e+06	2.52014e+06	2.3576e+06	2.89622e+06	1.6365e+06	2.78769e+06	1.35152e+06	2.55224e+06	1.92367e+06	3.44329e+06	2.19521e+06	3.37487e+06	604	65.5	7.83
P04801	Threonine--tRNA ligase, cytoplasmic OS=Saccharomyces cerevisiae (strain ATCC 204508 / S288c) OX=559292 GN=THS1 PE=1 SV=2	1714	4.02096e+06	3.76676e+06	4.16679e+06	3.81161e+06	6.14065e+06	4.50851e+06	6.14432e+06	4.09262e+06	4.87089e+06	3.97039e+06	4.53102e+06	3.62499e+06	4.81084e+06	3.74879e+06	4.87148e+06	3.92559e+06	4.60114e+06	3.6815e+06	4.84456e+06	3.84166e+06	734	84.5	7.03
P04802	Aspartate--tRNA ligase, cytoplasmic OS=Saccharomyces cerevisiae (strain ATCC 204508 / S288c) OX=559292 GN=DPS1 PE=1 SV=3	1706	2.4511e+06	2.9694e+06	2.39568e+06	2.81256e+06	3.60781e+06	3.0739e+06	3.40285e+06	3.11643e+06	6.27396e+06	4.15298e+06	5.98965e+06	4.03413e+06	5.58194e+06	4.045e+06	6.35585e+06	3.9461e+06	6.51667e+06	4.14227e+06	6.18135e+06	3.94647e+06	557	63.5	6.58
P00890	Citrate synthase, mitochondrial OS=Saccharomyces cerevisiae (strain ATCC 204508 / S288c) OX=559292 GN=CIT1 PE=1 SV=2	1663	1.20207e+07	1.63099e+06	1.23418e+07	1.51445e+06	1.56953e+07	1.50879e+06	1.49365e+07	1.4296e+06	1.90142e+07	1.43752e+06	1.72739e+07	1.24044e+06	1.57999e+07	1.00285e+06	1.69262e+07	917278	1.61246e+07	894292	1.4648e+07	864078	479	53.3	8.29
P26786	40S ribosomal protein S7-A OS=Saccharomyces cerevisiae (strain ATCC 204508 / S288c) OX=559292 GN=RPS7A PE=1 SV=4	1660	9.75418e+06	2.46172e+07	1.01742e+07	2.42982e+07	1.27979e+07	2.78825e+07	1.23161e+07	2.66919e+07	1.05945e+07	2.10014e+07	1.0809e+07	2.12538e+07	1.19054e+07	1.99038e+07	1.13639e+07	2.16519e+07	1.17111e+07	2.0639e+07	1.12111e+07	2.18212e+07	190	21.6	9.83
P07284	Serine--tRNA ligase, cytoplasmic OS=Saccharomyces cerevisiae (strain ATCC 204508 / S288c) OX=559292 GN=SES1 PE=1 SV=2	1648	2.6128e+06	3.19376e+06	2.49566e+06	3.11335e+06	2.79415e+06	3.17435e+06	2.80678e+06	3.13604e+06	3.22957e+06	3.89092e+06	3.10422e+06	2.74195e+06	3.0738e+06	3.18594e+06	3.5471e+06	4.17763e+06	3.24935e+06	2.47478e+06	3.14183e+06	2.87333e+06	462	53.3	6.09
P11412	Glucose-6-phosphate 1-dehydrogenase OS=Saccharomyces cerevisiae (strain ATCC 204508 / S288c) OX=559292 GN=ZWF1 PE=1 SV=4	1646	3.92847e+06	2.86804e+06	3.98563e+06	2.5812e+06	3.50413e+06	2.66023e+06	3.40625e+06	2.987e+06	5.08837e+06	3.58095e+06	5.04696e+06	3.15232e+06	6.1909e+06	2.59813e+06	6.10625e+06	2.83129e+06	5.58851e+06	2.62501e+06	5.23827e+06	2.82319e+06	505	57.5	6.3
P26321	60S ribosomal protein L5 OS=Saccharomyces cerevisiae (strain ATCC 204508 / S288c) OX=559292 GN=RPL5 PE=1 SV=4	1644	1.18499e+07	2.59911e+07	1.17426e+07	2.56098e+07	1.91531e+07	2.80874e+07	1.87224e+07	2.60524e+07	1.74852e+07	2.9794e+07	1.78722e+07	3.01233e+07	1.76453e+07	2.84448e+07	1.69051e+07	3.10947e+07	1.83175e+07	2.99698e+07	1.83499e+07	3.14554e+07	297	33.7	6.83
P0CX46	60S ribosomal protein L2-B OS=Saccharomyces cerevisiae (strain ATCC 204508 / S288c) OX=559292 GN=RPL2B PE=1 SV=1	1642	9.22444e+06	2.44997e+07	9.06312e+06	2.54256e+07	1.17914e+07	2.59674e+07	1.05503e+07	2.77113e+07	1.67254e+07	3.003e+07	1.64344e+07	3.00075e+07	1.60911e+07	3.04858e+07	1.6076e+07	2.93196e+07	1.55515e+07	3.01728e+07	1.5677e+07	2.90038e+07	254	27.4	11.11
P10869	Aspartokinase OS=Saccharomyces cerevisiae (strain ATCC 204508 / S288c) OX=559292 GN=HOM3 PE=1 SV=2	1637	1.28912e+06	1.73461e+06	1.33655e+06	3.35393e+06	1.93959e+06	1.43248e+06	2.01437e+06	1.43877e+06	3.70307e+06	2.93366e+06	3.24485e+06	2.88469e+06	2.01397e+06	3.80136e+06	2.33647e+06	3.84275e+06	2.72023e+06	3.78202e+06	2.92144e+06	3.63348e+06	527	58.1	6.67
P14832	Peptidyl-prolyl cis-trans isomerase OS=Saccharomyces cerevisiae (strain ATCC 204508 / S288c) OX=559292 GN=CPR1 PE=1 SV=3	1637	1.46404e+07	1.14631e+07	1.52116e+07	1.03772e+07	2.05235e+07	9.31499e+06	2.17892e+07	9.28806e+06	3.53873e+07	2.8683e+07	3.79821e+07	2.70809e+07	3.85465e+07	2.48219e+07	3.73888e+07	2.41556e+07	3.53577e+07	2.37161e+07	3.47399e+07	2.30347e+07	162	17.4	7.44
P05759	Ubiquitin-40S ribosomal protein S31 OS=Saccharomyces cerevisiae (strain ATCC 204508 / S288c) OX=559292 GN=RPS31 PE=1 SV=3	1630	1.37775e+07	8.21128e+06	1.41522e+07	8.47803e+06	1.97124e+07	7.01871e+06	2.07857e+07	8.56688e+06	3.89213e+07	1.86936e+07	4.03514e+07	1.89759e+07	3.96292e+07	1.83892e+07	3.59243e+07	1.68468e+07	3.80598e+07	1.94395e+07	3.5083e+07	1.88872e+07	152	17.2	9.86
P16603	NADPH--cytochrome P450 reductase OS=Saccharomyces cerevisiae (strain ATCC 204508 / S288c) OX=559292 GN=NCP1 PE=1 SV=3	1625	2.87623e+06	1.14764e+06	2.85841e+06	1.35502e+06	4.1123e+06	1.52268e+06	3.87494e+06	1.23259e+06	3.59896e+06	1.72889e+06	2.94088e+06	1.54725e+06	2.92462e+06	1.50364e+06	3.55615e+06	1.5326e+06	3.39836e+06	1.47571e+06	4.21968e+06	1.55014e+06	691	76.7	5.19
P07170	Adenylate kinase OS=Saccharomyces cerevisiae (strain ATCC 204508 / S288c) OX=559292 GN=ADK1 PE=1 SV=2	1616	9.40775e+06	8.91604e+06	9.70374e+06	8.88758e+06	1.20322e+07	9.53257e+06	1.2179e+07	9.9645e+06	1.42638e+07	1.18457e+07	1.47254e+07	1.19003e+07	1.55875e+07	1.08465e+07	1.44639e+07	1.05573e+07	1.46566e+07	1.16427e+07	1.43927e+07	1.15475e+07	222	24.2	6.42
P41277	Glycerol-1-phosphate phosphohydrolase 1 OS=Saccharomyces cerevisiae (strain ATCC 204508 / S288c) OX=559292 GN=GPP1 PE=1 SV=3	1613	9.96283e+06	2.83928e+07	1.04063e+07	4.53689e+07	5.04814e+06	1.99442e+07	5.29766e+06	1.91903e+07	2.90285e+06	6.47767e+06	3.0636e+06	7.32842e+06	3.5334e+06	1.40429e+07	3.19348e+06	1.05898e+07	3.19088e+06	1.14456e+07	3.24077e+06	1.12897e+07	250	27.9	5.55
P0CX43	60S ribosomal protein L1-A OS=Saccharomyces cerevisiae (strain ATCC 204508 / S288c) OX=559292 GN=RPL1A PE=1 SV=1	1612	9.94332e+06	2.0771e+07	1.00593e+07	2.04669e+07	1.21367e+07	2.35811e+07	1.15882e+07	2.22149e+07	1.47598e+07	2.59715e+07	1.50568e+07	2.67627e+07	1.49892e+07	2.68699e+07	1.45075e+07	2.70768e+07	1.49201e+07	2.86014e+07	1.45753e+07	2.80199e+07	217	24.5	9.72
P25087	Sterol 24-C-methyltransferase OS=Saccharomyces cerevisiae (strain ATCC 204508 / S288c) OX=559292 GN=ERG6 PE=1 SV=4	1609	7.28324e+06	4.86124e+06	6.90348e+06	5.06622e+06	7.18651e+06	7.3882e+06	6.59719e+06	5.39009e+06	2.425e+07	1.99037e+07	2.38739e+07	1.90374e+07	2.07716e+07	2.45306e+07	2.53209e+07	2.40595e+07	2.17318e+07	2.33345e+07	2.80099e+07	2.17073e+07	383	43.4	5.77
P38249	Eukaryotic translation initiation factor 3 subunit A OS=Saccharomyces cerevisiae (strain ATCC 204508 / S288c) OX=559292 GN=RPG1 PE=1 SV=1	1588	1.1312e+06	1.76111e+06	1.09263e+06	1.5566e+06	1.20566e+06	1.96579e+06	1.20529e+06	1.6891e+06	2.74134e+06	3.01486e+06	2.67982e+06	2.60793e+06	2.56125e+06	2.42829e+06	2.81266e+06	2.52665e+06	2.83689e+06	2.22145e+06	2.75574e+06	2.54785e+06	964	110.3	6.3
Q12460	Nucleolar protein 56 OS=Saccharomyces cerevisiae (strain ATCC 204508 / S288c) OX=559292 GN=NOP56 PE=1 SV=1	1548	2.27849e+06	3.22206e+06	2.2573e+06	2.52812e+06	2.54102e+06	3.90802e+06	2.48481e+06	2.92245e+06	2.28913e+06	4.04598e+06	2.54471e+06	3.11708e+06	2.63708e+06	2.95408e+06	3.63399e+06	3.98262e+06	3.5084e+06	2.56996e+06	2.27459e+06	2.64757e+06	504	56.8	8.9
Q04409	Putative glucokinase-2 OS=Saccharomyces cerevisiae (strain ATCC 204508 / S288c) OX=559292 GN=EMI2 PE=1 SV=1	1547	9.87404e+06	417407	9.55169e+06	677152	1.31591e+07	909006	1.37419e+07	1.1201e+06	9.30035e+06	660889	8.49359e+06	630977	8.28376e+06	268076	1.10451e+07	240370	8.92174e+06	240246	9.09335e+06	239736	500	55.9	6.27
P38891	Branched-chain-amino-acid aminotransferase, mitochondrial OS=Saccharomyces cerevisiae (strain ATCC 204508 / S288c) OX=559292 GN=BAT1 PE=1 SV=1	1536	5.0361e+06	5.62798e+06	5.06709e+06	5.31435e+06	4.2997e+06	4.98079e+06	4.16488e+06	5.11151e+06	7.5343e+06	7.67867e+06	7.70218e+06	8.41142e+06	7.52579e+06	8.95636e+06	6.86896e+06	9.21422e+06	8.06407e+06	9.04554e+06	8.84038e+06	9.80134e+06	393	43.6	8.91
P33416	Heat shock protein 78, mitochondrial OS=Saccharomyces cerevisiae (strain ATCC 204508 / S288c) OX=559292 GN=HSP78 PE=1 SV=2	1536	1.73297e+06	375555	1.58517e+06	345040	2.79716e+06	371065	2.97029e+06	420895	7.36369e+06	1.49325e+06	7.60788e+06	1.30992e+06	7.22776e+06	763982	7.17661e+06	772633	7.82401e+06	787248	6.5226e+06	780454	811	91.3	8.05
P38764	26S proteasome regulatory subunit RPN1 OS=Saccharomyces cerevisiae (strain ATCC 204508 / S288c) OX=559292 GN=RPN1 PE=1 SV=3	1531	1.08324e+06	1.286e+06	904551	1.97156e+06	1.37682e+06	1.37488e+06	1.38995e+06	1.96233e+06	1.8366e+06	1.59424e+06	1.63621e+06	1.38308e+06	1.72252e+06	1.1713e+06	1.76829e+06	1.78767e+06	1.87412e+06	1.1791e+06	1.87752e+06	1.30076e+06	993	109.4	4.63
P39015	Suppressor protein STM1 OS=Saccharomyces cerevisiae (strain ATCC 204508 / S288c) OX=559292 GN=STM1 PE=1 SV=3	1518	8.68537e+06	1.81355e+07	8.58067e+06	1.86951e+07	9.97324e+06	2.07346e+07	9.69577e+06	2.09401e+07	9.86048e+06	1.93312e+07	9.97091e+06	1.95549e+07	1.05649e+07	1.79018e+07	1.05643e+07	1.89804e+07	1.03225e+07	1.90326e+07	1.04473e+07	1.87759e+07	273	30	9.66
P21264	Phosphoribosylaminoimidazole carboxylase OS=Saccharomyces cerevisiae (strain ATCC 204508 / S288c) OX=559292 GN=ADE2 PE=1 SV=1	1512	2.46346e+06	3.89937e+06	2.41682e+06	3.85086e+06	1.36211e+06	3.53257e+06	1.37901e+06	3.71947e+06	826354	1.73336e+06	759889	2.405e+06	969863	2.96008e+06	1.0093e+06	2.0222e+06	790824	2.97646e+06	955753	2.91252e+06	571	62.3	7.33
P09624	Dihydrolipoyl dehydrogenase, mitochondrial OS=Saccharomyces cerevisiae (strain ATCC 204508 / S288c) OX=559292 GN=LPD1 PE=1 SV=1	1508	4.45511e+06	1.76169e+06	4.5719e+06	1.95706e+06	5.32389e+06	1.903e+06	5.49794e+06	1.90208e+06	5.09855e+06	1.80647e+06	4.98413e+06	1.92932e+06	5.63079e+06	1.75146e+06	5.37088e+06	1.69544e+06	5.15896e+06	1.94193e+06	4.81464e+06	1.90328e+06	499	54	8.03
P36008	Elongation factor 1-gamma 2 OS=Saccharomyces cerevisiae (strain ATCC 204508 / S288c) OX=559292 GN=TEF4 PE=1 SV=1	1507	8.01498e+06	1.42566e+07	7.72428e+06	1.50238e+07	7.69575e+06	1.54271e+07	7.16194e+06	1.50983e+07	6.9009e+06	1.2592e+07	7.05499e+06	1.23529e+07	7.89418e+06	1.39583e+07	7.61533e+06	1.38776e+07	7.28886e+06	1.34018e+07	6.91492e+06	1.39291e+07	412	46.5	7.87
P13663	Aspartate-semialdehyde dehydrogenase OS=Saccharomyces cerevisiae (strain ATCC 204508 / S288c) OX=559292 GN=HOM2 PE=1 SV=1	1491	5.36818e+06	7.42956e+06	5.32511e+06	7.50126e+06	6.4183e+06	6.86499e+06	6.01712e+06	7.02333e+06	7.9056e+06	7.52627e+06	7.8454e+06	7.79199e+06	6.88685e+06	9.21875e+06	6.36693e+06	9.16827e+06	7.88092e+06	8.76275e+06	7.81349e+06	9.42462e+06	365	39.5	6.73
P29547	Elongation factor 1-gamma 1 OS=Saccharomyces cerevisiae (strain ATCC 204508 / S288c) OX=559292 GN=CAM1 PE=1 SV=2	1484	8.65349e+06	6.02393e+06	8.3509e+06	5.59947e+06	1.66694e+07	6.90485e+06	2.17367e+07	6.26994e+06	1.70497e+07	6.7109e+06	1.88517e+07	6.09314e+06	1.88642e+07	5.94932e+06	1.86766e+07	6.15303e+06	2.07223e+07	5.87883e+06	1.51156e+07	6.03556e+06	415	47.1	8.38
P21147	Acyl-CoA desaturase 1 OS=Saccharomyces cerevisiae (strain ATCC 204508 / S288c) OX=559292 GN=OLE1 PE=1 SV=2	1476	5.73306e+06	4.17253e+06	5.80653e+06	4.02957e+06	5.86083e+06	4.98071e+06	6.23189e+06	4.71476e+06	5.1749e+06	3.21879e+06	4.21293e+06	1.98659e+06	3.89701e+06	3.4753e+06	7.67224e+06	2.91499e+06	4.33344e+06	3.36896e+06	6.36117e+06	3.02606e+06	510	58.4	8.95
P15303	Protein transport protein SEC23 OS=Saccharomyces cerevisiae (strain ATCC 204508 / S288c) OX=559292 GN=SEC23 PE=1 SV=1	1463	1.21692e+06	1.04434e+06	1.27264e+06	993274	1.37383e+06	1.14204e+06	1.32209e+06	1.06443e+06	2.32792e+06	1.51822e+06	1.81241e+06	1.23497e+06	1.98355e+06	1.31965e+06	2.06106e+06	1.47297e+06	2.2282e+06	1.27162e+06	1.85367e+06	1.14525e+06	768	85.3	5.66
P32449	Phospho-2-dehydro-3-deoxyheptonate aldolase, tyrosine-inhibited OS=Saccharomyces cerevisiae (strain ATCC 204508 / S288c) OX=559292 GN=ARO4 PE=1 SV=2	1455	6.79605e+06	7.6816e+06	6.74068e+06	7.58153e+06	7.347e+06	7.296e+06	6.95287e+06	7.1382e+06	6.40446e+06	6.07793e+06	6.20136e+06	5.86998e+06	5.44023e+06	7.98236e+06	5.46332e+06	7.66146e+06	6.12289e+06	7.56934e+06	6.10297e+06	7.41556e+06	370	39.7	6.95
P46367	Potassium-activated aldehyde dehydrogenase, mitochondrial OS=Saccharomyces cerevisiae (strain ATCC 204508 / S288c) OX=559292 GN=ALD4 PE=1 SV=2	1438	2.68138e+07	3.41304e+06	2.28547e+07	3.69515e+06	6.18963e+06	3.31884e+06	6.69136e+06	3.37499e+06	5.06148e+06	2.42034e+06	5.56605e+06	2.38996e+06	6.84125e+06	2.19523e+06	6.22172e+06	2.23607e+06	6.20324e+06	2.24656e+06	5.60301e+06	2.29272e+06	519	56.7	6.74
P15624	Phenylalanine--tRNA ligase beta subunit OS=Saccharomyces cerevisiae (strain ATCC 204508 / S288c) OX=559292 GN=FRS1 PE=1 SV=3	1437	8.47576e+06	7.55753e+06	8.44829e+06	7.85617e+06	7.78479e+06	8.5677e+06	8.07768e+06	8.66585e+06	1.61977e+06	1.5118e+06	1.57715e+06	1.68065e+06	1.66106e+06	1.61092e+06	1.49592e+06	1.58369e+06	1.62459e+06	1.8711e+06	1.62655e+06	1.77173e+06	595	67.3	5.78
P32905	40S ribosomal protein S0-A OS=Saccharomyces cerevisiae (strain ATCC 204508 / S288c) OX=559292 GN=RPS0A PE=1 SV=3	1420	1.48243e+07	3.56509e+07	1.47069e+07	3.54065e+07	1.82363e+07	3.99004e+07	1.87707e+07	4.14112e+07	2.49801e+07	4.49835e+07	2.47305e+07	4.39694e+07	2.3964e+07	4.30859e+07	2.4635e+07	4.47625e+07	2.44426e+07	4.36886e+07	2.37719e+07	4.27776e+07	252	28	4.72
P21954	Isocitrate dehydrogenase [NADP], mitochondrial OS=Saccharomyces cerevisiae (strain ATCC 204508 / S288c) OX=559292 GN=IDP1 PE=1 SV=1	1418	3.95348e+06	4.21959e+06	4.1727e+06	3.01975e+06	3.03836e+06	4.11773e+06	2.85764e+06	3.20301e+06	2.96191e+06	3.0695e+06	2.63363e+06	2.83405e+06	2.6046e+06	3.24359e+06	2.79724e+06	3.21584e+06	2.52798e+06	2.97082e+06	2.7437e+06	3.1046e+06	428	48.2	8.76
P40495	Homoisocitrate dehydrogenase, mitochondrial OS=Saccharomyces cerevisiae (strain ATCC 204508 / S288c) OX=559292 GN=LYS12 PE=1 SV=1	1415	5.5496e+06	6.43352e+06	5.32368e+06	6.43208e+06	5.95778e+06	5.69792e+06	5.94429e+06	5.97802e+06	6.45248e+06	6.03512e+06	6.05231e+06	6.15296e+06	6.62135e+06	7.16473e+06	6.68248e+06	6.71205e+06	6.56521e+06	7.54304e+06	6.56455e+06	7.09282e+06	371	40	8.02
P0CX38	40S ribosomal protein S6-B OS=Saccharomyces cerevisiae (strain ATCC 204508 / S288c) OX=559292 GN=RPS6B PE=1 SV=1	1411	1.00515e+07	2.45036e+07	1.0318e+07	2.4954e+07	1.3722e+07	2.78507e+07	1.3117e+07	2.72692e+07	1.22488e+07	2.19338e+07	1.26137e+07	2.19564e+07	1.21313e+07	2.03551e+07	1.18111e+07	2.17219e+07	1.21156e+07	2.07222e+07	1.2684e+07	2.10109e+07	236	27	10.45
P53978	Elongation factor 3B OS=Saccharomyces cerevisiae (strain ATCC 204508 / S288c) OX=559292 GN=HEF3 PE=1 SV=2	1409	255565	546219	260895	533548	299862	657667	288973	708315	152116	364032	164426	260159	166302	222536	166566	429026	178930	263164	208319	295899	1044	115.8	6.23
P32861	UTP--glucose-1-phosphate uridylyltransferase OS=Saccharomyces cerevisiae (strain ATCC 204508 / S288c) OX=559292 GN=UGP1 PE=1 SV=1	1408	4.60665e+06	1.70884e+06	4.43479e+06	1.95396e+06	6.14262e+06	2.76151e+06	6.56801e+06	3.01645e+06	6.26707e+06	3.16468e+06	6.62864e+06	2.86005e+06	6.11027e+06	1.62408e+06	5.80036e+06	1.65868e+06	6.18133e+06	1.71214e+06	6.06428e+06	1.77398e+06	499	56	7.44
P53228	Transaldolase NQM1 OS=Saccharomyces cerevisiae (strain ATCC 204508 / S288c) OX=559292 GN=NQM1 PE=1 SV=1	1397	7.0067e+06	9.98211e+06	6.97879e+06	8.73217e+06	6.57897e+06	9.23254e+06	6.47146e+06	9.36502e+06	8.26329e+06	1.13117e+07	8.60779e+06	1.19963e+07	8.78161e+06	1.15242e+07	7.99947e+06	1.17738e+07	8.42723e+06	1.22444e+07	8.58529e+06	1.22482e+07	333	37.2	6.38
P40482	Protein transport protein SEC24 OS=Saccharomyces cerevisiae (strain ATCC 204508 / S288c) OX=559292 GN=SEC24 PE=1 SV=1	1386	949410	652611	927389	628355	1.21807e+06	728203	1.24247e+06	738722	1.55984e+06	1.04558e+06	1.56132e+06	994326	1.6026e+06	964473	1.69911e+06	927316	1.52821e+06	981889	1.60042e+06	948042	926	103.6	6.23
P47120	Deoxyhypusine hydroxylase OS=Saccharomyces cerevisiae (strain ATCC 204508 / S288c) OX=559292 GN=LIA1 PE=1 SV=1	1385	9.71216e+06	2.77105e+06	9.36238e+06	3.21134e+06	6.27875e+06	3.17068e+06	6.35561e+06	3.69755e+06	6.96536e+06	4.28803e+06	7.16491e+06	4.31571e+06	8.68716e+06	4.45781e+06	7.86766e+06	4.46881e+06	8.35609e+06	4.2473e+06	7.5818e+06	4.50764e+06	325	36.1	4.87
P43616	Cys-Gly metallodipeptidase DUG1 OS=Saccharomyces cerevisiae (strain ATCC 204508 / S288c) OX=559292 GN=DUG1 PE=1 SV=1	1379	6.059e+06	4.7471e+06	6.1171e+06	4.94487e+06	5.71348e+06	5.34127e+06	5.99184e+06	5.56942e+06	3.821e+06	2.5047e+06	3.67827e+06	2.33247e+06	3.63468e+06	2.16857e+06	4.00431e+06	2.24036e+06	3.76965e+06	2.24342e+06	3.69607e+06	2.16099e+06	481	52.8	5.67
P41807	V-type proton ATPase subunit H OS=Saccharomyces cerevisiae (strain ATCC 204508 / S288c) OX=559292 GN=VMA13 PE=1 SV=1	1376	1.42012e+06	1.35763e+06	1.35911e+06	1.39626e+06	1.85609e+06	1.49647e+06	1.55923e+06	1.66263e+06	3.98793e+06	3.92685e+06	3.85361e+06	3.89348e+06	3.86169e+06	4.08247e+06	3.71645e+06	3.8985e+06	3.8561e+06	4.58254e+06	3.86065e+06	4.3593e+06	478	54.4	6.35
P00927	Threonine dehydratase, mitochondrial OS=Saccharomyces cerevisiae (strain ATCC 204508 / S288c) OX=559292 GN=ILV1 PE=1 SV=2	1354	1.01894e+06	898573	1.13135e+06	922781	1.38452e+06	1.1328e+06	1.59533e+06	1.10106e+06	1.88416e+06	1.59587e+06	1.71673e+06	1.43584e+06	1.4906e+06	1.66761e+06	1.65285e+06	1.97849e+06	1.53329e+06	1.6226e+06	1.70394e+06	1.58298e+06	576	63.8	8.53
Q03690	Clustered mitochondria protein 1 OS=Saccharomyces cerevisiae (strain ATCC 204508 / S288c) OX=559292 GN=CLU1 PE=1 SV=1	1354	700325	695112	685385	708047	835655	825194	929210	832020	2.39724e+06	4.27276e+06	2.05786e+06	3.14132e+06	1.52313e+06	2.1521e+06	1.40041e+06	1.60876e+06	1.38814e+06	1.83517e+06	1.21877e+06	1.65003e+06	1277	145.1	6.39
P54113	Bifunctional purine biosynthesis protein ADE16 OS=Saccharomyces cerevisiae (strain ATCC 204508 / S288c) OX=559292 GN=ADE16 PE=1 SV=1	1354	1.46898e+06	1.05829e+06	1.45177e+06	866311	1.65618e+06	1.10488e+06	1.57123e+06	740839	2.73483e+06	1.94979e+06	2.53991e+06	1.59266e+06	2.52537e+06	1.46659e+06	2.56181e+06	1.47747e+06	2.46037e+06	1.47984e+06	2.31585e+06	1.38159e+06	591	65.2	6.55
P05756	40S ribosomal protein S13 OS=Saccharomyces cerevisiae (strain ATCC 204508 / S288c) OX=559292 GN=RPS13 PE=1 SV=3	1351	1.01254e+07	2.93619e+07	1.01941e+07	2.83409e+07	1.32193e+07	3.06095e+07	1.27478e+07	3.19105e+07	1.62534e+07	3.07826e+07	1.63626e+07	2.88476e+07	1.59637e+07	2.93627e+07	1.65762e+07	3.11862e+07	1.6087e+07	2.94171e+07	1.62393e+07	2.97222e+07	151	17	10.43
P53622	Coatomer subunit alpha OS=Saccharomyces cerevisiae (strain ATCC 204508 / S288c) OX=559292 GN=COP1 PE=1 SV=2	1349	454587	383999	482666	375607	521733	401300	487639	416772	843451	907501	1.05914e+06	926093	1.06191e+06	832460	1.12864e+06	890681	923197	954594	1.00315e+06	974506	1201	135.5	5.99
P39003	High-affinity hexose transporter HXT6 OS=Saccharomyces cerevisiae (strain ATCC 204508 / S288c) OX=559292 GN=HXT6 PE=1 SV=2	1347	3.76033e+07		3.6581e+07		3.1219e+07		3.17231e+07		2.36943e+07	104412	2.68067e+07	133522	3.40989e+07	28297.1	2.57467e+07		2.96968e+07		2.64228e+07		570	62.7	7.75
P17505	Malate dehydrogenase, mitochondrial OS=Saccharomyces cerevisiae (strain ATCC 204508 / S288c) OX=559292 GN=MDH1 PE=1 SV=2	1342	5.07543e+06	496158	5.33128e+06	505793	6.2338e+06	457914	6.27032e+06	478288	1.05801e+07	989668	1.13608e+07	866791	1.23788e+07	822078	1.1634e+07	744172	1.07019e+07	743965	8.67093e+06	763960	334	35.6	8.47
P47912	Long-chain-fatty-acid--CoA ligase 4 OS=Saccharomyces cerevisiae (strain ATCC 204508 / S288c) OX=559292 GN=FAA4 PE=1 SV=1	1326	2.5573e+06	1.12029e+06	2.31523e+06	2.22319e+06	2.0496e+06	2.1352e+06	3.04123e+06	2.42373e+06	8.45442e+06	6.81177e+06	9.17534e+06	7.37694e+06	9.55075e+06	5.92668e+06	9.98983e+06	5.28717e+06	9.28541e+06	5.8487e+06	7.96334e+06	5.74535e+06	694	77.2	6.55
P23542	Aspartate aminotransferase, cytoplasmic OS=Saccharomyces cerevisiae (strain ATCC 204508 / S288c) OX=559292 GN=AAT2 PE=1 SV=3	1326	3.22161e+06	4.08576e+06	3.29566e+06	3.16685e+06	2.77156e+06	3.64579e+06	2.72189e+06	3.62085e+06	6.32754e+06	7.97983e+06	6.14657e+06	7.74192e+06	1.24912e+06	6.09861e+06	2.03062e+06	5.1709e+06	4.29376e+06	5.34814e+06	4.86286e+06	5.08441e+06	418	46	8.32
P0CH09	Ubiquitin-60S ribosomal protein L40 OS=Saccharomyces cerevisiae (strain ATCC 204508 / S288c) OX=559292 GN=RPL40B PE=1 SV=1	1325									448734	517631	186565	484908	395962	525987		484596	256320	474595	312139	483534	128	14.5	9.83
P33892	eIF-2-alpha kinase activator GCN1 OS=Saccharomyces cerevisiae (strain ATCC 204508 / S288c) OX=559292 GN=GCN1 PE=1 SV=1	1316	643389	610631	563878	590781	461358	532756	436092	542262	574075	760712	413005	473635	427140	641559	422890	725956	356493	596953	547241	581897	2672	296.5	5.27
P47143	Adenosine kinase OS=Saccharomyces cerevisiae (strain ATCC 204508 / S288c) OX=559292 GN=ADO1 PE=1 SV=1	1309	1.94591e+06	2.4304e+06	1.93175e+06	1.94415e+06	2.2569e+06	1.92504e+06	2.02778e+06	2.1141e+06	4.64412e+06	2.84886e+06	4.2079e+06	2.83236e+06	4.34924e+06	3.20211e+06	4.67094e+06	2.29047e+06	4.26453e+06	2.86289e+06	4.04692e+06	2.75376e+06	340	36.4	5.16
P33734	Imidazole glycerol phosphate synthase hisHF OS=Saccharomyces cerevisiae (strain ATCC 204508 / S288c) OX=559292 GN=HIS7 PE=1 SV=2	1308	1.42083e+06	2.75324e+06	1.3374e+06	2.56036e+06	1.54656e+06	2.32097e+06	1.42772e+06	2.41933e+06	2.58886e+06	2.88323e+06	2.40763e+06	2.64534e+06	2.183e+06	3.08605e+06	2.40883e+06	3.28178e+06	2.38743e+06	3.06658e+06	2.51622e+06	3.14186e+06	552	61	5.49
Q12118	Small glutamine-rich tetratricopeptide repeat-containing protein 2 OS=Saccharomyces cerevisiae (strain ATCC 204508 / S288c) OX=559292 GN=SGT2 PE=1 SV=1	1302	3.22229e+06	3.74306e+06	3.14407e+06	3.85001e+06	3.59338e+06	4.0139e+06	3.59501e+06	4.23528e+06	3.62222e+06	4.41911e+06	3.82819e+06	4.16218e+06	4.38237e+06	3.37348e+06	4.20072e+06	3.90705e+06	4.08569e+06	3.52735e+06	3.7845e+06	3.78159e+06	346	37.2	4.79
P33330	Phosphoserine aminotransferase OS=Saccharomyces cerevisiae (strain ATCC 204508 / S288c) OX=559292 GN=SER1 PE=1 SV=1	1302	2.49009e+06	4.04757e+06	2.59739e+06	3.9108e+06	2.07795e+06	4.02013e+06	2.10413e+06	3.92903e+06	4.1917e+06	4.68178e+06	3.81366e+06	4.54811e+06	3.61385e+06	4.75536e+06	4.13403e+06	5.07036e+06	4.23742e+06	4.80685e+06	4.85806e+06	5.01754e+06	395	43.4	6.54
P38631	1,3-beta-glucan synthase component FKS1 OS=Saccharomyces cerevisiae (strain ATCC 204508 / S288c) OX=559292 GN=FKS1 PE=1 SV=2	1296	651568	596188	743942	610950	805289	843039	725772	768944	1.75536e+06	1.33087e+06	1.64368e+06	1.13142e+06	1.85658e+06	1.05e+06	1.91417e+06	1.33495e+06	1.75611e+06	609549	1.71555e+06	1.04682e+06	1876	214.7	7.23
P15646	rRNA 2'-O-methyltransferase fibrillarin OS=Saccharomyces cerevisiae (strain ATCC 204508 / S288c) OX=559292 GN=NOP1 PE=1 SV=1	1295	8.05484e+06	4.6165e+06	8.30289e+06	4.48092e+06	9.13529e+06	4.59655e+06	9.51471e+06	4.55794e+06	4.61332e+06	5.3983e+06	4.88446e+06	5.87465e+06	5.41299e+06	5.2847e+06	4.89544e+06	5.60387e+06	5.11665e+06	5.81239e+06	4.87602e+06	5.94532e+06	327	34.4	10.24
P39004	High-affinity hexose transporter HXT7 OS=Saccharomyces cerevisiae (strain ATCC 204508 / S288c) OX=559292 GN=HXT7 PE=1 SV=1	1294	5.7002e+06		5.91325e+06		2.98136e+06	59901.5	2.92879e+06	102282	4.99192e+06		5.35145e+06		5.13318e+06		3.89362e+06		3.59939e+06		3.78534e+06		570	62.7	7.75
P16550	Protein APA1 OS=Saccharomyces cerevisiae (strain ATCC 204508 / S288c) OX=559292 GN=APA1 PE=1 SV=4	1286	2.65605e+06	2.75521e+06	2.60799e+06	2.8135e+06	2.81793e+06	2.90515e+06	2.81931e+06	2.9819e+06	2.90307e+06	2.93298e+06	2.8383e+06	2.95919e+06	2.95789e+06	3.0878e+06	2.86984e+06	3.20668e+06	3.5767e+06	3.26846e+06	3.65361e+06	3.18647e+06	321	36.5	5.02
Q01855	40S ribosomal protein S15 OS=Saccharomyces cerevisiae (strain ATCC 204508 / S288c) OX=559292 GN=RPS15 PE=1 SV=1	1276	1.28429e+07	2.70017e+07	1.26931e+07	2.80141e+07	1.64786e+07	3.03255e+07	1.7173e+07	3.03522e+07	9.61892e+06	1.68223e+07	1.0012e+07	1.85617e+07	9.94493e+06	1.70254e+07	9.68627e+06	1.66952e+07	9.71385e+06	1.94211e+07	9.9447e+06	1.81404e+07	142	16	10.7
P32074	Coatomer subunit gamma OS=Saccharomyces cerevisiae (strain ATCC 204508 / S288c) OX=559292 GN=SEC21 PE=1 SV=2	1273	1.25213e+06	1.85035e+06	1.25959e+06	1.70871e+06	1.36336e+06	1.97834e+06	1.2942e+06	1.66149e+06	8.61002e+06	1.18487e+07	8.71632e+06	1.2906e+07	1.02946e+07	1.04717e+07	8.94387e+06	9.83887e+06	8.5376e+06	1.20474e+07	8.37464e+06	1.12964e+07	935	104.8	5.12
P08524	Farnesyl pyrophosphate synthase OS=Saccharomyces cerevisiae (strain ATCC 204508 / S288c) OX=559292 GN=ERG20 PE=1 SV=2	1272	6.67421e+06	5.58437e+06	6.86192e+06	6.2629e+06	9.59508e+06	6.54455e+06	8.51041e+06	6.65973e+06	8.03716e+06	4.71888e+06	6.84886e+06	4.11803e+06	6.32414e+06	3.74451e+06	7.52503e+06	4.37123e+06	6.77468e+06	3.84924e+06	8.68069e+06	4.09443e+06	352	40.5	5.47
P38998	Saccharopine dehydrogenase [NAD(+), L-lysine-forming] OS=Saccharomyces cerevisiae (strain ATCC 204508 / S288c) OX=559292 GN=LYS1 PE=1 SV=3	1269	904067	2.30983e+06	857997	2.23351e+06	1.90467e+06	2.20042e+06	1.7904e+06	1.83433e+06	4.79551e+06	5.17205e+06	4.5204e+06	4.81492e+06	3.87926e+06	4.94702e+06	4.14193e+06	5.00405e+06	4.20282e+06	4.9002e+06	4.56615e+06	4.87616e+06	373	41.4	9.1
P50094	Inosine-5'-monophosphate dehydrogenase 4 OS=Saccharomyces cerevisiae (strain ATCC 204508 / S288c) OX=559292 GN=IMD4 PE=1 SV=1	1268	315381	939005	230690	1.00523e+06	903102	1.51323e+06	864764	1.54587e+06	886620	1.46112e+06	850944	1.55604e+06	635453	1.04141e+06	704677	1.1872e+06	857522	1.06027e+06	927155	1.18358e+06	524	56.4	8.16
Q08972	[NU+] prion formation protein 1 OS=Saccharomyces cerevisiae (strain ATCC 204508 / S288c) OX=559292 GN=NEW1 PE=1 SV=1	1267	1.41412e+06	2.96853e+06	1.38421e+06	1.64038e+06	1.83597e+06	3.67384e+06	1.7985e+06	3.57243e+06	1.40638e+06	1.99084e+06	1.39261e+06	1.91061e+06	1.4051e+06	1.85549e+06	1.33762e+06	1.78314e+06	1.44257e+06	1.87552e+06	1.37495e+06	1.82817e+06	1196	134.2	5.86
P32497	Eukaryotic translation initiation factor 3 subunit C OS=Saccharomyces cerevisiae (strain ATCC 204508 / S288c) OX=559292 GN=NIP1 PE=1 SV=2	1267	1.17973e+06	2.77318e+06	1.17286e+06	2.5972e+06	1.01346e+06	2.34617e+06	1.32595e+06	2.60538e+06	2.18164e+06	2.48969e+06	1.91314e+06	1.65231e+06	1.67058e+06	2.21921e+06	2.07757e+06	2.55571e+06	1.91208e+06	1.66752e+06	1.89945e+06	1.78162e+06	812	93.1	5
P32614	Fumarate reductase 1 OS=Saccharomyces cerevisiae (strain ATCC 204508 / S288c) OX=559292 GN=FRD1 PE=1 SV=1	1264	1.96629e+06	5.29532e+06	1.75784e+06	5.02009e+06	2.49299e+06	5.82161e+06	2.23432e+06	5.08882e+06	3.34025e+06	6.10499e+06	3.1821e+06	5.22934e+06	3.28938e+06	6.02629e+06	4.43394e+06	5.87732e+06	4.95541e+06	5.89517e+06	3.34907e+06	6.04536e+06	470	50.8	6.33
P49090	Asparagine synthetase [glutamine-hydrolyzing] 2 OS=Saccharomyces cerevisiae (strain ATCC 204508 / S288c) OX=559292 GN=ASN2 PE=1 SV=2	1261	1.17722e+06	2.34159e+06	1.24157e+06	2.04987e+06	1.789e+06	2.3645e+06	1.77764e+06	2.37123e+06	1.93185e+06	2.60423e+06	1.99422e+06	2.51751e+06	1.81127e+06	2.9041e+06	1.76405e+06	2.84395e+06	1.90887e+06	3.03793e+06	1.76925e+06	2.8928e+06	572	64.6	5.87
P07280	40S ribosomal protein S19-A OS=Saccharomyces cerevisiae (strain ATCC 204508 / S288c) OX=559292 GN=RPS19A PE=1 SV=2	1255	1.17742e+07	2.47749e+07	1.18895e+07	2.58316e+07	1.64012e+07	2.86132e+07	1.59504e+07	3.11077e+07	1.04016e+07	1.8166e+07	1.1043e+07	1.89427e+07	1.03883e+07	1.73452e+07	1.03686e+07	1.83007e+07	1.06701e+07	1.76424e+07	1.0722e+07	1.78351e+07	144	15.9	9.61
P20967	2-oxoglutarate dehydrogenase, mitochondrial OS=Saccharomyces cerevisiae (strain ATCC 204508 / S288c) OX=559292 GN=KGD1 PE=1 SV=2	1255	1.76488e+06	1.12327e+06	1.96159e+06	859556	2.7866e+06	992222	2.58227e+06	524570	3.61979e+06	1.85183e+06	3.50222e+06	1.62649e+06	4.66238e+06	1.85365e+06	3.40558e+06	1.80494e+06	4.6783e+06	1.73063e+06	3.01303e+06	1.77696e+06	1014	114.3	7.21
Q12690	60S ribosomal protein L13-A OS=Saccharomyces cerevisiae (strain ATCC 204508 / S288c) OX=559292 GN=RPL13A PE=1 SV=1	1243		58018.8		137439		82958.4		123855	57433.7	135596		138113		112671		84144.4		137909		103163	199	22.5	11.18
P04046	Amidophosphoribosyltransferase OS=Saccharomyces cerevisiae (strain ATCC 204508 / S288c) OX=559292 GN=ADE4 PE=1 SV=2	1239	2.32137e+06	4.04775e+06	2.23701e+06	3.98254e+06	1.3634e+06	3.97182e+06	1.32259e+06	3.8903e+06	1.38942e+06	3.17538e+06	1.2271e+06	3.40705e+06	1.2503e+06	4.40901e+06	1.18461e+06	4.20374e+06	1.12433e+06	4.44596e+06	1.17657e+06	4.1839e+06	510	56.7	6.28
P14742	Glutamine--fructose-6-phosphate aminotransferase [isomerizing] OS=Saccharomyces cerevisiae (strain ATCC 204508 / S288c) OX=559292 GN=GFA1 PE=1 SV=4	1239	1.68189e+06	763161	1.69672e+06	725691	1.55911e+06	839057	1.52526e+06	760199	1.96573e+06	1.16309e+06	2.25849e+06	1.09601e+06	2.30019e+06	939117	2.00881e+06	899514	2.09132e+06	892277	1.74234e+06	1.01693e+06	717	80	6.43
Q3E757	60S ribosomal protein L11-B OS=Saccharomyces cerevisiae (strain ATCC 204508 / S288c) OX=559292 GN=RPL11B PE=1 SV=3	1238	1.04379e+07	2.54688e+07	1.0403e+07	2.57526e+07	1.32007e+07	2.725e+07	1.23689e+07	2.78626e+07	1.56908e+07	2.98898e+07	1.53488e+07	2.8806e+07	1.50942e+07	2.82856e+07	1.5593e+07	3.00664e+07	1.53727e+07	2.75646e+07	1.57597e+07	2.84327e+07	174	19.7	9.92
P38968	Protein transport protein SEC31 OS=Saccharomyces cerevisiae (strain ATCC 204508 / S288c) OX=559292 GN=SEC31 PE=1 SV=3	1233	3.39037e+06	3.44206e+06	3.56278e+06	3.43801e+06	3.01718e+06	3.47436e+06	3.14141e+06	3.22529e+06	8.29713e+06	6.07631e+06	8.37622e+06	5.6895e+06	7.63154e+06	6.26803e+06	8.93141e+06	5.97895e+06	6.8767e+06	6.22162e+06	7.50331e+06	5.60786e+06	1273	138.6	5.72
P15625	Phenylalanine--tRNA ligase alpha subunit OS=Saccharomyces cerevisiae (strain ATCC 204508 / S288c) OX=559292 GN=FRS2 PE=1 SV=3	1232	1.60256e+06	1.64864e+06	1.54039e+06	1.57746e+06	1.69099e+06	1.75852e+06	1.74923e+06	1.96943e+06	2.44787e+06	2.88462e+06	2.7721e+06	2.84267e+06	2.52977e+06	2.3743e+06	2.56973e+06	2.41935e+06	2.63771e+06	2.70788e+06	2.81071e+06	2.66644e+06	503	57.5	5.78
P38013	Peroxiredoxin AHP1 OS=Saccharomyces cerevisiae (strain ATCC 204508 / S288c) OX=559292 GN=AHP1 PE=1 SV=4	1222	4.05327e+06	5.04328e+06	4.45495e+06	5.1844e+06	9.57765e+06	7.0821e+06	1.09462e+07	7.17829e+06	1.46082e+07	8.8201e+06	1.52215e+07	8.21803e+06	1.32876e+07	4.33942e+06	1.29236e+07	4.30271e+06	1.4079e+07	4.69742e+06	1.2604e+07	4.75579e+06	176	19.1	5.16
P40212	60S ribosomal protein L13-B OS=Saccharomyces cerevisiae (strain ATCC 204508 / S288c) OX=559292 GN=RPL13B PE=1 SV=1	1219	8.22921e+06	2.32546e+07	8.00986e+06	2.38382e+07	1.04514e+07	2.42722e+07	8.86984e+06	2.79614e+07	1.29836e+07	2.34858e+07	1.29179e+07	2.30259e+07	1.19595e+07	2.32135e+07	1.30017e+07	2.34275e+07	1.23326e+07	2.26304e+07	1.26892e+07	2.22285e+07	199	22.5	11.08
P38707	Asparagine--tRNA ligase, cytoplasmic OS=Saccharomyces cerevisiae (strain ATCC 204508 / S288c) OX=559292 GN=DED81 PE=1 SV=1	1219	2.54369e+06	3.2832e+06	2.24386e+06	3.40516e+06	3.51684e+06	3.62572e+06	2.91869e+06	3.72725e+06	5.69744e+06	3.04536e+06	5.50723e+06	2.92076e+06	5.17873e+06	2.88991e+06	6.51209e+06	3.08494e+06	6.65437e+06	2.92087e+06	5.58854e+06	2.78478e+06	554	62.2	5.85
P04076	Argininosuccinate lyase OS=Saccharomyces cerevisiae (strain ATCC 204508 / S288c) OX=559292 GN=ARG4 PE=1 SV=2	1217	2.23688e+06	2.09399e+06	2.33004e+06	2.48358e+06	4.8587e+06	2.16371e+06	4.50827e+06	2.65062e+06	3.40394e+06	1.42614e+06	3.20708e+06	1.54855e+06	1.74685e+06	2.07368e+06	1.91829e+06	2.06411e+06	2.78068e+06	2.02999e+06	3.06001e+06	2.01351e+06	463	52	5.73
P38934	Nuclear segregation protein BFR1 OS=Saccharomyces cerevisiae (strain ATCC 204508 / S288c) OX=559292 GN=BFR1 PE=1 SV=1	1214	461925	444894	458695	635828	629703	633506	613653	876371	3.51392e+06	4.14112e+06	3.07127e+06	4.37087e+06	2.46215e+06	4.78019e+06	2.8676e+06	3.98024e+06	2.52515e+06	4.27429e+06	2.70167e+06	4.19936e+06	470	54.6	9.19
P32565	26S proteasome regulatory subunit RPN2 OS=Saccharomyces cerevisiae (strain ATCC 204508 / S288c) OX=559292 GN=RPN2 PE=1 SV=4	1199	1.19472e+06	855527	963476	967499	1.24207e+06	1.07837e+06	1.24201e+06	953104	1.66706e+06	1.20703e+06	1.73399e+06	1.11653e+06	1.77463e+06	902458	1.61042e+06	1.09943e+06	1.64573e+06	933351	1.69475e+06	1.09643e+06	945	104.2	6.18
P54839	Hydroxymethylglutaryl-CoA synthase OS=Saccharomyces cerevisiae (strain ATCC 204508 / S288c) OX=559292 GN=ERG13 PE=1 SV=1	1190	3.60771e+06	3.61581e+06	2.93811e+06	2.63116e+06	4.22358e+06	4.49188e+06	4.04206e+06	2.96042e+06	5.65567e+06	4.54782e+06	4.81103e+06	4.23215e+06	4.39431e+06	3.82374e+06	5.32726e+06	4.13767e+06	5.0256e+06	4.07e+06	5.87886e+06	4.19669e+06	491	55	8.16
P41338	Acetyl-CoA acetyltransferase OS=Saccharomyces cerevisiae (strain ATCC 204508 / S288c) OX=559292 GN=ERG10 PE=1 SV=3	1188	3.21604e+06	2.54942e+06	3.22407e+06	2.5983e+06	3.22122e+06	2.76239e+06	3.5416e+06	2.5763e+06	4.20599e+06	3.68346e+06	3.82914e+06	3.49603e+06	3.92428e+06	4.11983e+06	4.24076e+06	3.43746e+06	3.83538e+06	4.29034e+06	3.91838e+06	3.67638e+06	398	41.7	7.39
P53090	Aromatic/aminoadipate aminotransferase 1 OS=Saccharomyces cerevisiae (strain ATCC 204508 / S288c) OX=559292 GN=ARO8 PE=1 SV=1	1188	2.66457e+06	3.43629e+06	2.61282e+06	3.31183e+06	3.30519e+06	4.99145e+06	3.18467e+06	3.96671e+06	3.95716e+06	4.3094e+06	3.72031e+06	4.33754e+06	3.34693e+06	4.76872e+06	3.46752e+06	4.44934e+06	4.05229e+06	4.6199e+06	4.08476e+06	4.45009e+06	500	56.1	6.01
P31412	V-type proton ATPase subunit C OS=Saccharomyces cerevisiae (strain ATCC 204508 / S288c) OX=559292 GN=VMA5 PE=1 SV=4	1178	3.3811e+06	3.23512e+06	3.29102e+06	3.49669e+06	5.31701e+06	3.35657e+06	4.90717e+06	3.54402e+06	1.33021e+06	1.0738e+06	1.21532e+06	1.0074e+06	1.23281e+06	982776	1.29643e+06	974197	1.172e+06	952929	1.23758e+06	957920	392	44.2	6.67
P00958	Methionine--tRNA ligase, cytoplasmic OS=Saccharomyces cerevisiae (strain ATCC 204508 / S288c) OX=559292 GN=MES1 PE=1 SV=4	1169	412059	1.08024e+06	385611	962034	463362	942213	452683	995183	4.62675e+06	3.65747e+06	4.17804e+06	3.26665e+06	3.94104e+06	3.41469e+06	4.41187e+06	3.4993e+06	3.2288e+06	3.05912e+06	5.27029e+06	3.92135e+06	751	85.6	6.61
P0CX52	40S ribosomal protein S16-B OS=Saccharomyces cerevisiae (strain ATCC 204508 / S288c) OX=559292 GN=RPS16B PE=1 SV=1	1166	8.38146e+06	2.20668e+07	8.29783e+06	2.26015e+07	1.10017e+07	2.41719e+07	1.09108e+07	2.59342e+07	1.34175e+07	2.32178e+07	1.38733e+07	2.38913e+07	1.41317e+07	2.23125e+07	1.38346e+07	2.4574e+07	1.47139e+07	2.29491e+07	1.50763e+07	2.45554e+07	143	15.8	10.26
P21576	Vacuolar protein sorting-associated protein 1 OS=Saccharomyces cerevisiae (strain ATCC 204508 / S288c) OX=559292 GN=VPS1 PE=1 SV=2	1162	531808	270964	483488	5.414e+06	592947	365480	521425	424622	1.98844e+06	2.28613e+06	2.01273e+06	2.27358e+06	1.8696e+06	2.26372e+06	2.03487e+06	2.06137e+06	1.84268e+06	2.3075e+06	1.9523e+06	2.37075e+06	704	78.7	7.91
P07257	Cytochrome b-c1 complex subunit 2, mitochondrial OS=Saccharomyces cerevisiae (strain ATCC 204508 / S288c) OX=559292 GN=QCR2 PE=1 SV=1	1160	4.91286e+06	203463	5.35098e+06	242883	6.53584e+06	525756	6.53958e+06	690710	7.14178e+06	506993	6.70506e+06	470569	8.08938e+06	423844	7.92578e+06	355987	7.98744e+06	295014	6.03425e+06	371704	368	40.5	7.96
P13188	Glutamine--tRNA ligase OS=Saccharomyces cerevisiae (strain ATCC 204508 / S288c) OX=559292 GN=GLN4 PE=1 SV=2	1154	1.10424e+06	1.21011e+06	996497	1.2556e+06	973067	1.39595e+06	912512	1.46571e+06	979172	1.87959e+06	970328	1.76961e+06	1.42144e+06	1.78776e+06	1.5135e+06	1.7592e+06	1.3819e+06	1.77014e+06	1.2966e+06	1.81787e+06	809	93.1	8.41
P15992	Heat shock protein 26 OS=Saccharomyces cerevisiae (strain ATCC 204508 / S288c) OX=559292 GN=HSP26 PE=1 SV=3	1154	1.03253e+07	483726	9.89984e+06	417237	3.35601e+07	694392	4.7429e+07	1.15573e+06	3.16737e+07	1.63548e+06	3.99086e+07	1.19726e+06	4.15872e+07	304502	3.71275e+07	265634	4.61161e+07	321522	2.77113e+07	315940	214	23.9	5.53
P05319	60S acidic ribosomal protein P2-alpha OS=Saccharomyces cerevisiae (strain ATCC 204508 / S288c) OX=559292 GN=RPP2A PE=1 SV=1	1151	1.11192e+07	2.13922e+07	1.03495e+07	2.14959e+07	1.20906e+07	2.28729e+07	1.15494e+07	2.2015e+07	1.95322e+07	3.39746e+07	2.01521e+07	3.39488e+07	1.86836e+07	3.42594e+07	2.02356e+07	3.35935e+07	1.83788e+07	2.55092e+07	1.80231e+07	3.22915e+07	106	10.7	4.04
P28241	Isocitrate dehydrogenase [NAD] subunit 2, mitochondrial OS=Saccharomyces cerevisiae (strain ATCC 204508 / S288c) OX=559292 GN=IDH2 PE=1 SV=1	1150	4.24113e+06	3.57245e+06	4.49445e+06	3.59525e+06	3.24861e+06	2.45415e+06	3.43626e+06	2.62366e+06	3.77016e+06	1.9713e+06	3.74143e+06	2.00983e+06	3.73691e+06	3.09637e+06	3.29682e+06	2.76654e+06	3.43075e+06	2.81079e+06	3.02291e+06	2.81055e+06	369	39.7	8.69
P23301	Eukaryotic translation initiation factor 5A-1 OS=Saccharomyces cerevisiae (strain ATCC 204508 / S288c) OX=559292 GN=HYP2 PE=1 SV=3	1148	8.81917e+06	4.16979e+06	1.00097e+07	3.63299e+06	8.79844e+06	5.62206e+06	9.99778e+06	5.54829e+06	1.54005e+07	9.17262e+06	1.27338e+07	1.03271e+07	1.34453e+07	8.37183e+06	1.37647e+07	6.65241e+06	1.45856e+07	1.01217e+07	1.221e+07	8.484e+06	157	17.1	4.96
P39730	Eukaryotic translation initiation factor 5B OS=Saccharomyces cerevisiae (strain ATCC 204508 / S288c) OX=559292 GN=FUN12 PE=1 SV=2	1147	1.72765e+06	3.08932e+06	1.77932e+06	3.20339e+06	1.93793e+06	3.03919e+06	1.89662e+06	3.81332e+06	2.50352e+06	3.39082e+06	2.38585e+06	3.39371e+06	2.42114e+06	3.32101e+06	2.43898e+06	3.51694e+06	2.4179e+06	3.28011e+06	2.42752e+06	3.35034e+06	1002	112.2	5.76
Q02326	60S ribosomal protein L6-A OS=Saccharomyces cerevisiae (strain ATCC 204508 / S288c) OX=559292 GN=RPL6A PE=1 SV=2	1145	4.16935e+06	9.76305e+06	4.11225e+06	9.67088e+06	5.37081e+06	1.09768e+07	5.11544e+06	1.08174e+07	8.43877e+06	1.44053e+07	8.5462e+06	1.48639e+07	7.79925e+06	1.39941e+07	8.26894e+06	1.43687e+07	7.92235e+06	1.45027e+07	8.02639e+06	1.46282e+07	176	19.9	10.1
P05317	60S acidic ribosomal protein P0 OS=Saccharomyces cerevisiae (strain ATCC 204508 / S288c) OX=559292 GN=RPP0 PE=1 SV=2	1136	1.3827e+07	3.1829e+07	1.35216e+07	3.14297e+07	1.66763e+07	3.43555e+07	1.65157e+07	3.44493e+07	1.60568e+07	2.89799e+07	1.60827e+07	2.89719e+07	1.54651e+07	2.86132e+07	1.60104e+07	2.93051e+07	1.59028e+07	2.88166e+07	1.55089e+07	2.91362e+07	312	33.7	4.83
P32527	Zuotin OS=Saccharomyces cerevisiae (strain ATCC 204508 / S288c) OX=559292 GN=ZUO1 PE=1 SV=1	1134	2.33398e+06	3.86656e+06	2.1016e+06	3.79658e+06	2.34014e+06	4.36239e+06	2.4123e+06	4.17806e+06	2.97221e+06	3.95523e+06	2.96812e+06	4.61638e+06	3.00298e+06	4.0133e+06	3.05114e+06	4.17009e+06	2.72891e+06	3.84885e+06	3.12621e+06	3.95067e+06	433	49	8.25
P18239	ADP,ATP carrier protein 2 OS=Saccharomyces cerevisiae (strain ATCC 204508 / S288c) OX=559292 GN=PET9 PE=1 SV=2	1131	9.61843e+06	2.51225e+06	1.02454e+07	2.56613e+06	8.771e+06	2.45825e+06	8.68729e+06	2.49595e+06	1.03794e+07	2.57341e+06	1.02802e+07	2.43188e+06	1.18257e+07	2.96399e+06	1.07299e+07	2.58697e+06	1.02373e+07	2.79612e+06	8.7649e+06	2.60695e+06	318	34.4	9.79
P07263	Histidine--tRNA ligase, mitochondrial OS=Saccharomyces cerevisiae (strain ATCC 204508 / S288c) OX=559292 GN=HTS1 PE=1 SV=2	1130	2.17947e+06	1.7258e+06	2.18174e+06	1.73043e+06	2.25848e+06	1.91629e+06	2.38433e+06	1.78242e+06	2.62716e+06	1.99136e+06	2.31374e+06	1.97848e+06	2.68444e+06	2.01439e+06	2.63445e+06	2.02483e+06	2.6597e+06	2.08816e+06	2.33368e+06	2.05735e+06	546	59.9	7.71
P39516	40S ribosomal protein S14-B OS=Saccharomyces cerevisiae (strain ATCC 204508 / S288c) OX=559292 GN=RPS14B PE=1 SV=2	1123	5.4108e+06	1.63039e+07	5.4876e+06	1.78694e+07	8.01247e+06	1.8594e+07	7.95896e+06	2.01404e+07	1.20763e+07	2.18498e+07	1.23135e+07	2.2031e+07	1.23917e+07	2.12444e+07	1.23959e+07	2.32094e+07	1.26773e+07	2.09029e+07	1.28285e+07	2.1918e+07	138	14.6	10.54
Q00055	Glycerol-3-phosphate dehydrogenase [NAD(+)] 1 OS=Saccharomyces cerevisiae (strain ATCC 204508 / S288c) OX=559292 GN=GPD1 PE=1 SV=4	1116	3.80669e+06	5.12286e+06	3.76514e+06	7.98244e+06	4.94007e+06	5.2747e+06	4.76645e+06	7.29625e+06	8.23106e+06	9.88743e+06	7.05276e+06	8.90563e+06	7.971e+06	9.28618e+06	7.58417e+06	8.84345e+06	7.6719e+06	8.7182e+06	6.3249e+06	1.23475e+07	391	42.8	5.47
P0CX41	60S ribosomal protein L23-A OS=Saccharomyces cerevisiae (strain ATCC 204508 / S288c) OX=559292 GN=RPL23A PE=1 SV=1	1113	1.18225e+07	2.71275e+07	1.2037e+07	2.71325e+07	1.61711e+07	3.10187e+07	1.651e+07	2.95825e+07	1.4373e+07	2.39051e+07	1.40639e+07	2.63478e+07	1.46732e+07	2.5821e+07	1.40054e+07	2.48141e+07	1.38063e+07	2.83942e+07	1.41216e+07	2.69e+07	137	14.5	10.33
P10964	DNA-directed RNA polymerase I subunit RPA190 OS=Saccharomyces cerevisiae (strain ATCC 204508 / S288c) OX=559292 GN=RPA190 PE=1 SV=2	1111	3.83301e+06	2.24466e+06	3.78949e+06	2.16072e+06	3.44678e+06	2.31159e+06	3.46254e+06	2.5939e+06	2.01764e+06	1.54876e+06	1.88533e+06	1.36357e+06	3.0166e+06	1.11686e+06	2.85595e+06	1.19927e+06	2.92148e+06	1.07712e+06	2.74079e+06	1.18565e+06	1664	186.3	7.08
P34167	Eukaryotic translation initiation factor 4B OS=Saccharomyces cerevisiae (strain ATCC 204508 / S288c) OX=559292 GN=TIF3 PE=1 SV=1	1105	1.48032e+06	1.08067e+06	1.50738e+06	1.57585e+06	1.62188e+06	1.74169e+06	1.51509e+06	1.83798e+06	2.73639e+06	2.90698e+06	2.59184e+06	3.14686e+06	2.40691e+06	3.12626e+06	2.40526e+06	3.20693e+06	2.65488e+06	3.20302e+06	2.48308e+06	3.17085e+06	436	48.5	5.29
P02406	60S ribosomal protein L28 OS=Saccharomyces cerevisiae (strain ATCC 204508 / S288c) OX=559292 GN=RPL28 PE=1 SV=3	1104	9.80894e+06	2.31735e+07	9.84488e+06	2.31843e+07	1.23384e+07	2.63705e+07	1.24184e+07	2.66321e+07	1.20492e+07	2.12766e+07	1.20105e+07	2.13236e+07	1.17114e+07	1.97496e+07	1.20482e+07	2.09022e+07	1.20455e+07	2.10851e+07	1.24472e+07	2.1646e+07	149	16.7	10.62
P0CX24	60S ribosomal protein L20-B OS=Saccharomyces cerevisiae (strain ATCC 204508 / S288c) OX=559292 GN=RPL20B PE=1 SV=1	1103	1.22029e+07	3.07113e+07	1.21813e+07	3.12773e+07	1.56742e+07	3.35355e+07	1.45463e+07	3.42852e+07	1.36404e+07	2.50105e+07	1.39841e+07	2.61821e+07	1.37678e+07	2.4631e+07	1.34694e+07	2.59744e+07	1.40644e+07	2.68608e+07	1.40937e+07	2.76106e+07	172	20.4	10.3
P0CX55	40S ribosomal protein S18-A OS=Saccharomyces cerevisiae (strain ATCC 204508 / S288c) OX=559292 GN=RPS18A PE=1 SV=1	1102	1.36147e+07	2.89166e+07	1.36667e+07	2.8556e+07	1.76255e+07	3.26941e+07	1.66718e+07	3.25868e+07	1.28729e+07	2.42709e+07	1.19496e+07	2.17843e+07	1.26708e+07	2.30215e+07	1.23214e+07	2.32048e+07	1.26825e+07	2.36255e+07	1.21196e+07	2.31269e+07	146	17	10.27
P06103	Eukaryotic translation initiation factor 3 subunit B OS=Saccharomyces cerevisiae (strain ATCC 204508 / S288c) OX=559292 GN=PRT1 PE=1 SV=1	1087	1.477e+06	1.52585e+06	1.48869e+06	1.51939e+06	1.62614e+06	1.83933e+06	1.5951e+06	1.84671e+06	1.69377e+06	1.6695e+06	1.59479e+06	1.82661e+06	1.82086e+06	1.67586e+06	1.67428e+06	1.61371e+06	1.69941e+06	1.90187e+06	1.5758e+06	1.71405e+06	763	88.1	6.01
Q07478	ATP-dependent RNA helicase SUB2 OS=Saccharomyces cerevisiae (strain ATCC 204508 / S288c) OX=559292 GN=SUB2 PE=1 SV=1	1080	1.75553e+06	1.65508e+06	1.59866e+06	1.49579e+06	1.94358e+06	1.88286e+06	1.91172e+06	2.19286e+06	2.74599e+06	3.30772e+06	2.83375e+06	3.26486e+06	2.85564e+06	2.78349e+06	2.7552e+06	2.77936e+06	2.65798e+06	2.96373e+06	2.58548e+06	2.95818e+06	446	50.3	5.52
P16387	Pyruvate dehydrogenase E1 component subunit alpha, mitochondrial OS=Saccharomyces cerevisiae (strain ATCC 204508 / S288c) OX=559292 GN=PDA1 PE=1 SV=2	1075	5.15481e+06	2.96818e+06	5.26372e+06	2.88135e+06	4.73487e+06	3.13427e+06	4.44206e+06	3.64462e+06	3.33474e+06	2.1325e+06	3.34659e+06	2.18686e+06	3.689e+06	2.16846e+06	3.28299e+06	2.15269e+06	3.48431e+06	1.53023e+06	3.33871e+06	2.32144e+06	420	46.3	8.1
P48164	40S ribosomal protein S7-B OS=Saccharomyces cerevisiae (strain ATCC 204508 / S288c) OX=559292 GN=RPS7B PE=1 SV=1	1068	4.6824e+06	1.04652e+07	4.70882e+06	1.03677e+07	6.2717e+06	1.25579e+07	6.42869e+06	1.1807e+07	1.15333e+07	1.58988e+07	1.17829e+07	1.55958e+07	1.21808e+07	1.54198e+07	1.19572e+07	1.66745e+07	1.26092e+07	1.50222e+07	1.18396e+07	1.53049e+07	190	21.6	9.92
P39077	T-complex protein 1 subunit gamma OS=Saccharomyces cerevisiae (strain ATCC 204508 / S288c) OX=559292 GN=CCT3 PE=1 SV=2	1059	1.73906e+06	2.26487e+06	1.65753e+06	2.05782e+06	1.28368e+06	2.58854e+06	1.75819e+06	2.32306e+06	1.19386e+06	1.9257e+06	1.29981e+06	1.85122e+06	782727	1.77309e+06	755834	1.85042e+06	1.6958e+06	1.28607e+06	1.22818e+06	1.82631e+06	534	58.8	6.11
P02557	Tubulin beta chain OS=Saccharomyces cerevisiae (strain ATCC 204508 / S288c) OX=559292 GN=TUB2 PE=1 SV=2	1056	3.54697e+06	3.02112e+06	3.46456e+06	2.99397e+06	3.99319e+06	3.28303e+06	3.88438e+06	3.34824e+06	3.41811e+06	2.89149e+06	3.55355e+06	2.6667e+06	3.75358e+06	2.3503e+06	3.95049e+06	2.41666e+06	3.81229e+06	2.3957e+06	3.68176e+06	2.37911e+06	457	50.9	4.75
P05738	60S ribosomal protein L9-A OS=Saccharomyces cerevisiae (strain ATCC 204508 / S288c) OX=559292 GN=RPL9A PE=1 SV=2	1055	1.46588e+07	2.96009e+07	1.47267e+07	2.97798e+07	1.88918e+07	3.30723e+07	1.80601e+07	3.3468e+07	1.45413e+07	2.66219e+07	1.45056e+07	2.77089e+07	1.39682e+07	2.63429e+07	1.38383e+07	2.61265e+07	1.3892e+07	2.93695e+07	1.40603e+07	2.79793e+07	191	21.6	9.73
P00498	ATP phosphoribosyltransferase OS=Saccharomyces cerevisiae (strain ATCC 204508 / S288c) OX=559292 GN=HIS1 PE=1 SV=1	1054	1.41268e+06	3.38135e+06	1.40816e+06	3.18321e+06	1.38303e+06	3.34557e+06	1.34777e+06	3.23993e+06	1.06715e+07	1.43699e+07	1.1311e+07	1.45673e+07	1.22484e+07	1.32436e+07	1.11441e+07	1.37328e+07	1.25502e+07	1.38301e+07	1.12224e+07	1.37529e+07	297	32.2	6.15
P05743	60S ribosomal protein L26-A OS=Saccharomyces cerevisiae (strain ATCC 204508 / S288c) OX=559292 GN=RPL26A PE=1 SV=3	1053	1.25192e+07	3.1072e+07	1.20285e+07	3.04432e+07	1.6567e+07	3.28843e+07	1.56212e+07	3.34088e+07	1.00559e+07	1.76103e+07	9.96589e+06	1.76994e+07	9.50448e+06	1.69232e+07	9.45857e+06	1.82443e+07	9.88118e+06	1.75805e+07	9.99698e+06	1.80089e+07	127	14.2	10.58
P32481	Eukaryotic translation initiation factor 2 subunit gamma OS=Saccharomyces cerevisiae (strain ATCC 204508 / S288c) OX=559292 GN=GCD11 PE=1 SV=1	1037	1.7231e+06	3.27244e+06	1.7629e+06	3.16108e+06	1.83005e+06	3.34207e+06	1.8675e+06	3.35207e+06	2.63818e+06	7.11891e+06	2.38697e+06	6.22438e+06	2.81946e+06	1.09681e+07	2.88647e+06	7.98451e+06	2.53229e+06	1.01726e+07	2.19577e+06	7.80876e+06	527	57.8	6.8
P39567	Putative inosine-5'-monophosphate dehydrogenase 1 OS=Saccharomyces cerevisiae (strain ATCC 204508 / S288c) OX=559292 GN=IMD1 PE=5 SV=1	1030	269425	38901.2		31095.9	190672	51851		38158.6	32560.8			27553.4	65290.1	21957.7		22242.3		26484.6		23748.9	403	44.4	8.16
P26785	60S ribosomal protein L16-B OS=Saccharomyces cerevisiae (strain ATCC 204508 / S288c) OX=559292 GN=RPL16B PE=1 SV=3	1026	7.65294e+06	1.94143e+07	6.23495e+06	1.89741e+07	9.93771e+06	2.10102e+07	8.62937e+06	2.15563e+07	1.41953e+07	2.5964e+07	1.44276e+07	2.61871e+07	1.37607e+07	2.53111e+07	1.36974e+07	2.69453e+07	1.42254e+07	2.53946e+07	1.41652e+07	2.44614e+07	198	22.2	10.55
P39935	Eukaryotic initiation factor 4F subunit p150 OS=Saccharomyces cerevisiae (strain ATCC 204508 / S288c) OX=559292 GN=TIF4631 PE=1 SV=2	1025	321245	502700	363313	485291	910593	1.86914e+06	430416	518551	871189	443260	885344	414429	1.03571e+06	480480	917401	461660	841914	1.2658e+06	917075	482455	952	107	6.04
P05755	40S ribosomal protein S9-B OS=Saccharomyces cerevisiae (strain ATCC 204508 / S288c) OX=559292 GN=RPS9B PE=1 SV=4	1010	8.42869e+06	2.25163e+07	8.30068e+06	2.28619e+07	1.11733e+07	2.37753e+07	9.85662e+06	2.60833e+07	1.28006e+07	2.36808e+07	1.32173e+07	2.31372e+07	1.31388e+07	2.31127e+07	1.33997e+07	2.40871e+07	1.31165e+07	2.30596e+07	1.30688e+07	2.29946e+07	195	22.3	10.1
P28834	Isocitrate dehydrogenase [NAD] subunit 1, mitochondrial OS=Saccharomyces cerevisiae (strain ATCC 204508 / S288c) OX=559292 GN=IDH1 PE=1 SV=2	1010	3.73734e+06	3.71252e+06	3.98242e+06	3.72797e+06	3.02672e+06	2.66221e+06	3.14426e+06	2.6019e+06	3.69801e+06	3.16543e+06	3.52474e+06	2.64191e+06	3.39239e+06	3.96276e+06	3.37039e+06	3.58074e+06	2.97405e+06	3.50754e+06	2.61277e+06	3.3615e+06	360	39.3	9
P23641	Mitochondrial phosphate carrier protein OS=Saccharomyces cerevisiae (strain ATCC 204508 / S288c) OX=559292 GN=MIR1 PE=1 SV=1	1009	6.14808e+06	1.07917e+06	6.60131e+06	1.02139e+06	5.97629e+06	1.15338e+06	6.49442e+06	1.07922e+06	5.75035e+06	995150	5.91608e+06	981036	7.62649e+06	871186	6.3635e+06	472862	6.50258e+06	873275	4.95713e+06	834665	311	32.8	9.31
P36421	Tyrosine--tRNA ligase, cytoplasmic OS=Saccharomyces cerevisiae (strain ATCC 204508 / S288c) OX=559292 GN=TYS1 PE=1 SV=3	1009	514920	595328	705039	680893	688527	750230	733867	800904	1.07975e+06	405943	1.12549e+06	574549	954884	639947	712451	513995	827498	896800	912464	729994	394	44	8.44
P51401	60S ribosomal protein L9-B OS=Saccharomyces cerevisiae (strain ATCC 204508 / S288c) OX=559292 GN=RPL9B PE=1 SV=1	1006	1.15285e+06	1.44904e+06	1.14216e+06	1.46321e+06	1.62973e+06	1.03057e+06	1.55673e+06	1.05999e+06	2.04214e+06	1.8919e+06	2.38504e+06	2.00706e+06	1.96548e+06	1.78165e+06	2.09287e+06	1.91997e+06	2.00501e+06	1.92915e+06	2.26107e+06	1.96517e+06	191	21.6	9.66
Q00764	Alpha,alpha-trehalose-phosphate synthase [UDP-forming] 56 kDa subunit OS=Saccharomyces cerevisiae (strain ATCC 204508 / S288c) OX=559292 GN=TPS1 PE=1 SV=2	1005	2.97295e+06	850712	2.98633e+06	669248	4.47651e+06	1.24869e+06	4.49748e+06	1.07363e+06	5.80056e+06	2.24501e+06	5.71505e+06	1.70326e+06	4.78494e+06	771341	5.16781e+06	904260	5.24927e+06	865513	5.04693e+06	946445	495	56.1	6.09
P0CX53	60S ribosomal protein L12-A OS=Saccharomyces cerevisiae (strain ATCC 204508 / S288c) OX=559292 GN=RPL12A PE=1 SV=1	1000	1.22481e+07	2.87482e+07	1.18435e+07	2.95264e+07	1.59003e+07	3.27666e+07	1.52569e+07	3.3594e+07	1.72346e+07	3.16128e+07	1.71952e+07	3.12395e+07	1.65433e+07	2.94786e+07	1.68759e+07	3.2157e+07	1.66142e+07	2.92941e+07	1.77974e+07	3.13093e+07	165	17.8	9.41
P22203	V-type proton ATPase subunit E OS=Saccharomyces cerevisiae (strain ATCC 204508 / S288c) OX=559292 GN=VMA4 PE=1 SV=4	996	6.01721e+06	6.29325e+06	5.91803e+06	6.37743e+06	7.2531e+06	7.34444e+06	6.86485e+06	7.64185e+06	4.81409e+06	5.13619e+06	4.8562e+06	5.49108e+06	4.68765e+06	4.88378e+06	4.25396e+06	4.72475e+06	4.3123e+06	5.65585e+06	4.62016e+06	5.30147e+06	233	26.5	5.36
P05739	60S ribosomal protein L6-B OS=Saccharomyces cerevisiae (strain ATCC 204508 / S288c) OX=559292 GN=RPL6B PE=1 SV=4	996	6.26254e+06	1.68688e+07	7.27625e+06	1.65905e+07	8.2976e+06	1.76719e+07	7.35837e+06	1.81135e+07	1.03469e+07	1.78804e+07	1.059e+07	1.82732e+07	9.98685e+06	1.78536e+07	1.02365e+07	1.84625e+07	9.9673e+06	1.80075e+07	1.02116e+07	1.77866e+07	176	20	10.08
P27616	Phosphoribosylaminoimidazole-succinocarboxamide synthase OS=Saccharomyces cerevisiae (strain ATCC 204508 / S288c) OX=559292 GN=ADE1 PE=1 SV=2	996	7.02049e+06	6.70713e+06	7.00534e+06	6.39e+06	4.06023e+06	6.21135e+06	3.87905e+06	6.02928e+06	2.71694e+06	3.02164e+06	2.64513e+06	3.10142e+06	2.98111e+06	4.18205e+06	2.67854e+06	3.50009e+06	2.73853e+06	3.92567e+06	2.78221e+06	3.62229e+06	306	34.6	5.95
P53252	Sphingolipid long chain base-responsive protein PIL1 OS=Saccharomyces cerevisiae (strain ATCC 204508 / S288c) OX=559292 GN=PIL1 PE=1 SV=1	992	8.41035e+06	4.03877e+06	8.63501e+06	3.96171e+06	8.60807e+06	5.19624e+06	8.43711e+06	5.34889e+06	6.76212e+06	4.21132e+06	7.19028e+06	3.87589e+06	8.34093e+06	2.81648e+06	7.52325e+06	2.8749e+06	7.99563e+06	2.96157e+06	7.30379e+06	3.0921e+06	339	38.3	4.63
P07283	Phosphomannomutase OS=Saccharomyces cerevisiae (strain ATCC 204508 / S288c) OX=559292 GN=SEC53 PE=1 SV=1	984	4.21816e+06	5.10745e+06	4.28016e+06	5.177e+06	3.92852e+06	6.40006e+06	3.56531e+06	6.13031e+06	2.99428e+06	3.85104e+06	2.85954e+06	3.71459e+06	3.0245e+06	3.36554e+06	3.05957e+06	3.63531e+06	2.93982e+06	3.34846e+06	2.9575e+06	3.54495e+06	254	29	5.24
P14127	40S ribosomal protein S17-B OS=Saccharomyces cerevisiae (strain ATCC 204508 / S288c) OX=559292 GN=RPS17B PE=1 SV=1	984	1.40358e+07	3.44347e+07	1.39825e+07	3.40615e+07	1.8962e+07	3.81982e+07	1.75269e+07	3.81431e+07	1.94283e+07	3.54596e+07	1.96636e+07	3.45017e+07	1.95316e+07	3.61223e+07	2.01841e+07	3.64235e+07	1.96064e+07	3.62377e+07	2.05014e+07	3.63483e+07	136	15.8	10.51
P32454	Aminopeptidase 2, mitochondrial OS=Saccharomyces cerevisiae (strain ATCC 204508 / S288c) OX=559292 GN=APE2 PE=1 SV=4	983	2.65171e+06	2.4317e+06	2.52008e+06	2.34255e+06	2.63241e+06	2.17449e+06	2.3533e+06	2.23224e+06	1.35039e+06	936482	1.30188e+06	805139	1.32818e+06	706462	1.35365e+06	722892	1.28201e+06	766202	1.25664e+06	786550	952	107.7	8.03
P24280	SEC14 cytosolic factor OS=Saccharomyces cerevisiae (strain ATCC 204508 / S288c) OX=559292 GN=SEC14 PE=1 SV=3	980	2.62319e+06	3.30286e+06	2.52767e+06	3.31563e+06	2.76951e+06	3.63921e+06	2.67088e+06	3.785e+06	2.92548e+06	3.41574e+06	3.00787e+06	3.2067e+06	2.77945e+06	3.05166e+06	2.80152e+06	3.17172e+06	2.64516e+06	2.89577e+06	2.84029e+06	3.00891e+06	304	34.9	5.49
O13516	40S ribosomal protein S9-A OS=Saccharomyces cerevisiae (strain ATCC 204508 / S288c) OX=559292 GN=RPS9A PE=1 SV=3	980	709313	781953	670856	1.85131e+06	1.32165e+06	856157	1.24144e+06	1.25596e+06	1.36147e+06	743462	1.41329e+06	1.14009e+06	1.49647e+06	497429	1.08952e+06	1.13139e+06	1.50929e+06	903707	1.49527e+06	1.17005e+06	197	22.4	9.98
P32316	Acetyl-CoA hydrolase OS=Saccharomyces cerevisiae (strain ATCC 204508 / S288c) OX=559292 GN=ACH1 PE=1 SV=2	973	2.16207e+06	293371	2.4042e+06	324216	3.80639e+06	287806	4.0267e+06	338981	3.86896e+06	605419	4.23306e+06	585895	4.14389e+06	739199	3.60584e+06	604916	3.97637e+06	694648	2.97052e+06	613524	526	58.7	6.79
P39708	NADP-specific glutamate dehydrogenase 2 OS=Saccharomyces cerevisiae (strain ATCC 204508 / S288c) OX=559292 GN=GDH3 PE=3 SV=1	969																					457	49.6	5.47
P42943	T-complex protein 1 subunit eta OS=Saccharomyces cerevisiae (strain ATCC 204508 / S288c) OX=559292 GN=CCT7 PE=1 SV=1	963	1.05809e+06	1.78544e+06	996856	1.88572e+06	892001	1.86422e+06	887785	1.64854e+06	1.41751e+06	1.72406e+06	1.38688e+06	1.61283e+06	1.36948e+06	1.66627e+06	1.35346e+06	1.6877e+06	1.33619e+06	1.55346e+06	1.37043e+06	1.61466e+06	550	59.7	5.55
Q3E754	40S ribosomal protein S21-B OS=Saccharomyces cerevisiae (strain ATCC 204508 / S288c) OX=559292 GN=RPS21B PE=1 SV=1	962	3.55361e+06	8.12947e+06	3.64294e+06	7.64711e+06	4.75727e+06	8.42744e+06	4.65444e+06	8.02086e+06	6.92004e+06	1.11083e+07	6.8021e+06	1.05129e+07	6.28973e+06	1.0936e+07	6.92217e+06	1.1566e+07	6.57353e+06	1.05546e+07	6.18175e+06	1.01986e+07	87	9.8	6.06
P0CX40	40S ribosomal protein S8-B OS=Saccharomyces cerevisiae (strain ATCC 204508 / S288c) OX=559292 GN=RPS8B PE=1 SV=1	960	1.04978e+07	3.05345e+07	1.05725e+07	3.08052e+07	1.4474e+07	3.3202e+07	1.34516e+07	3.52561e+07	1.8625e+07	3.21458e+07	1.84326e+07	3.18123e+07	1.88973e+07	3.01827e+07	1.92492e+07	3.21815e+07	1.91884e+07	3.08542e+07	1.91733e+07	3.28027e+07	200	22.5	10.67
Q12499	Nucleolar protein 58 OS=Saccharomyces cerevisiae (strain ATCC 204508 / S288c) OX=559292 GN=NOP58 PE=1 SV=1	954	1.43909e+06	2.01177e+06	1.58142e+06	2.26658e+06	1.94832e+06	2.43226e+06	1.71761e+06	2.49092e+06	2.64767e+06	3.67564e+06	2.94455e+06	3.93268e+06	3.30168e+06	3.70635e+06	3.35502e+06	3.71628e+06	3.31981e+06	3.86608e+06	3.24543e+06	3.74476e+06	511	56.9	8.94
P09950	5-aminolevulinate synthase, mitochondrial OS=Saccharomyces cerevisiae (strain ATCC 204508 / S288c) OX=559292 GN=HEM1 PE=1 SV=1	953	1.09706e+06	391090	799285	498265	1.34515e+06	679275	1.35147e+06	620796	2.0358e+06	737134	1.98487e+06	551368	2.3893e+06	566186	2.53374e+06	719517	2.22382e+06	505072	2.26321e+06	596370	548	59.3	7.52
P53319	6-phosphogluconate dehydrogenase, decarboxylating 2 OS=Saccharomyces cerevisiae (strain ATCC 204508 / S288c) OX=559292 GN=GND2 PE=1 SV=1	952							350946		206338		246594	86089	400221		315988		316110		127728		492	53.9	7.3
P25491	Mitochondrial protein import protein MAS5 OS=Saccharomyces cerevisiae (strain ATCC 204508 / S288c) OX=559292 GN=YDJ1 PE=1 SV=1	942	2.13582e+06	2.21503e+06	2.12854e+06	2.24274e+06	2.439e+06	2.52277e+06	2.54137e+06	2.47916e+06	2.48149e+06	3.09227e+06	2.52993e+06	3.37505e+06	2.6949e+06	2.5993e+06	2.55934e+06	2.77694e+06	2.38882e+06	3.07849e+06	2.37536e+06	2.81806e+06	409	44.6	6.3
P33299	26S proteasome regulatory subunit 7 homolog OS=Saccharomyces cerevisiae (strain ATCC 204508 / S288c) OX=559292 GN=RPT1 PE=1 SV=1	941	653418	609497	631991	589625	798279	652888	896769	611549	1.91135e+06	1.55246e+06	1.81129e+06	1.56605e+06	1.93231e+06	1.62444e+06	1.78121e+06	1.54859e+06	1.78646e+06	1.71301e+06	1.74391e+06	1.57786e+06	467	52	5.47
P32377	Diphosphomevalonate decarboxylase OS=Saccharomyces cerevisiae (strain ATCC 204508 / S288c) OX=559292 GN=MVD1 PE=1 SV=2	941	3.31043e+06	2.52789e+06	3.33312e+06	2.73562e+06	3.85535e+06	2.64208e+06	3.61638e+06	2.42205e+06	4.89734e+06	2.8745e+06	3.81261e+06	2.39127e+06	4.08158e+06	2.25232e+06	5.34468e+06	2.51719e+06	5.36725e+06	2.22858e+06	6.06753e+06	2.33273e+06	396	44.1	5.76
P39079	T-complex protein 1 subunit zeta OS=Saccharomyces cerevisiae (strain ATCC 204508 / S288c) OX=559292 GN=CCT6 PE=1 SV=1	940	2.14379e+06	1.6376e+06	2.01777e+06	1.6293e+06	3.03773e+06	2.27157e+06	3.04046e+06	1.4071e+06	1.83213e+06	1.42587e+06	1.92488e+06	1.17717e+06	1.79287e+06	1.05205e+06	1.63713e+06	1.27256e+06	1.93622e+06	1.0126e+06	1.79323e+06	1.14937e+06	546	59.9	5.86
P25294	Protein SIS1 OS=Saccharomyces cerevisiae (strain ATCC 204508 / S288c) OX=559292 GN=SIS1 PE=1 SV=1	940	2.63259e+06	1.49297e+06	2.55869e+06	2.1659e+06	4.31957e+06	2.22737e+06	4.3763e+06	2.29819e+06	5.24258e+06	3.59203e+06	5.3247e+06	3.24423e+06	5.16818e+06	2.78657e+06	5.69285e+06	2.81751e+06	5.34508e+06	2.84039e+06	5.19618e+06	2.69605e+06	352	37.6	9.03
P12612	T-complex protein 1 subunit alpha OS=Saccharomyces cerevisiae (strain ATCC 204508 / S288c) OX=559292 GN=TCP1 PE=1 SV=2	937	1.36996e+07	2.0893e+07	1.34568e+07	2.18983e+07	1.53523e+07	2.30504e+07	1.44483e+07	2.41014e+07	1.32736e+07	2.0259e+07	1.35334e+07	2.03431e+07	1.36856e+07	2.00613e+07	1.29928e+07	2.00046e+07	1.33269e+07	2.09018e+07	1.28047e+07	2.08779e+07	559	60.4	6.49
P12695	Dihydrolipoyllysine-residue acetyltransferase component of pyruvate dehydrogenase complex, mitochondrial OS=Saccharomyces cerevisiae (strain ATCC 204508 / S288c) OX=559292 GN=LAT1 PE=1 SV=1	936	3.09068e+06	1.73916e+06	3.14541e+06	1.73437e+06	3.72573e+06	1.91672e+06	3.67937e+06	2.06443e+06	4.51527e+06	2.31102e+06	4.38708e+06	2.10263e+06	4.58653e+06	1.67687e+06	4.67269e+06	1.8596e+06	4.85573e+06	1.75916e+06	4.51042e+06	1.76071e+06	482	51.8	7.8
P05453	Eukaryotic peptide chain release factor GTP-binding subunit OS=Saccharomyces cerevisiae (strain ATCC 204508 / S288c) OX=559292 GN=SUP35 PE=1 SV=1	936	2.4369e+06	1.78746e+06	2.37657e+06	1.8112e+06	2.43022e+06	1.91963e+06	2.44602e+06	1.83352e+06	2.24111e+06	2.02229e+06	2.00783e+06	2.07119e+06	2.03943e+06	1.56776e+06	1.92072e+06	1.71986e+06	1.66722e+06	1.98824e+06	1.8759e+06	1.89171e+06	685	76.5	7.01
P38791	Deoxyhypusine synthase OS=Saccharomyces cerevisiae (strain ATCC 204508 / S288c) OX=559292 GN=DYS1 PE=1 SV=1	936	1.43687e+06	1.30094e+06	1.45584e+06	1.25481e+06	1.96682e+06	1.20208e+06	2.40564e+06	1.27838e+06	1.095e+06	1.19909e+06	1.13502e+06	1.44358e+06	1.23555e+06	1.13323e+06	1.81615e+06	762601	1.39803e+06	1.73949e+06	1.47051e+06	946261	387	42.9	5.77
P0C0V8	40S ribosomal protein S21-A OS=Saccharomyces cerevisiae (strain ATCC 204508 / S288c) OX=559292 GN=RPS21A PE=1 SV=1	934	1.29907e+07	3.06279e+07	1.31243e+07	3.09697e+07	1.77036e+07	3.36036e+07	1.66102e+07	3.45183e+07	1.62335e+07	3.06856e+07	1.63626e+07	3.08293e+07	1.62107e+07	3.02871e+07	1.68828e+07	3.04895e+07	1.60608e+07	3.14292e+07	1.61665e+07	3.08993e+07	87	9.7	6.06
P0C2H6	60S ribosomal protein L27-A OS=Saccharomyces cerevisiae (strain ATCC 204508 / S288c) OX=559292 GN=RPL27A PE=1 SV=1	931	1.1787e+07	3.09715e+07	1.18306e+07	3.08745e+07	1.52377e+07	3.30739e+07	1.47307e+07	3.40019e+07	1.75496e+07	3.1001e+07	1.74041e+07	3.05819e+07	1.71811e+07	3.05181e+07	1.76132e+07	3.20822e+07	1.74242e+07	3.01855e+07	1.78034e+07	3.10777e+07	136	15.5	10.36
P53221	60S ribosomal protein L26-B OS=Saccharomyces cerevisiae (strain ATCC 204508 / S288c) OX=559292 GN=RPL26B PE=1 SV=2	928	109731	589766	196303	547307	281338	559216	268473	594343	437230	996591	424783	989850	307731	933331	333657	863757	357306	880727	265705	815250	127	14.2	10.46
P29509	Thioredoxin reductase 1 OS=Saccharomyces cerevisiae (strain ATCC 204508 / S288c) OX=559292 GN=TRR1 PE=1 SV=3	925	7.17871e+06	7.71944e+06	7.38946e+06	7.84645e+06	8.5265e+06	8.30416e+06	7.68064e+06	8.16892e+06	8.329e+06	8.15025e+06	7.78375e+06	7.29892e+06	7.76411e+06	6.88229e+06	8.41914e+06	7.45603e+06	8.57527e+06	7.04515e+06	9.01515e+06	7.24135e+06	319	34.2	5.94
P22138	DNA-directed RNA polymerase I subunit RPA135 OS=Saccharomyces cerevisiae (strain ATCC 204508 / S288c) OX=559292 GN=RPA135 PE=1 SV=1	922	2.92645e+06	3.31105e+06	2.88742e+06	3.24129e+06	3.10539e+06	3.33783e+06	2.79565e+06	3.24418e+06	1.1146e+06	1.32727e+06	825678	728402	740527	1.1239e+06	708932	1.34684e+06	740211	665259	775881	1.01428e+06	1203	135.7	7.65
P49167	60S ribosomal protein L38 OS=Saccharomyces cerevisiae (strain ATCC 204508 / S288c) OX=559292 GN=RPL38 PE=1 SV=1	921	4.42796e+06	1.19332e+07	4.49761e+06	1.20205e+07	6.51896e+06	1.24542e+07	5.91189e+06	1.28496e+07	7.22186e+06	1.34557e+07	7.55293e+06	1.35674e+07	7.53215e+06	1.38172e+07	7.111e+06	1.43233e+07	7.5917e+06	1.35622e+07	7.32619e+06	1.41403e+07	78	8.8	10.93
P28777	Chorismate synthase OS=Saccharomyces cerevisiae (strain ATCC 204508 / S288c) OX=559292 GN=ARO2 PE=1 SV=1	919	1.37606e+06	1.85834e+06	1.47032e+06	1.83247e+06	1.8452e+06	1.81779e+06	1.79642e+06	2.02901e+06	2.44647e+06	2.52861e+06	2.29149e+06	2.54979e+06	1.95774e+06	2.9581e+06	2.08828e+06	2.78139e+06	2.09825e+06	3.18805e+06	2.18311e+06	2.95668e+06	376	40.8	7.8
Q07551	NADPH-dependent alpha-keto amide reductase OS=Saccharomyces cerevisiae (strain ATCC 204508 / S288c) OX=559292 GN=YDL124W PE=1 SV=1	918	4.07885e+06	5.87488e+06	4.06248e+06	4.18199e+06	3.93788e+06	5.03407e+06	3.98291e+06	2.10082e+06	8.74983e+06	1.19405e+07	8.27463e+06	1.05816e+07	8.40135e+06	1.12267e+07	9.45246e+06	1.17768e+07	8.8644e+06	1.12775e+07	8.50828e+06	1.10176e+07	312	35.5	6.19
P19211	Eukaryotic translation initiation factor 5A-2 OS=Saccharomyces cerevisiae (strain ATCC 204508 / S288c) OX=559292 GN=ANB1 PE=1 SV=3	918	6.51062e+06	6.78585e+06	6.24701e+06	8.81619e+06	5.24569e+06	7.3397e+06	5.82892e+06	1.02441e+07	1.41128e+07	2.33471e+07	1.46567e+07	2.37783e+07	1.55106e+07	2.54683e+07	1.50784e+07	2.64063e+07	1.50389e+07	2.64263e+07	1.61772e+07	2.59803e+07	157	17.1	4.96
P38701	40S ribosomal protein S20 OS=Saccharomyces cerevisiae (strain ATCC 204508 / S288c) OX=559292 GN=RPS20 PE=1 SV=3	917	1.05953e+07	3.20389e+07	1.0437e+07	3.30839e+07	1.77818e+07	3.37057e+07	1.67648e+07	3.57668e+07	1.52244e+07	2.70675e+07	1.52521e+07	2.67787e+07	1.51593e+07	2.6926e+07	1.52737e+07	2.76484e+07	1.51026e+07	2.67758e+07	1.52025e+07	2.68884e+07	121	13.9	9.52
Q04947	Reticulon-like protein 1 OS=Saccharomyces cerevisiae (strain ATCC 204508 / S288c) OX=559292 GN=RTN1 PE=1 SV=1	916	5.78528e+06	5.03271e+06	5.56743e+06	5.40991e+06	7.23751e+06	5.35092e+06	7.22286e+06	5.70907e+06	5.88093e+06	4.76484e+06	5.51039e+06	4.82299e+06	5.19679e+06	5.13664e+06	4.98925e+06	4.8991e+06	5.29381e+06	5.11312e+06	5.9742e+06	4.85664e+06	295	32.9	8.98
P05740	60S ribosomal protein L17-A OS=Saccharomyces cerevisiae (strain ATCC 204508 / S288c) OX=559292 GN=RPL17A PE=1 SV=4	913	1.06419e+07	2.94895e+07	1.05087e+07	2.92693e+07	1.39322e+07	3.11383e+07	1.28656e+07	3.24315e+07	2.08663e+07	3.9432e+07	2.11139e+07	3.72993e+07	1.9652e+07	3.57316e+07	2.04906e+07	3.8495e+07	1.93436e+07	3.64555e+07	2.04607e+07	3.6849e+07	184	20.5	10.92
P39987	Heat shock protein SSC3, mitochondrial OS=Saccharomyces cerevisiae (strain ATCC 204508 / S288c) OX=559292 GN=ECM10 PE=3 SV=1	908																					644	70	6.27
P0CX85	60S ribosomal protein L35-B OS=Saccharomyces cerevisiae (strain ATCC 204508 / S288c) OX=559292 GN=RPL35B PE=1 SV=1	905	8.99532e+06	1.71615e+07	8.96424e+06	1.74798e+07	1.21712e+07	1.81356e+07	1.03771e+07	1.80541e+07	1.32959e+07	2.32976e+07	1.35507e+07	2.32388e+07	1.2761e+07	2.28849e+07	1.37792e+07	2.48024e+07	1.34247e+07	2.33366e+07	1.32625e+07	2.30895e+07	120	13.9	10.58
P08417	Fumarate hydratase, mitochondrial OS=Saccharomyces cerevisiae (strain ATCC 204508 / S288c) OX=559292 GN=FUM1 PE=1 SV=2	902	3.77857e+06	2.51697e+06	4.44786e+06	1.82913e+06	1.13342e+06	1.81221e+06	1.86871e+06	2.0519e+06	1.162e+06	1.8521e+06	1.12854e+06	1.91324e+06	1.24609e+06	2.04481e+06	1.10492e+06	2.21162e+06	1.1607e+06	2.0069e+06	1.19019e+06	2.1461e+06	488	53.1	8.25
P46990	60S ribosomal protein L17-B OS=Saccharomyces cerevisiae (strain ATCC 204508 / S288c) OX=559292 GN=RPL17B PE=1 SV=2	897	4.54134e+06	1.06887e+07	4.46854e+06	1.03557e+07	5.87891e+06	1.22394e+07	5.51546e+06	1.2107e+07	1.52514e+07	2.35608e+07	1.44868e+07	2.21877e+07	1.55761e+07	2.36339e+07	1.56014e+07	2.54388e+07	1.56347e+07	2.25378e+07	1.74292e+07	2.34682e+07	184	20.5	10.92
P32563	V-type proton ATPase subunit a, vacuolar isoform OS=Saccharomyces cerevisiae (strain ATCC 204508 / S288c) OX=559292 GN=VPH1 PE=1 SV=3	892	1.75507e+06	2.27897e+06	1.69937e+06	2.362e+06	709790	1.27997e+06	759535	1.34019e+06	1.01007e+06	725178	921163	789836	506078	2.12964e+06	627911	2.15875e+06	645045	991564	1.05057e+06	949910	840	95.5	5.48
P04456	60S ribosomal protein L25 OS=Saccharomyces cerevisiae (strain ATCC 204508 / S288c) OX=559292 GN=RPL25 PE=1 SV=4	887	1.68147e+07	3.656e+07	1.69863e+07	3.62236e+07	2.11485e+07	4.05084e+07	1.98908e+07	3.97986e+07	1.61053e+07	2.81782e+07	1.60483e+07	2.97055e+07	1.60597e+07	2.87221e+07	1.59189e+07	2.89789e+07	1.62637e+07	3.14106e+07	1.60864e+07	3.01335e+07	142	15.7	10.11
P54885	Gamma-glutamyl phosphate reductase OS=Saccharomyces cerevisiae (strain ATCC 204508 / S288c) OX=559292 GN=PRO2 PE=1 SV=1	886	408019	471283	398173	568891	481446	583593	434353	617385	2.46832e+06	2.18125e+06	2.3342e+06	2.06894e+06	2.02274e+06	2.15364e+06	2.45131e+06	2.49897e+06	2.52314e+06	2.00302e+06	2.36032e+06	2.08124e+06	456	49.7	5.59
P07256	Cytochrome b-c1 complex subunit 1, mitochondrial OS=Saccharomyces cerevisiae (strain ATCC 204508 / S288c) OX=559292 GN=COR1 PE=1 SV=1	882	2.079e+06	153468	2.13237e+06	168401	3.24695e+06	191151	3.09493e+06	135706	9.09845e+06	7.54424e+06	8.76164e+06	7.55777e+06	1.04822e+07	7.7224e+06	9.01435e+06	8.05341e+06	9.05345e+06	7.85402e+06	8.28479e+06	7.63025e+06	457	50.2	7.3
Q02196	Adenylyl-sulfate kinase OS=Saccharomyces cerevisiae (strain ATCC 204508 / S288c) OX=559292 GN=MET14 PE=1 SV=1	880	3.45696e+06	5.00357e+06	3.48028e+06	5.23414e+06	4.67326e+06	5.0474e+06	4.57133e+06	4.94691e+06	5.54148e+06	5.90217e+06	4.81038e+06	5.76737e+06	4.30187e+06	5.11904e+06	5.23085e+06	5.64255e+06	4.76733e+06	5.34746e+06	5.47949e+06	5.29784e+06	202	23	8.13
P39986	Manganese-transporting ATPase 1 OS=Saccharomyces cerevisiae (strain ATCC 204508 / S288c) OX=559292 GN=SPF1 PE=1 SV=1	876	1.07359e+06	2.19387e+06	1.28309e+06	2.16194e+06	543922	2.35437e+06	833396	1.96093e+06	690226	858663	688726	744246	732221	800344	702086	995770	669615	996342	697513	864518	1215	135.2	6.6
P29952	Mannose-6-phosphate isomerase OS=Saccharomyces cerevisiae (strain ATCC 204508 / S288c) OX=559292 GN=PMI40 PE=1 SV=4	874	1.10152e+06	1.2393e+06	1.39892e+06	1.43849e+06	1.97134e+06	1.39345e+06	2.01721e+06	1.15742e+06	2.03073e+06	1.32697e+06	3.53941e+06	1.12815e+06	3.11573e+06	1.70886e+06	2.89701e+06	1.87537e+06	1.91328e+06	1.70542e+06	1.98484e+06	1.69989e+06	429	48.2	5.99
Q3E7Y3	40S ribosomal protein S22-B OS=Saccharomyces cerevisiae (strain ATCC 204508 / S288c) OX=559292 GN=RPS22B PE=1 SV=3	871	9.76267e+06	2.43338e+07	9.85162e+06	2.40829e+07	1.32698e+07	2.68877e+07	1.28584e+07	2.73729e+07	1.62447e+07	2.8299e+07	1.59087e+07	2.63672e+07	1.52554e+07	2.46975e+07	1.55894e+07	2.73972e+07	1.5631e+07	2.5177e+07	1.57728e+07	2.61342e+07	130	14.6	9.94
P41811	Coatomer subunit beta' OS=Saccharomyces cerevisiae (strain ATCC 204508 / S288c) OX=559292 GN=SEC27 PE=1 SV=1	866	1.16963e+06	2.48153e+06	986168	2.42417e+06	1.52509e+06	2.75544e+06	1.69021e+06	2.79886e+06	2.09599e+06	2.56481e+06	1.7654e+06	2.59649e+06	1.85844e+06	2.55903e+06	1.80203e+06	2.72922e+06	1.51701e+06	2.0671e+06	1.72845e+06	2.77559e+06	889	99.4	4.74
Q03195	Translation initiation factor RLI1 OS=Saccharomyces cerevisiae (strain ATCC 204508 / S288c) OX=559292 GN=RLI1 PE=1 SV=1	865	1.96301e+06	2.17641e+06	1.92817e+06	2.12431e+06	2.23401e+06	2.60173e+06	1.99844e+06	2.62535e+06	2.39851e+06	2.51726e+06	2.25454e+06	2.28406e+06	2.38274e+06	2.27413e+06	2.50786e+06	2.40039e+06	2.27192e+06	2.20069e+06	2.41089e+06	2.42394e+06	608	68.3	8.66
P0CX83	60S ribosomal protein L19-B OS=Saccharomyces cerevisiae (strain ATCC 204508 / S288c) OX=559292 GN=RPL19B PE=1 SV=1	863	6.6078e+06	2.33793e+07	6.3894e+06	1.763e+07	9.23898e+06	2.26212e+07	8.80116e+06	1.91699e+07	1.08981e+07	2.26451e+07	1.14742e+07	2.20885e+07	1.01137e+07	2.27997e+07	1.08374e+07	2.49115e+07	1.18024e+07	2.50073e+07	1.16539e+07	2.41949e+07	189	21.7	11.36
P54780	60S ribosomal protein L15-B OS=Saccharomyces cerevisiae (strain ATCC 204508 / S288c) OX=559292 GN=RPL15B PE=1 SV=2	862	1.16716e+07	2.46716e+07	1.18941e+07	2.46428e+07	1.46754e+07	2.89943e+07	1.48702e+07	2.91086e+07	1.86461e+07	3.07591e+07	1.88276e+07	3.23834e+07	1.77905e+07	3.14578e+07	1.77215e+07	3.00849e+07	1.81484e+07	3.13759e+07	1.91457e+07	3.16406e+07	204	24.4	11.39
P32558	FACT complex subunit SPT16 OS=Saccharomyces cerevisiae (strain ATCC 204508 / S288c) OX=559292 GN=SPT16 PE=1 SV=1	860	1.11359e+06	616112	1.15294e+06	632806	975562	653688	998805	691787	2.20667e+06	638010	2.30216e+06	917214	2.52573e+06	634699	2.22594e+06	798071	2.39266e+06	789477	1.76467e+06	840651	1035	118.6	5.1
P15703	Glucan 1,3-beta-glucosidase OS=Saccharomyces cerevisiae (strain ATCC 204508 / S288c) OX=559292 GN=BGL2 PE=1 SV=1	858	9.89549e+06	6.26795e+06	9.83054e+06	6.90261e+06	7.8701e+06	6.34682e+06	7.72331e+06	6.63635e+06	1.0395e+07	6.24892e+06	9.85114e+06	5.91693e+06	9.14845e+06	5.70758e+06	9.27037e+06	5.64881e+06	9.07008e+06	5.39158e+06	9.30688e+06	5.54395e+06	313	34.1	4.51
P47079	T-complex protein 1 subunit theta OS=Saccharomyces cerevisiae (strain ATCC 204508 / S288c) OX=559292 GN=CCT8 PE=1 SV=1	856	643416	1.29815e+06	632262	1.4345e+06	720051	1.58017e+06	716359	1.65886e+06	1.21795e+06	2.5237e+06	1.49937e+06	2.27753e+06	1.714e+06	2.39943e+06	1.79367e+06	2.06887e+06	1.54119e+06	2.31523e+06	1.4884e+06	2.01492e+06	568	61.6	5.72
Q08409	ATP-dependent permease AUS1 OS=Saccharomyces cerevisiae (strain ATCC 204508 / S288c) OX=559292 GN=AUS1 PE=3 SV=1	856	1.25053e+06	1.08479e+06	1.31847e+06	846808	1.56937e+06	1.14067e+06	1.41909e+06	1.18768e+06	2.55974e+06	1.59539e+06	1.62696e+06	1.28048e+06	1.31327e+06	1.31382e+06	2.1601e+06	1.6351e+06	1.52687e+06	1.35235e+06	2.48206e+06	1.51918e+06	1394	157.7	7.2
P29704	Squalene synthase OS=Saccharomyces cerevisiae (strain ATCC 204508 / S288c) OX=559292 GN=ERG9 PE=1 SV=2	855	1.70521e+06	925525	1.70949e+06	1.00787e+06	2.15774e+06	1.07742e+06	2.1431e+06	1.21376e+06	5.11448e+06	1.87145e+06	4.105e+06	1.70857e+06	2.55107e+06	1.39088e+06	4.81355e+06	1.5658e+06	4.12575e+06	1.69732e+06	5.1785e+06	1.62346e+06	444	51.7	5.9
P53549	26S proteasome subunit RPT4 OS=Saccharomyces cerevisiae (strain ATCC 204508 / S288c) OX=559292 GN=RPT4 PE=1 SV=4	852	1.75858e+06	1.17646e+06	1.81431e+06	1.20796e+06	2.14695e+06	1.20381e+06	2.22904e+06	1.368e+06	2.34047e+06	1.49458e+06	2.26152e+06	1.45872e+06	2.50841e+06	1.37474e+06	2.27966e+06	1.35381e+06	2.38294e+06	1.57281e+06	2.29763e+06	1.48969e+06	437	49.4	5.73
P38431	Eukaryotic translation initiation factor 5 OS=Saccharomyces cerevisiae (strain ATCC 204508 / S288c) OX=559292 GN=TIF5 PE=1 SV=1	848	3.64697e+06	4.31558e+06	3.56247e+06	4.38395e+06	4.40064e+06	4.78158e+06	3.87575e+06	4.92188e+06	1.10518e+07	1.18602e+07	1.18266e+07	1.21536e+07	1.16888e+07	1.68156e+07	1.16279e+07	1.62842e+07	1.1748e+07	1.55225e+07	1.31029e+07	1.63618e+07	405	45.2	5.06
P07260	Eukaryotic translation initiation factor 4E OS=Saccharomyces cerevisiae (strain ATCC 204508 / S288c) OX=559292 GN=CDC33 PE=1 SV=1	847	3.34551e+06	3.35922e+06	3.28495e+06	3.64156e+06	3.43841e+06	3.6421e+06	3.35602e+06	3.67953e+06	2.68061e+06	3.53369e+06	2.60734e+06	3.44531e+06	2.78775e+06	3.39417e+06	2.82854e+06	3.41904e+06	2.81335e+06	3.10231e+06	2.84127e+06	3.17091e+06	213	24.2	5.49
P32599	Fimbrin OS=Saccharomyces cerevisiae (strain ATCC 204508 / S288c) OX=559292 GN=SAC6 PE=1 SV=1	847	6.61036e+06	604322	7.48864e+06	359803	8.41202e+06	825543	9.56134e+06	828638	2.28031e+06	2.34079e+06	2.12268e+06	2.14717e+06	2.4558e+06	3.17623e+06	2.5371e+06	3.06331e+06	2.3947e+06	3.00726e+06	2.19537e+06	2.81865e+06	642	71.7	5.48
P46672	tRNA-aminoacylation cofactor ARC1 OS=Saccharomyces cerevisiae (strain ATCC 204508 / S288c) OX=559292 GN=ARC1 PE=1 SV=2	845	4.18324e+06	4.18804e+06	3.74489e+06	4.80318e+06	4.21468e+06	4.77304e+06	4.30409e+06	5.18942e+06	4.13592e+06	4.3395e+06	3.86682e+06	4.62108e+06	3.93168e+06	4.3278e+06	4.07207e+06	4.53918e+06	4.17719e+06	4.67208e+06	4.22227e+06	4.31415e+06	376	42.1	7.88
P17536	Tropomyosin-1 OS=Saccharomyces cerevisiae (strain ATCC 204508 / S288c) OX=559292 GN=TPM1 PE=1 SV=1	842	1.68534e+06	1.53497e+06	1.72731e+06	1.61913e+06	2.15377e+06	1.78119e+06	2.08296e+06	1.77821e+06	3.79037e+06	3.00587e+06	3.83142e+06	2.78148e+06	3.56816e+06	2.18219e+06	3.60268e+06	2.59981e+06	3.62241e+06	2.47254e+06	3.69565e+06	2.32964e+06	199	23.5	4.61
P54838	Dihydroxyacetone kinase 1 OS=Saccharomyces cerevisiae (strain ATCC 204508 / S288c) OX=559292 GN=DAK1 PE=1 SV=1	840	716931	324677	800449	486159	1.0264e+06	490663	975342	931279	1.66313e+06	879720	1.61216e+06	819959	1.51759e+06	705597	1.43707e+06	504244	1.65236e+06	850646	1.64893e+06	804106	584	62.2	5.41
P0CX30	40S ribosomal protein S23-B OS=Saccharomyces cerevisiae (strain ATCC 204508 / S288c) OX=559292 GN=RPS23B PE=1 SV=1	839	4.01409e+06	1.11183e+07	3.89557e+06	1.13489e+07	5.42901e+06	1.24357e+07	4.88796e+06	1.23218e+07	5.73727e+06	1.18959e+07	6.20821e+06	1.21606e+07	6.31494e+06	1.1608e+07	5.78104e+06	1.17674e+07	6.06743e+06	1.26383e+07	6.34564e+06	1.21678e+07	145	16	10.73
P33297	26S proteasome regulatory subunit 6A OS=Saccharomyces cerevisiae (strain ATCC 204508 / S288c) OX=559292 GN=RPT5 PE=1 SV=3	836	1.24241e+06	856759	1.09007e+06	616384	1.60206e+06	940442	1.52339e+06	1.00684e+06	1.99055e+06	1.51615e+06	1.85204e+06	1.27936e+06	2.0254e+06	1.29872e+06	1.93829e+06	1.33888e+06	1.97626e+06	1.2471e+06	1.86938e+06	1.26751e+06	434	48.2	5.06
P09733	Tubulin alpha-1 chain OS=Saccharomyces cerevisiae (strain ATCC 204508 / S288c) OX=559292 GN=TUB1 PE=1 SV=2	835	2.00227e+06	1.57593e+06	2.03439e+06	1.63638e+06	2.38566e+06	1.87862e+06	2.23688e+06	1.67813e+06	3.41872e+06	2.42483e+06	3.10707e+06	2.13545e+06	3.23041e+06	1.32385e+06	2.45483e+06	1.21994e+06	3.05425e+06	2.28743e+06	3.35774e+06	1.31097e+06	447	49.8	5.07
P25605	Acetolactate synthase small subunit, mitochondrial OS=Saccharomyces cerevisiae (strain ATCC 204508 / S288c) OX=559292 GN=ILV6 PE=1 SV=2	832	3.17188e+06	3.35239e+06	3.0558e+06	3.43394e+06	3.90278e+06	3.05868e+06	3.54804e+06	3.39737e+06	5.05874e+06	4.08296e+06	4.8035e+06	3.77662e+06	4.15381e+06	4.96118e+06	4.43389e+06	4.98186e+06	4.58159e+06	4.5537e+06	4.79524e+06	4.66525e+06	309	34	6.52
P41810	Coatomer subunit beta OS=Saccharomyces cerevisiae (strain ATCC 204508 / S288c) OX=559292 GN=SEC26 PE=1 SV=2	830	9.73085e+06	924486	9.1658e+06	915551	9.29396e+06	1.09635e+06	9.63352e+06	863345	6.59495e+06	881284	7.25839e+06	645950	9.06234e+06	1.16639e+06	7.51961e+06	778973	8.64229e+06	577325	7.80964e+06	668714	973	109	5.64
P39683	Nicotinate phosphoribosyltransferase OS=Saccharomyces cerevisiae (strain ATCC 204508 / S288c) OX=559292 GN=NPT1 PE=1 SV=3	828	7.86607e+06	5.65141e+06	8.27627e+06	5.80836e+06	7.86727e+06	5.40822e+06	7.48859e+06	5.99401e+06	8.17254e+06	6.22236e+06	8.65688e+06	5.97726e+06	8.77428e+06	5.62973e+06	8.97702e+06	5.54629e+06	9.04235e+06	5.44125e+06	8.98801e+06	5.1195e+06	429	49	6.92
P21243	Proteasome subunit alpha type-1 OS=Saccharomyces cerevisiae (strain ATCC 204508 / S288c) OX=559292 GN=SCL1 PE=1 SV=1	828	919691	1.78451e+06	942014	1.57852e+06	1.17611e+06	1.50881e+06	1.34913e+06	1.70987e+06	3.13513e+06	4.01421e+06	3.30481e+06	3.44091e+06	3.17871e+06	4.0703e+06	3.34185e+06	4.9071e+06	3.24051e+06	2.94137e+06	3.40709e+06	4.0826e+06	252	28	6.24
P0CX31	40S ribosomal protein S24-A OS=Saccharomyces cerevisiae (strain ATCC 204508 / S288c) OX=559292 GN=RPS24A PE=1 SV=1	826	7.46255e+06	1.89218e+07	7.44615e+06	1.95061e+07	9.98e+06	1.97481e+07	9.77284e+06	2.11392e+07	9.61719e+06	1.75973e+07	9.40948e+06	1.7719e+07	9.5332e+06	1.71184e+07	9.46849e+06	1.8358e+07	9.64209e+06	1.73925e+07	9.82965e+06	1.77993e+07	135	15.3	10.51
Q04728	Arginine biosynthesis bifunctional protein ArgJ, mitochondrial OS=Saccharomyces cerevisiae (strain ATCC 204508 / S288c) OX=559292 GN=ARG7 PE=1 SV=1	823	3.22705e+06	2.06438e+06	3.35863e+06	1.98797e+06	4.25019e+06	1.76715e+06	4.28407e+06	1.81248e+06	5.10703e+06	2.76995e+06	5.29371e+06	2.76744e+06	5.63522e+06	2.78271e+06	5.44186e+06	2.92275e+06	5.47769e+06	2.77602e+06	4.88799e+06	3.61618e+06	441	47.8	7.14
P32473	Pyruvate dehydrogenase E1 component subunit beta, mitochondrial OS=Saccharomyces cerevisiae (strain ATCC 204508 / S288c) OX=559292 GN=PDB1 PE=1 SV=2	822	8.46725e+06	9.2867e+06	8.28234e+06	9.35976e+06	8.09131e+06	1.00779e+07	7.81907e+06	9.75196e+06	1.05393e+07	1.44017e+07	1.29489e+07	1.33362e+07	1.4375e+07	1.41972e+07	1.10496e+07	1.45062e+07	1.08353e+07	1.34064e+07	1.41995e+07	1.37821e+07	366	40	5.3
P40413	T-complex protein 1 subunit epsilon OS=Saccharomyces cerevisiae (strain ATCC 204508 / S288c) OX=559292 GN=CCT5 PE=1 SV=3	820	8.06099e+06	7.08072e+06	8.13212e+06	6.51847e+06	1.08201e+07	6.24834e+06	1.13005e+07	5.90289e+06	1.42224e+07	1.98672e+07	1.52476e+07	1.64674e+07	1.56301e+07	2.11199e+07	1.52302e+07	2.0095e+07	1.44677e+07	1.88472e+07	1.3952e+07	1.78441e+07	562	61.9	5.53
P14020	Dolichol-phosphate mannosyltransferase OS=Saccharomyces cerevisiae (strain ATCC 204508 / S288c) OX=559292 GN=DPM1 PE=1 SV=3	820	3.37746e+06	2.29516e+06	3.29948e+06	2.28288e+06	3.85037e+06	2.83615e+06	3.81334e+06	2.89009e+06	4.77996e+06	3.94484e+06	5.00989e+06	4.72456e+06	5.04024e+06	3.63497e+06	4.98041e+06	3.81871e+06	5.20731e+06	4.04195e+06	5.37471e+06	4.37248e+06	267	30.3	7.88
P39078	T-complex protein 1 subunit delta OS=Saccharomyces cerevisiae (strain ATCC 204508 / S288c) OX=559292 GN=CCT4 PE=1 SV=2	819	791234	840011	735689	833370	1.07565e+06	922822	1.048e+06	1.22308e+06	1.5422e+06	1.79368e+06	1.7223e+06	1.54708e+06	1.69684e+06	1.39925e+06	1.49689e+06	1.59242e+06	1.47813e+06	1.43672e+06	1.65097e+06	1.38752e+06	528	57.6	7.93
P0C2H8	60S ribosomal protein L31-A OS=Saccharomyces cerevisiae (strain ATCC 204508 / S288c) OX=559292 GN=RPL31A PE=1 SV=1	816	6.90345e+06	1.43542e+07	6.55922e+06	1.78262e+07	9.40342e+06	1.84059e+07	9.26263e+06	1.58599e+07	9.69424e+06	1.53922e+07	9.61222e+06	1.55356e+07	9.66616e+06	1.48978e+07	9.11726e+06	1.58363e+07	9.87451e+06	1.57329e+07	9.70017e+06	1.59376e+07	113	12.9	9.99
P39076	T-complex protein 1 subunit beta OS=Saccharomyces cerevisiae (strain ATCC 204508 / S288c) OX=559292 GN=CCT2 PE=1 SV=1	816	779022	995391	820497	1.06896e+06	932032	1.33364e+06	921499	1.18242e+06	1.87283e+06	2.11762e+06	1.718e+06	1.77185e+06	1.6044e+06	1.46452e+06	1.94721e+06	1.56431e+06	1.70664e+06	866901	1.6375e+06	1.28419e+06	527	57.2	6.11
P38115	D-arabinose dehydrogenase [NAD(P)+] heavy chain OS=Saccharomyces cerevisiae (strain ATCC 204508 / S288c) OX=559292 GN=ARA1 PE=1 SV=1	814	3.29856e+06	1.09099e+06	3.32514e+06	1.20996e+06	3.45284e+06	1.45555e+06	3.50917e+06	1.51143e+06	3.89636e+06	1.69299e+06	3.41717e+06	1.53885e+06	3.8824e+06	829820	4.25778e+06	1.10889e+06	3.85e+06	952633	4.24505e+06	941620	344	38.9	5.96
P28274	CTP synthase 1 OS=Saccharomyces cerevisiae (strain ATCC 204508 / S288c) OX=559292 GN=URA7 PE=1 SV=2	811	1.4921e+06	3.13235e+06	1.44351e+06	4.60018e+06	1.53673e+06	3.03566e+06	1.47163e+06	3.08823e+06	1.46157e+06	1.81063e+06	1.56112e+06	2.01383e+06	1.50318e+06	1.83301e+06	1.4961e+06	2.06822e+06	1.58738e+06	2.01927e+06	1.74194e+06	1.94692e+06	579	64.7	6.01
P17423	Homoserine kinase OS=Saccharomyces cerevisiae (strain ATCC 204508 / S288c) OX=559292 GN=THR1 PE=1 SV=4	811	1.59723e+06	2.59563e+06	1.56616e+06	2.47932e+06	1.58704e+06	2.64185e+06	1.41777e+06	2.8219e+06	1.70448e+06	2.06392e+06	1.61846e+06	1.97443e+06	1.36692e+06	2.18581e+06	1.5346e+06	2.31455e+06	1.45502e+06	2.03071e+06	1.53331e+06	1.92892e+06	357	38.7	5.41
P32419	Malate dehydrogenase, peroxisomal OS=Saccharomyces cerevisiae (strain ATCC 204508 / S288c) OX=559292 GN=MDH3 PE=1 SV=3	811	2.92391e+06	708766	3.0556e+06	701647	3.47931e+06	718133	3.64776e+06	770270	2.06658e+06	718215	2.00931e+06	671751	2.27486e+06	617651	2.17293e+06	618595	2.1641e+06	679968	1.93134e+06	625844	343	37.2	9.2
P47039	Probable kynurenine--oxoglutarate transaminase BNA3 OS=Saccharomyces cerevisiae (strain ATCC 204508 / S288c) OX=559292 GN=BNA3 PE=1 SV=1	810	739929	1.07357e+06	751044	1.07008e+06	1.0217e+06	744958	969502	796337	1.70914e+06	1.62108e+06	1.55334e+06	1.23575e+06	1.34098e+06	1.33465e+06	1.45612e+06	1.28829e+06	1.41844e+06	1.22303e+06	1.59946e+06	1.03953e+06	444	50.1	6.57
P0C2H9	60S ribosomal protein L31-B OS=Saccharomyces cerevisiae (strain ATCC 204508 / S288c) OX=559292 GN=RPL31B PE=1 SV=1	805		1.63478e+06	623158	1.30167e+06	867831	1.35899e+06	748095	1.36715e+06	1.03904e+06	1.52669e+06	935125	1.66724e+06	1.06293e+06	1.67436e+06	970797	1.71044e+06	898170	1.97407e+06	992831	1.75915e+06	113	13	9.99
P33322	H/ACA ribonucleoprotein complex subunit CBF5 OS=Saccharomyces cerevisiae (strain ATCC 204508 / S288c) OX=559292 GN=CBF5 PE=1 SV=1	805	720487	896315	751912	891528	950217	1.05882e+06	716799	1.04095e+06	1.36929e+06	1.51696e+06	1.42846e+06	1.65574e+06	1.59908e+06	1.54457e+06	1.44267e+06	1.6835e+06	1.41834e+06	1.52439e+06	1.42866e+06	1.58691e+06	483	54.7	8.9
P40217	Eukaryotic translation initiation factor 3 subunit I OS=Saccharomyces cerevisiae (strain ATCC 204508 / S288c) OX=559292 GN=TIF34 PE=1 SV=1	804	2.25922e+06	2.66573e+06	2.14113e+06	2.65592e+06	1.92513e+06	2.5423e+06	2.15762e+06	2.58681e+06	3.9713e+06	5.53363e+06	3.96891e+06	5.62933e+06	4.15619e+06	6.75797e+06	4.07303e+06	7.03399e+06	4.17246e+06	6.32962e+06	4.23925e+06	6.46669e+06	347	38.7	5.67
P38694	Putative aldehyde dehydrogenase-like protein YHR039C OS=Saccharomyces cerevisiae (strain ATCC 204508 / S288c) OX=559292 GN=MSC7 PE=1 SV=1	800	942798	426257	911513	418237	878068	436447	884207	464902	2.84331e+06	669638	1.53294e+06	573417	2.16818e+06	630480	2.90917e+06	630883	1.68599e+06	635099	3.03868e+06	598132	644	71.3	7.69
P12385	Eukaryotic peptide chain release factor subunit 1 OS=Saccharomyces cerevisiae (strain ATCC 204508 / S288c) OX=559292 GN=SUP45 PE=1 SV=2	798	952486	1.3675e+06	1.04141e+06	1.25477e+06	1.03274e+06	1.57361e+06	966656	1.51703e+06	734764	1.45943e+06	736176	1.37666e+06	795742	1.29952e+06	798312	1.27464e+06	739888	1.24237e+06	720634	1.19121e+06	437	49	5.05
P39958	Rab GDP-dissociation inhibitor OS=Saccharomyces cerevisiae (strain ATCC 204508 / S288c) OX=559292 GN=GDI1 PE=1 SV=1	794	1.45174e+06	819845	1.29851e+06	741868	1.18685e+06	792385	1.22071e+06	844538	1.74792e+06	1.57576e+06	1.69445e+06	1.25513e+06	1.71585e+06	1.30566e+06	1.76487e+06	1.39458e+06	1.72468e+06	1.19316e+06	1.83653e+06	1.29887e+06	451	51.2	5.99
P32179	3'(2'),5'-bisphosphate nucleotidase OS=Saccharomyces cerevisiae (strain ATCC 204508 / S288c) OX=559292 GN=MET22 PE=1 SV=1	792	1.73906e+06	2.32772e+06	1.7892e+06	3.29681e+06	1.90715e+06	2.19854e+06	1.98509e+06	2.16036e+06	2.15965e+06	2.0649e+06	1.94887e+06	1.79135e+06	1.50653e+06	2.00809e+06	1.72284e+06	1.94926e+06	1.71187e+06	1.73477e+06	1.92887e+06	1.73837e+06	357	39.1	6.2
P07267	Saccharopepsin OS=Saccharomyces cerevisiae (strain ATCC 204508 / S288c) OX=559292 GN=PEP4 PE=1 SV=1	787	2.85548e+06	1.12595e+06	2.81141e+06	1.42715e+06	2.49016e+06	1.72669e+06	2.41155e+06	1.42315e+06	1.13262e+06	1.62236e+06	1.65232e+06	1.63346e+06	1.71525e+06	1.32025e+06	1.61052e+06	1.52378e+06	1.58113e+06	1.5069e+06	1.62378e+06	1.47159e+06	405	44.5	4.84
P40075	Vesicle-associated membrane protein-associated protein SCS2 OS=Saccharomyces cerevisiae (strain ATCC 204508 / S288c) OX=559292 GN=SCS2 PE=1 SV=3	786	2.06148e+06	1.78232e+06	2.09057e+06	1.75675e+06	2.44264e+06	2.06739e+06	2.40748e+06	2.06591e+06	2.53459e+06	2.17138e+06	2.74748e+06	2.06922e+06	2.82696e+06	1.85166e+06	2.9177e+06	1.81122e+06	2.78547e+06	1.89944e+06	2.78192e+06	1.90905e+06	244	26.9	4.89
P36105	60S ribosomal protein L14-A OS=Saccharomyces cerevisiae (strain ATCC 204508 / S288c) OX=559292 GN=RPL14A PE=1 SV=1	785	9.05787e+06	1.9885e+07	8.98494e+06	2.04382e+07	1.16481e+07	2.2974e+07	1.00254e+07	2.27088e+07	1.43028e+07	2.37093e+07	1.41053e+07	2.43098e+07	1.32392e+07	2.3989e+07	1.31076e+07	2.43334e+07	1.32858e+07	2.49725e+07	1.32364e+07	2.35592e+07	138	15.2	10.93
Q12458	Putative reductase 1 OS=Saccharomyces cerevisiae (strain ATCC 204508 / S288c) OX=559292 GN=YPR1 PE=1 SV=1	782	787198	675743	807988	647330	1.81073e+06	886602	1.45765e+06	941236	2.7024e+06	2.02942e+06	2.75437e+06	1.72764e+06	2.09742e+06	870306	2.04845e+06	728442	2.19253e+06	1.38681e+06	2.17946e+06	1.53417e+06	312	34.7	7.12
Q05022	rRNA biogenesis protein RRP5 OS=Saccharomyces cerevisiae (strain ATCC 204508 / S288c) OX=559292 GN=RRP5 PE=1 SV=1	782	479286	2.84605e+06	391998	2.8017e+06	525209	1.96433e+06	292210	1.97442e+06	316780	583433	642832	533647	362134	516672	352547	751633	440093	474024	412803	641172	1729	193	6.19
Q02642	Nascent polypeptide-associated complex subunit beta-1 OS=Saccharomyces cerevisiae (strain ATCC 204508 / S288c) OX=559292 GN=EGD1 PE=1 SV=2	781	2.1449e+06	3.34588e+06	2.05861e+06	3.66869e+06	1.946e+06	3.0906e+06	2.14892e+06	3.49667e+06	7.38088e+06	8.97532e+06	7.23744e+06	9.14595e+06	7.60037e+06	9.07873e+06	7.67297e+06	9.38759e+06	7.04613e+06	8.85536e+06	7.21353e+06	9.13235e+06	157	17	6.55
P07213	Mitochondrial import receptor subunit TOM70 OS=Saccharomyces cerevisiae (strain ATCC 204508 / S288c) OX=559292 GN=TOM70 PE=1 SV=2	779	1.2354e+06	1.40012e+06	954303	1.74804e+06	1.51988e+06	1.32481e+06	1.37387e+06	1.67214e+06	1.214e+06	560786	1.26336e+06	640649	1.16783e+06	546491	1.26627e+06	652370	2.07976e+06	631443	1.88015e+06	593345	617	70.1	5.35
P05150	Ornithine carbamoyltransferase OS=Saccharomyces cerevisiae (strain ATCC 204508 / S288c) OX=559292 GN=ARG3 PE=1 SV=1	779	4.53632e+06	4.42323e+06	4.30907e+06	4.81067e+06	1.47463e+06	4.8353e+06	1.37843e+06	4.59894e+06	1.18951e+06	3.30736e+06	1.05389e+06	3.42451e+06	1.28534e+06	3.50828e+06	1.16809e+06	3.1636e+06	1.1749e+06	3.49856e+06	1.24702e+06	3.3956e+06	338	37.8	6.3
P49095	Glycine dehydrogenase (decarboxylating), mitochondrial OS=Saccharomyces cerevisiae (strain ATCC 204508 / S288c) OX=559292 GN=GCV2 PE=1 SV=1	779	1.89557e+06	1.6195e+06	1.85853e+06	1.49008e+06	1.1992e+06	1.85918e+06	1.2198e+06	1.40224e+06	110081	976707	175502	1.04167e+06	144296	1.46393e+06	202920	1.14911e+06	169955	1.02114e+06	238095	1.36321e+06	1034	114.4	7.25
P48589	40S ribosomal protein S12 OS=Saccharomyces cerevisiae (strain ATCC 204508 / S288c) OX=559292 GN=RPS12 PE=1 SV=1	779	9.7862e+06	1.81418e+07	9.91705e+06	1.76372e+07	1.34095e+07	2.03197e+07	1.25738e+07	2.01625e+07	1.2038e+07	1.96198e+07	1.26107e+07	2.06645e+07	1.23278e+07	1.93901e+07	1.16329e+07	1.98912e+07	1.21288e+07	2.07246e+07	1.19217e+07	2.06679e+07	143	15.5	4.73
P05748	60S ribosomal protein L15-A OS=Saccharomyces cerevisiae (strain ATCC 204508 / S288c) OX=559292 GN=RPL15A PE=1 SV=3	778	1.1099e+07	2.39601e+07	1.11308e+07	2.37106e+07	1.41118e+07	2.95584e+07	1.25455e+07	2.57097e+07	9.34646e+06	1.6274e+07	8.71391e+06	1.61711e+07	8.80196e+06	1.54238e+07	9.03537e+06	1.64355e+07	8.85159e+06	1.61594e+07	9.09372e+06	1.668e+07	204	24.4	11.39
P32368	Phosphatidylinositol-3-phosphatase SAC1 OS=Saccharomyces cerevisiae (strain ATCC 204508 / S288c) OX=559292 GN=SAC1 PE=1 SV=1	778	754233	989352	730961	1.00113e+06	718584	933836	583112	967553	1.31212e+06	994392	3.94916e+06	856303	3.15623e+06	850813	1.13891e+06	976744	1.01597e+06	773086	4.78039e+06	837351	623	71.1	7.71
P26784	60S ribosomal protein L16-A OS=Saccharomyces cerevisiae (strain ATCC 204508 / S288c) OX=559292 GN=RPL16A PE=1 SV=3	777	1.89275e+06	4.55245e+06	1.93663e+06	5.1481e+06	2.64032e+06	5.01515e+06	2.22003e+06	5.03919e+06	3.13979e+06	4.87644e+06	3.3146e+06	5.24976e+06	3.04612e+06	5.03381e+06	3.10132e+06	5.54385e+06	3.23633e+06	5.14129e+06	3.25711e+06	5.50511e+06	199	22.2	10.48
Q12335	Protoplast secreted protein 2 OS=Saccharomyces cerevisiae (strain ATCC 204508 / S288c) OX=559292 GN=PST2 PE=1 SV=1	777	6.32412e+06	1.98059e+06	6.00019e+06	1.86785e+06	5.74735e+06	2.35099e+06	5.95958e+06	2.49806e+06	6.74963e+06	3.80734e+06	7.60595e+06	3.49761e+06	7.93552e+06	2.32529e+06	6.94961e+06	2.38156e+06	7.14824e+06	2.59584e+06	6.54543e+06	2.57161e+06	198	21	5.73
P33298	26S proteasome regulatory subunit 6B homolog OS=Saccharomyces cerevisiae (strain ATCC 204508 / S288c) OX=559292 GN=RPT3 PE=1 SV=2	776	885563	701272	900665	712509	1.11823e+06	817652	1.23111e+06	857460	1.2572e+06	954271	1.24465e+06	975435	1.14927e+06	705444	1.16743e+06	756558	1.05502e+06	810741	1.19109e+06	839799	428	47.9	5.53
P02992	Elongation factor Tu, mitochondrial OS=Saccharomyces cerevisiae (strain ATCC 204508 / S288c) OX=559292 GN=TUF1 PE=1 SV=1	776	5.10762e+06	5.1409e+06	5.16858e+06	5.15881e+06	5.55891e+06	6.12539e+06	5.28966e+06	6.1286e+06	5.07288e+06	4.94028e+06	5.44209e+06	4.76647e+06	5.37821e+06	4.70663e+06	5.17428e+06	4.79531e+06	4.74805e+06	4.57967e+06	4.25766e+06	4.45338e+06	437	47.9	6.65
P04050	DNA-directed RNA polymerase II subunit RPB1 OS=Saccharomyces cerevisiae (strain ATCC 204508 / S288c) OX=559292 GN=RPO21 PE=1 SV=2	775	773433	939747	766491	1.01519e+06	549257	929072	548373	871101	1.51689e+06	1.77158e+06	1.43184e+06	1.52142e+06	1.44875e+06	2.0825e+06	1.77961e+06	1.81478e+06	1.54452e+06	1.94138e+06	1.30332e+06	1.77661e+06	1733	191.5	5.63
P40989	1,3-beta-glucan synthase component GSC2 OS=Saccharomyces cerevisiae (strain ATCC 204508 / S288c) OX=559292 GN=GSC2 PE=1 SV=2	772	357889	109619	324735	135900	331037	191930	365940	201464	739841	413344	630299	234840	626429	148252	864123	230730	644323	194508	886591	156787	1895	216.9	7.02
P24783	ATP-dependent RNA helicase DBP2 OS=Saccharomyces cerevisiae (strain ATCC 204508 / S288c) OX=559292 GN=DBP2 PE=1 SV=1	772	1.47912e+06	2.20973e+06	1.39764e+06	2.08778e+06	1.26772e+06	2.41407e+06	1.29419e+06	2.09511e+06	775670	1.12629e+06	718150	1.43829e+06	836556	1.45298e+06	685216	1.38029e+06	765288	1.53324e+06	700146	1.64307e+06	546	61	8.78
Q02046	Methylenetetrahydrofolate dehydrogenase [NAD(+)] OS=Saccharomyces cerevisiae (strain ATCC 204508 / S288c) OX=559292 GN=MTD1 PE=1 SV=1	770	2.63842e+06	2.95383e+06	2.77658e+06	2.72719e+06	1.41823e+06	2.57806e+06	1.36684e+06	2.28651e+06	3.68693e+06	3.30877e+06	3.54076e+06	3.26441e+06	3.22328e+06	4.1417e+06	3.4598e+06	4.58911e+06	3.3269e+06	3.94723e+06	3.3019e+06	3.86437e+06	320	36.2	6.99
P38754	60S ribosomal protein L14-B OS=Saccharomyces cerevisiae (strain ATCC 204508 / S288c) OX=559292 GN=RPL14B PE=1 SV=1	764	1.05872e+06	2.03138e+06	1.02997e+06	2.11751e+06	1.41792e+06	2.03512e+06	1.24617e+06	2.20272e+06	1.42954e+06	1.7719e+06	1.43411e+06	1.78321e+06	1.35848e+06	1.71889e+06	1.31343e+06	1.77649e+06	1.36889e+06	1.83462e+06	1.41596e+06	1.84391e+06	138	15.1	10.93
P22146	1,3-beta-glucanosyltransferase GAS1 OS=Saccharomyces cerevisiae (strain ATCC 204508 / S288c) OX=559292 GN=GAS1 PE=1 SV=2	754	1.95626e+06	1.83904e+06	1.8238e+06	1.89687e+06	2.87661e+06	2.32821e+06	2.9603e+06	2.42172e+06	4.27863e+06	1.81267e+06	4.08257e+06	1.72518e+06	3.73836e+06	1.522e+06	3.90342e+06	1.54366e+06	3.75782e+06	1.82109e+06	3.93427e+06	1.86454e+06	559	59.5	4.67
P53199	Sterol-4-alpha-carboxylate 3-dehydrogenase, decarboxylating OS=Saccharomyces cerevisiae (strain ATCC 204508 / S288c) OX=559292 GN=ERG26 PE=1 SV=1	751	5.75718e+06	1.29833e+07	5.75664e+06	9.54012e+06	4.74742e+06	8.76067e+06	4.66641e+06	4.19097e+06	1.81072e+07	3.08321e+07	1.65785e+07	2.58786e+07	1.60617e+07	3.34356e+07	1.85447e+07	3.31467e+07	1.53485e+07	3.02107e+07	1.64792e+07	3.0434e+07	349	38.7	6.68
P40531	Protein GVP36 OS=Saccharomyces cerevisiae (strain ATCC 204508 / S288c) OX=559292 GN=GVP36 PE=1 SV=1	745	2.33224e+06	1.15071e+06	2.29453e+06	1.13497e+06	2.63368e+06	1.41462e+06	2.51459e+06	1.42551e+06	3.04928e+06	1.90928e+06	3.4726e+06	1.93141e+06	3.40034e+06	1.81224e+06	3.58652e+06	1.77257e+06	3.33093e+06	1.39636e+06	2.98982e+06	1.61952e+06	326	36.6	4.97
P20606	Small COPII coat GTPase SAR1 OS=Saccharomyces cerevisiae (strain ATCC 204508 / S288c) OX=559292 GN=SAR1 PE=1 SV=1	744	5.98089e+06	4.59089e+06	5.96275e+06	4.75106e+06	6.34487e+06	4.79462e+06	5.7368e+06	5.01362e+06	5.82259e+06	4.0568e+06	5.86584e+06	3.84691e+06	6.38043e+06	3.81282e+06	6.64367e+06	4.06409e+06	6.27302e+06	3.8638e+06	6.24006e+06	3.74659e+06	190	21.4	5.38
P38879	Nascent polypeptide-associated complex subunit alpha OS=Saccharomyces cerevisiae (strain ATCC 204508 / S288c) OX=559292 GN=EGD2 PE=1 SV=3	744	5.58502e+06	7.25515e+06	5.50437e+06	7.98404e+06	5.59835e+06	8.18323e+06	5.65009e+06	8.02748e+06	7.80697e+06	1.16837e+07	8.31952e+06	1.04032e+07	8.89572e+06	1.18308e+07	8.70456e+06	1.14801e+07	8.53865e+06	1.04305e+07	8.08742e+06	1.05103e+07	174	18.7	4.94
P14904	Vacuolar aminopeptidase 1 OS=Saccharomyces cerevisiae (strain ATCC 204508 / S288c) OX=559292 GN=APE1 PE=1 SV=2	730	2.98934e+06	789240	2.97338e+06	799582	3.71282e+06	1.14012e+06	3.85864e+06	1.39602e+06	3.6265e+06	1.66016e+06	3.39053e+06	1.41172e+06	3.34267e+06	906964	3.60147e+06	1.03644e+06	4.63744e+06	991626	4.06531e+06	981064	514	57.1	5.83
P24276	Protein SSD1 OS=Saccharomyces cerevisiae (strain ATCC 204508 / S288c) OX=559292 GN=SSD1 PE=1 SV=1	730	640927	322442	538049	808281	672559	365259	519306	445224	671677	358303	704794	210139	733552	228280	714429	355721	670018	319651	769860	341066	1250	139.9	7.64
P32590	Heat shock protein homolog SSE2 OS=Saccharomyces cerevisiae (strain ATCC 204508 / S288c) OX=559292 GN=SSE2 PE=1 SV=3	730	605258	66254	598569	144110	813305	164487	843579	180126	666924	76504.7	761313	55106.1	1.24987e+06	37332	854405	23279	777856	42710.9	282265	29171.5	693	77.6	5.63
P36060	NADH-cytochrome b5 reductase 2 OS=Saccharomyces cerevisiae (strain ATCC 204508 / S288c) OX=559292 GN=MCR1 PE=1 SV=1	729	4.41912e+06	335834	4.87904e+06	374910	4.12429e+06	497116	4.618e+06	466800	4.28565e+06	704788	3.92875e+06	285004	4.62568e+06	208517	5.00555e+06	343847	4.88959e+06	169570	4.29042e+06	408644	302	34.1	8.65
P35691	Translationally-controlled tumor protein homolog OS=Saccharomyces cerevisiae (strain ATCC 204508 / S288c) OX=559292 GN=TMA19 PE=1 SV=1	727	1.09267e+07	1.03964e+07	1.09422e+07	9.74583e+06	1.33054e+07	1.09519e+07	1.35327e+07	1.11774e+07	1.5604e+07	1.60131e+07	1.57581e+07	1.57039e+07	1.52752e+07	1.4272e+07	1.47035e+07	1.44885e+07	1.48938e+07	1.44267e+07	1.42996e+07	1.46727e+07	167	18.7	4.56
P40024	ABC transporter ATP-binding protein ARB1 OS=Saccharomyces cerevisiae (strain ATCC 204508 / S288c) OX=559292 GN=ARB1 PE=1 SV=1	726	973397	1.8324e+06	969677	1.76186e+06	900161	2.02384e+06	893163	1.99472e+06	807132	1.38939e+06	846798	1.3888e+06	867720	1.27067e+06	815434	1.57497e+06	851952	1.27512e+06	831155	1.37739e+06	610	68.3	6.51
P02400	60S acidic ribosomal protein P2-beta OS=Saccharomyces cerevisiae (strain ATCC 204508 / S288c) OX=559292 GN=RPP2B PE=1 SV=2	726	1.38554e+07	3.27551e+07	1.38669e+07	3.17476e+07	1.90962e+07	3.70697e+07	1.82501e+07	3.56768e+07	1.2516e+07	1.95228e+07	1.30527e+07	2.11929e+07	1.26479e+07	1.72129e+07	1.13394e+07	2.11957e+07	1.33289e+07	1.97187e+07	1.36812e+07	2.19023e+07	110	11	4.15
P35844	Oxysterol-binding protein homolog 4 OS=Saccharomyces cerevisiae (strain ATCC 204508 / S288c) OX=559292 GN=KES1 PE=1 SV=1	726	1.52837e+06	1.30496e+06	1.27145e+06	1.42439e+06	1.93583e+06	1.38369e+06	2.02836e+06	2.67817e+06	3.83029e+06	2.32756e+06	3.73123e+06	2.30508e+06	3.39689e+06	2.13291e+06	3.25705e+06	2.16267e+06	3.28545e+06	2.22454e+06	3.2556e+06	2.22044e+06	434	49.5	6.02
P02294	Histone H2B.2 OS=Saccharomyces cerevisiae (strain ATCC 204508 / S288c) OX=559292 GN=HTB2 PE=1 SV=2	721	1.3776e+07	8.48306e+06	1.32656e+07	8.43787e+06	1.42895e+07	1.10106e+07	1.5146e+07	1.00666e+07	1.45623e+07	1.04626e+07	1.56621e+07	1.04388e+07	1.67678e+07	8.70329e+06	1.47021e+07	8.28369e+06	1.55586e+07	8.85973e+06	1.46279e+07	8.88353e+06	131	14.2	10.07
P20459	Eukaryotic translation initiation factor 2 subunit alpha OS=Saccharomyces cerevisiae (strain ATCC 204508 / S288c) OX=559292 GN=SUI2 PE=1 SV=1	718	1.39267e+06	1.54092e+06	1.34907e+06	1.59813e+06	1.54544e+06	1.79007e+06	1.46839e+06	1.85782e+06	1.67946e+06	1.95217e+06	1.44203e+06	2.00784e+06	1.57784e+06	1.74804e+06	1.6298e+06	1.77998e+06	1.53017e+06	1.73547e+06	1.55076e+06	1.78125e+06	304	34.7	5.02
P53184	Nicotinamidase OS=Saccharomyces cerevisiae (strain ATCC 204508 / S288c) OX=559292 GN=PNC1 PE=1 SV=1	714	5.67697e+06	413249	5.84975e+06	414199	7.06197e+06	1.4091e+06	8.38085e+06	1.8125e+06	7.71862e+06	1.83401e+06	8.24285e+06	1.58271e+06	8.69257e+06	337077	8.17429e+06	340575	9.02856e+06	411815	7.674e+06	570412	216	25	6.27
Q12449	Hsp90 co-chaperone AHA1 OS=Saccharomyces cerevisiae (strain ATCC 204508 / S288c) OX=559292 GN=AHA1 PE=1 SV=1	714	2.63605e+06	3.58287e+06	2.67651e+06	3.35741e+06	3.43017e+06	3.19822e+06	3.46892e+06	3.42257e+06	2.4406e+06	1.97574e+06	2.52878e+06	1.55286e+06	2.65155e+06	757832	2.54964e+06	1.49281e+06	3.00101e+06	1.01729e+06	2.71839e+06	1.33447e+06	350	39.4	7.47
P10080	Single-stranded nucleic acid-binding protein OS=Saccharomyces cerevisiae (strain ATCC 204508 / S288c) OX=559292 GN=SBP1 PE=1 SV=2	712	4.10647e+06	2.7048e+06	4.04701e+06	2.82264e+06	4.6903e+06	3.29559e+06	4.53719e+06	3.32793e+06	5.29091e+06	3.72388e+06	5.17696e+06	3.53494e+06	5.67302e+06	3.01421e+06	5.74009e+06	3.08162e+06	5.47531e+06	3.04595e+06	5.40455e+06	3.14753e+06	294	33	5.66
P38777	Family of serine hydrolases 1 OS=Saccharomyces cerevisiae (strain ATCC 204508 / S288c) OX=559292 GN=FSH1 PE=1 SV=1	711	984520	598571	983106	612597	3.91661e+06	1.13019e+06	3.82083e+06	1.20761e+06	3.81871e+06	1.70023e+06	3.65331e+06	1.68302e+06	2.74763e+06	333609	2.40347e+06	859232	3.14506e+06	568540	2.71469e+06	696528	243	27.3	6.35
Q05016	NADP-dependent 3-hydroxy acid dehydrogenase OS=Saccharomyces cerevisiae (strain ATCC 204508 / S288c) OX=559292 GN=YMR226C PE=1 SV=1	711	1.77718e+06	1.71193e+06	1.56961e+06	1.90807e+06	1.86584e+06	2.284e+06	1.84669e+06	1.43858e+06	2.02077e+06	2.21091e+06	1.91808e+06	2.06641e+06	1.78756e+06	1.72518e+06	1.94123e+06	1.86315e+06	1.81091e+06	1.74124e+06	1.94884e+06	1.76474e+06	267	29.1	6.81
P38077	ATP synthase subunit gamma, mitochondrial OS=Saccharomyces cerevisiae (strain ATCC 204508 / S288c) OX=559292 GN=ATP3 PE=1 SV=1	710	2.88377e+06	2.38255e+06	2.22433e+06	2.70363e+06	3.90256e+06	2.67609e+06	3.87053e+06	2.86241e+06	5.32328e+06	3.12784e+06	5.17892e+06	3.30546e+06	5.93631e+06	3.52609e+06	5.67288e+06	2.89168e+06	5.59799e+06	3.68347e+06	4.94048e+06	3.32761e+06	311	34.3	9.31
P53051	Oligo-1,6-glucosidase IMA1 OS=Saccharomyces cerevisiae (strain ATCC 204508 / S288c) OX=559292 GN=IMA1 PE=1 SV=1	709	730101	717711	726521	738506	1.5544e+06	879571	2.46053e+06	832445	1.48629e+06	808990	1.40108e+06	768742	1.33124e+06	678628	1.43978e+06	757706	1.66897e+06	682547	1.84324e+06	674928	589	68.5	5.47
P14120	60S ribosomal protein L30 OS=Saccharomyces cerevisiae (strain ATCC 204508 / S288c) OX=559292 GN=RPL30 PE=1 SV=3	708	9.45664e+06	2.18936e+07	9.29029e+06	2.17436e+07	1.17798e+07	2.47127e+07	1.14955e+07	2.71655e+07	6.17545e+06	1.11541e+07	7.47157e+06	1.3355e+07	6.38222e+06	1.12942e+07	6.50017e+06	1.20288e+07	6.94994e+06	1.31764e+07	7.16911e+06	1.29267e+07	105	11.4	9.8
P32353	Delta(7)-sterol 5(6)-desaturase OS=Saccharomyces cerevisiae (strain ATCC 204508 / S288c) OX=559292 GN=ERG3 PE=1 SV=1	706	3.25154e+06	1.55927e+06	3.4568e+06	1.43421e+06	4.52017e+06	2.07825e+06	4.06745e+06	1.66253e+06	7.21896e+06	1.55274e+06	4.88081e+06	1.36297e+06	3.94755e+06	1.07983e+06	5.74711e+06	1.18377e+06	4.44866e+06	1.21665e+06	5.66202e+06	1.18741e+06	365	42.7	7.69
P00899	Anthranilate synthase component 1 OS=Saccharomyces cerevisiae (strain ATCC 204508 / S288c) OX=559292 GN=TRP2 PE=1 SV=4	705	332569	606570	353896	565153	513255	529787	381099	549366	1.24353e+06	1.18574e+06	1.08573e+06	1.19395e+06	884890	1.42163e+06	1.11265e+06	1.36277e+06	1.01723e+06	1.29733e+06	1.0855e+06	1.2849e+06	507	56.7	5.86
P15891	Actin-binding protein OS=Saccharomyces cerevisiae (strain ATCC 204508 / S288c) OX=559292 GN=ABP1 PE=1 SV=4	700	1.03301e+06	1.06502e+06	1.05378e+06	933955	1.39684e+06	1.0263e+06	1.5025e+06	1.21743e+06	2.37039e+06	1.90476e+06	2.58002e+06	1.7519e+06	2.51044e+06	1.45798e+06	2.66908e+06	1.4326e+06	2.5653e+06	1.46077e+06	2.69121e+06	1.49806e+06	592	65.5	4.68
P0CX48	40S ribosomal protein S11-B OS=Saccharomyces cerevisiae (strain ATCC 204508 / S288c) OX=559292 GN=RPS11B PE=1 SV=1	698	2.57807e+07	3.5541e+07	2.56093e+07	3.59109e+07	2.22866e+07	3.90112e+07	2.13993e+07	4.00923e+07	2.566e+07	4.2957e+07	2.57929e+07	4.11276e+07	2.70907e+07	4.0963e+07	2.7331e+07	4.36716e+07	2.64885e+07	4.1457e+07	2.65278e+07	4.23825e+07	156	17.7	10.78
P53691	Peptidyl-prolyl cis-trans isomerase CPR6 OS=Saccharomyces cerevisiae (strain ATCC 204508 / S288c) OX=559292 GN=CPR6 PE=1 SV=1	696	1.23357e+06	1.03643e+06	1.19166e+06	932093	1.63082e+06	1.53646e+06	1.83946e+06	1.0216e+06	1.61188e+06	1.45911e+06	1.69828e+06	1.10866e+06	1.51432e+06	978376	2.6893e+06	1.1189e+06	1.48205e+06	503064	1.64904e+06	886432	371	42	6.16
P43593	Ubiquitin carboxyl-terminal hydrolase 6 OS=Saccharomyces cerevisiae (strain ATCC 204508 / S288c) OX=559292 GN=UBP6 PE=1 SV=1	693	1.68218e+06	334037	1.86967e+06	383673	2.06763e+06	177770	2.09482e+06	301271	2.52453e+06	2.19397e+06	2.61269e+06	2.42321e+06	3.19708e+06	2.78688e+06	3.17209e+06	2.29541e+06	3.04046e+06	2.04783e+06	2.28358e+06	2.579e+06	499	57.1	7.14
Q04178	Hypoxanthine-guanine phosphoribosyltransferase OS=Saccharomyces cerevisiae (strain ATCC 204508 / S288c) OX=559292 GN=HPT1 PE=1 SV=1	692	3.73439e+06	2.20599e+06	3.43441e+06	2.1226e+06	2.26405e+06	2.6102e+06	2.0049e+06	2.55748e+06	3.1607e+06	2.83415e+06	2.9767e+06	2.72174e+06	3.77906e+06	2.66375e+06	3.72042e+06	2.78235e+06	3.32829e+06	2.56294e+06	3.35723e+06	2.58535e+06	221	25.2	5.69
O14467	Multiprotein-bridging factor 1 OS=Saccharomyces cerevisiae (strain ATCC 204508 / S288c) OX=559292 GN=MBF1 PE=1 SV=2	691	5.23467e+06	4.48177e+06	5.33929e+06	3.03679e+06	7.08684e+06	3.73076e+06	7.37201e+06	3.3606e+06	7.15307e+06	5.46541e+06	7.14542e+06	5.19514e+06	6.68956e+06	4.60341e+06	6.83293e+06	4.86406e+06	6.85958e+06	4.57619e+06	6.71985e+06	4.69115e+06	151	16.4	10.61
Q03940	RuvB-like protein 1 OS=Saccharomyces cerevisiae (strain ATCC 204508 / S288c) OX=559292 GN=RVB1 PE=1 SV=1	689	3.52167e+06	1.33093e+06	3.40596e+06	1.35521e+06	5.90385e+06	1.56668e+06	5.97752e+06	1.64795e+06	1.27873e+07	1.32472e+07	1.31014e+07	1.23313e+07	1.41202e+07	9.894e+06	1.38457e+07	1.03591e+07	1.33053e+07	1.01412e+07	1.32024e+07	1.06759e+07	463	50.4	5.87
Q12154	ATPase GET3 OS=Saccharomyces cerevisiae (strain ATCC 204508 / S288c) OX=559292 GN=GET3 PE=1 SV=1	688	3.54418e+06	3.10456e+06	3.86259e+06	2.55131e+06	3.73962e+06	2.22914e+06	2.75182e+06	2.25273e+06	3.20584e+06	2.97252e+06	3.32487e+06	2.73419e+06	3.93735e+06	2.91239e+06	4.16851e+06	3.02974e+06	3.5799e+06	2.98235e+06	3.8027e+06	2.94343e+06	354	39.3	5
P18544	Acetylornithine aminotransferase, mitochondrial OS=Saccharomyces cerevisiae (strain ATCC 204508 / S288c) OX=559292 GN=ARG8 PE=1 SV=1	688	705791	395248	626060	506923	337993	314830	394529	426942	4.09548e+06	3.19469e+06	3.01608e+06	2.24936e+06	2.17611e+06	2.23024e+06	3.43889e+06	2.88558e+06	2.05799e+06	1.10986e+06	3.40394e+06	1.70467e+06	423	46.7	7.55
P22147	5'-3' exoribonuclease 1 OS=Saccharomyces cerevisiae (strain ATCC 204508 / S288c) OX=559292 GN=XRN1 PE=1 SV=1	688	698627	659646	755243	865695	1.2121e+06	810364	1.17059e+06	610752	3.08223e+06	2.16867e+06	2.14131e+06	1.86422e+06	3.11162e+06	1.96251e+06	2.68897e+06	2.19635e+06	2.55996e+06	2.11339e+06	2.83132e+06	2.39028e+06	1528	175.4	7.47
Q06142	Importin subunit beta-1 OS=Saccharomyces cerevisiae (strain ATCC 204508 / S288c) OX=559292 GN=KAP95 PE=1 SV=1	688	228890	313450	466291	324673	579097	431691	678304	387533	3.54885e+06	4.54776e+06	3.86079e+06	6.09378e+06	4.31242e+06	4.79619e+06	3.37516e+06	4.70004e+06	3.97736e+06	6.21723e+06	3.98384e+06	5.46277e+06	861	94.7	4.64
P32337	Importin subunit beta-3 OS=Saccharomyces cerevisiae (strain ATCC 204508 / S288c) OX=559292 GN=PSE1 PE=1 SV=2	687	415847	565062	386366	308867	339989	392899	323939	199091	663938	546930	674525	556409	691397	485014	770348	714591	655512	540975	601812	677146	1089	121	4.74
P27476	Nuclear localization sequence-binding protein OS=Saccharomyces cerevisiae (strain ATCC 204508 / S288c) OX=559292 GN=NSR1 PE=1 SV=1	678	978097	1.76672e+06	1.01953e+06	1.71599e+06	1.22004e+06	2.26494e+06	1.21593e+06	2.22121e+06	3.28229e+06	3.01915e+06	3.41836e+06	3.2737e+06	4.29769e+06	2.83197e+06	3.38762e+06	2.86628e+06	4.25982e+06	2.90789e+06	3.40696e+06	2.95555e+06	414	44.5	4.93
P53852	Cysteine--tRNA ligase OS=Saccharomyces cerevisiae (strain ATCC 204508 / S288c) OX=559292 GN=YNL247W PE=1 SV=1	663	1.93476e+06	2.5857e+06	2.12636e+06	2.37004e+06	1.26108e+06	2.17359e+06	1.2025e+06	1.78673e+06	239095	409844	120435	374317	290470	437994	209682	364002	319534	334297	358670	374626	767	87.5	6.86
P40303	Proteasome subunit alpha type-4 OS=Saccharomyces cerevisiae (strain ATCC 204508 / S288c) OX=559292 GN=PRE6 PE=1 SV=1	659	262405	45697.3	298351	44382.1	283498	121629	146701	29082.6	7.02656e+06	1.12104e+07	6.68915e+06	1.12372e+07	5.12924e+06	9.59183e+06	5.32643e+06	1.04952e+07	5.16324e+06	9.10122e+06	5.76261e+06	9.49393e+06	254	28.4	7.36
P31688	Trehalose-phosphatase OS=Saccharomyces cerevisiae (strain ATCC 204508 / S288c) OX=559292 GN=TPS2 PE=1 SV=3	656	3.13718e+06	1.13772e+06	3.19908e+06	1.34138e+06	2.98559e+06	1.48285e+06	3.03499e+06	1.68946e+06	3.03717e+06	1.54658e+06	3.02393e+06	1.25679e+06	2.88866e+06	941731	2.85246e+06	1.00302e+06	2.68927e+06	1.09541e+06	2.66263e+06	1.00424e+06	896	102.9	8.15
P11076	ADP-ribosylation factor 1 OS=Saccharomyces cerevisiae (strain ATCC 204508 / S288c) OX=559292 GN=ARF1 PE=1 SV=3	651	8.86738e+06	4.4998e+06	9.55015e+06	4.44294e+06	1.03404e+07	5.48969e+06	1.02417e+07	5.02086e+06	1.21816e+07	1.20918e+07	1.25643e+07	1.41627e+07	1.39765e+07	1.17911e+07	1.262e+07	1.20645e+07	1.2926e+07	1.22658e+07	1.22951e+07	1.2217e+07	181	20.5	7.34
P20449	ATP-dependent RNA helicase DBP5 OS=Saccharomyces cerevisiae (strain ATCC 204508 / S288c) OX=559292 GN=DBP5 PE=1 SV=2	651	408059	2.41742e+06	423915	2.728e+06	591854	3.06088e+06	455426	3.49799e+06	3.6707e+06	6.26428e+06	3.74059e+06	6.86185e+06	3.69385e+06	5.93376e+06	3.5525e+06	6.59772e+06	3.64636e+06	6.74616e+06	4.09439e+06	6.94691e+06	482	53.8	7.43
P0CX49	60S ribosomal protein L18-A OS=Saccharomyces cerevisiae (strain ATCC 204508 / S288c) OX=559292 GN=RPL18A PE=1 SV=1	647	3.2797e+07	5.33684e+07	3.18352e+07	6.01392e+07	3.44851e+07	5.56792e+07	3.55802e+07	5.55606e+07	1.30829e+07	2.39014e+07	1.31746e+07	2.4658e+07	1.26066e+07	2.35818e+07	1.30544e+07	2.49627e+07	1.31573e+07	2.35951e+07	1.32124e+07	2.49174e+07	186	20.6	11.71
P00937	Multifunctional tryptophan biosynthesis protein OS=Saccharomyces cerevisiae (strain ATCC 204508 / S288c) OX=559292 GN=TRP3 PE=1 SV=2	644	600316	1.20403e+06	691535	1.29655e+06	782578	1.18933e+06	717356	1.17099e+06	1.27355e+06	1.32645e+06	1.10782e+06	1.39036e+06	1.10443e+06	1.39094e+06	1.14374e+06	1.59504e+06	1.1992e+06	1.46423e+06	1.37273e+06	1.52684e+06	484	53.5	6.92
P01123	GTP-binding protein YPT1 OS=Saccharomyces cerevisiae (strain ATCC 204508 / S288c) OX=559292 GN=YPT1 PE=1 SV=2	642	3.17907e+06	1.85303e+06	3.1386e+06	1.84887e+06	3.27298e+06	2.056e+06	3.34476e+06	2.06216e+06	3.70217e+06	1.98478e+06	3.78194e+06	1.92986e+06	4.29901e+06	1.67337e+06	4.00181e+06	1.77346e+06	4.01538e+06	1.65403e+06	3.96535e+06	1.7508e+06	206	23.2	5.33
Q12447	Polyamine N-acetyltransferase 1 OS=Saccharomyces cerevisiae (strain ATCC 204508 / S288c) OX=559292 GN=PAA1 PE=1 SV=1	641	3.37483e+06	3.09314e+06	3.33235e+06	2.97785e+06	3.73715e+06	3.33609e+06	3.68304e+06	2.78989e+06	3.56235e+06	2.47096e+06	3.40771e+06	2.40316e+06	3.47267e+06	2.41171e+06	3.47292e+06	2.49545e+06	3.60728e+06	2.46568e+06	3.36825e+06	2.60349e+06	191	21.9	5.82
P31383	Protein phosphatase PP2A regulatory subunit A OS=Saccharomyces cerevisiae (strain ATCC 204508 / S288c) OX=559292 GN=TPD3 PE=1 SV=3	641	862090	706951	848572	616919	1.11235e+06	762323	1.08856e+06	710198	2.00715e+06	747308	2.07366e+06	706650	2.17016e+06	590058	2.01503e+06	598887	2.29093e+06	645288	2.01544e+06	614140	635	70.9	4.72
Q12166	2-isopropylmalate synthase 2, mitochondrial OS=Saccharomyces cerevisiae (strain ATCC 204508 / S288c) OX=559292 GN=LEU9 PE=1 SV=1	639	297980	363234	314142	380550	270280	497322	381421	381357	167888	155979	137672	352355	46666.4	372228	53557	260898	66716.4	492437	136201	409620	604	67.2	6.77
P37292	Serine hydroxymethyltransferase, mitochondrial OS=Saccharomyces cerevisiae (strain ATCC 204508 / S288c) OX=559292 GN=SHM1 PE=1 SV=2	638	382742	621424	363298	661451	371919	642749	378560	1.09194e+06	601153	1.22355e+06	727338	1.61462e+06	803355	1.28558e+06	861600	1.35798e+06	796432	1.44337e+06	719996	1.46554e+06	490	53.7	8.72
Q06625	Glycogen debranching enzyme OS=Saccharomyces cerevisiae (strain ATCC 204508 / S288c) OX=559292 GN=GDB1 PE=1 SV=1	636	524625		611236		914058		930844		968858	32721.9	1.08676e+06	20167.1	1.21725e+06	15017.1	1.25921e+06		1.5571e+06		1.36383e+06		1536	174.9	5.77
P37302	Aminopeptidase Y OS=Saccharomyces cerevisiae (strain ATCC 204508 / S288c) OX=559292 GN=APE3 PE=1 SV=1	635	1.6739e+06	1.99839e+06	1.56535e+06	1.99696e+06	1.3379e+06	1.9412e+06	1.59064e+06	2.4755e+06	1.99642e+06	1.73902e+06	1.33145e+06	1.43695e+06	1.83881e+06	1.40964e+06	1.5612e+06	1.65215e+06	1.63952e+06	1.2751e+06	2.08078e+06	1.9206e+06	537	60.1	5.31
P32775	1,4-alpha-glucan-branching enzyme OS=Saccharomyces cerevisiae (strain ATCC 204508 / S288c) OX=559292 GN=GLC3 PE=1 SV=2	635	1.53895e+06	881363	1.51726e+06	890903	2.01227e+06	961308	1.41355e+06	1.04409e+06	1.85206e+06	1.62404e+06	2.05835e+06	1.13225e+06	2.11247e+06	1.26251e+06	2.02555e+06	1.49427e+06	2.2148e+06	1.12442e+06	2.29657e+06	1.21357e+06	704	81.1	6.16
Q06151	m7GpppX diphosphatase OS=Saccharomyces cerevisiae (strain ATCC 204508 / S288c) OX=559292 GN=DCS1 PE=1 SV=1	634	1.18876e+06	413414	1.35689e+06	4.21929e+06	1.73241e+06	576453	1.859e+06	2.4023e+06	2.68421e+06	925186	2.72296e+06	819788	2.68581e+06	524954	2.75732e+06	358266	2.82451e+06	555766	2.69202e+06	570711	350	40.7	6.25
P41921	Glutathione reductase OS=Saccharomyces cerevisiae (strain ATCC 204508 / S288c) OX=559292 GN=GLR1 PE=1 SV=2	633	941644	1.26874e+06	1.27669e+06	1.26725e+06	1.51306e+06	1.92998e+06	1.54154e+06	2.00361e+06	1.20687e+06	1.12116e+06	1.14779e+06	1.04675e+06	1.15432e+06	871974	1.15349e+06	933822	1.09547e+06	987291	1.24547e+06	1.04465e+06	483	53.4	7.83
Q00711	Succinate dehydrogenase [ubiquinone] flavoprotein subunit, mitochondrial OS=Saccharomyces cerevisiae (strain ATCC 204508 / S288c) OX=559292 GN=SDH1 PE=1 SV=1	631	1.09608e+07	6.72901e+06	1.09602e+07	7.36219e+06	7.22774e+06	5.46846e+06	7.26595e+06	4.32922e+06	9.58517e+06	4.04633e+06	9.74564e+06	3.23726e+06	9.83437e+06	6.06379e+06	1.02773e+07	4.77916e+06	9.53345e+06	4.55987e+06	8.81374e+06	4.59152e+06	640	70.2	7.5
Q03048	Cofilin OS=Saccharomyces cerevisiae (strain ATCC 204508 / S288c) OX=559292 GN=COF1 PE=1 SV=1	626	1.32796e+07	7.05094e+06	1.28971e+07	6.63772e+06	1.48672e+07	6.44527e+06	1.49401e+07	6.58631e+06	8.73334e+06	3.628e+06	9.23316e+06	3.50834e+06	9.82142e+06	4.56152e+06	8.88979e+06	2.84695e+06	9.70983e+06	2.88535e+06	9.34571e+06	3.07897e+06	143	15.9	5.2
P24000	60S ribosomal protein L24-B OS=Saccharomyces cerevisiae (strain ATCC 204508 / S288c) OX=559292 GN=RPL24B PE=1 SV=1	626	1.53706e+06	3.50533e+06	1.61955e+06	3.42945e+06	2.17311e+06	4.22683e+06	2.20119e+06	4.05107e+06	2.78946e+06	5.78628e+06	2.89117e+06	6.22147e+06	3.09029e+06	5.97887e+06	2.95216e+06	5.39314e+06	2.70919e+06	7.18283e+06	2.95794e+06	6.94235e+06	155	17.5	11.37
P14843	Phospho-2-dehydro-3-deoxyheptonate aldolase, phenylalanine-inhibited OS=Saccharomyces cerevisiae (strain ATCC 204508 / S288c) OX=559292 GN=ARO3 PE=1 SV=1	626	1.14589e+06	1.07039e+06	1.20515e+06	1.01245e+06	1.97612e+06	1.10299e+06	1.86657e+06	1.07192e+06	2.04888e+06	981615	1.88402e+06	947517	1.331e+06	1.18903e+06	1.31401e+06	1.16853e+06	1.63916e+06	1.3407e+06	1.56442e+06	1.25757e+06	370	41	7.39
P05373	Delta-aminolevulinic acid dehydratase OS=Saccharomyces cerevisiae (strain ATCC 204508 / S288c) OX=559292 GN=HEM2 PE=1 SV=2	624	1.04635e+06	470475	1.11033e+06	449545	1.2933e+06	496567	1.28204e+06	498294	2.906e+06	1.19776e+06	2.80422e+06	1.17736e+06	2.83719e+06	940199	3.17077e+06	854788	3.13079e+06	1.06384e+06	2.75935e+06	956926	342	37.7	6.14
Q12305	Thiosulfate:glutathione sulfurtransferase OS=Saccharomyces cerevisiae (strain ATCC 204508 / S288c) OX=559292 GN=RDL1 PE=1 SV=1	624	3.36902e+06	1.15197e+06	3.40887e+06	1.22462e+06	3.10042e+06	1.17981e+06	3.36397e+06	1.02356e+06	4.83826e+06	2.06433e+06	4.66134e+06	2.01371e+06	5.03407e+06	2.04249e+06	4.4128e+06	1.79207e+06	4.63512e+06	2.08506e+06	3.81709e+06	1.96159e+06	139	15.4	6.38
Q01662	Methionine aminopeptidase 1 OS=Saccharomyces cerevisiae (strain ATCC 204508 / S288c) OX=559292 GN=MAP1 PE=1 SV=2	624	1.20033e+06	756243	1.27521e+06	1.03126e+06	1.76375e+06	1.22094e+06	1.80186e+06	1.18926e+06	2.34811e+06	1.43436e+06	2.89918e+06	1.93817e+06	2.44567e+06	1.19067e+06	1.93035e+06	1.47626e+06	2.6997e+06	1.26761e+06	2.87255e+06	1.70566e+06	387	43.3	7.88
P40106	Glycerol-1-phosphate phosphohydrolase 2 OS=Saccharomyces cerevisiae (strain ATCC 204508 / S288c) OX=559292 GN=GPP2 PE=1 SV=1	622	615993	940604	517206	1.08251e+06	537563	803762	507976	666673	1.29022e+06	322984	1.0592e+06	284781	486547	327447	398980	289357	513395	260735	439219	280681	250	27.8	6.16
P53235	Eukaryotic translation initiation factor 2A OS=Saccharomyces cerevisiae (strain ATCC 204508 / S288c) OX=559292 GN=YGR054W PE=1 SV=1	619	297488	309386	303301	422623	464978	422326	508978	583040	917803	988550	798854	1.09563e+06	980730	670780	1.09206e+06	957961	930447	923604	838501	1.0849e+06	642	71.3	8.91
P11986	Inositol-3-phosphate synthase OS=Saccharomyces cerevisiae (strain ATCC 204508 / S288c) OX=559292 GN=INO1 PE=1 SV=3	614	1.17836e+06	125995	1.0968e+06	312775	6.1842e+06	478837	5.78736e+06	310011	1.93561e+06	372005	2.29656e+06	339364	1.82605e+06	48254.1	1.27001e+06	125592	2.36526e+06	64576.8	1.92817e+06	111893	533	59.6	5.92
Q04491	Protein transport protein SEC13 OS=Saccharomyces cerevisiae (strain ATCC 204508 / S288c) OX=559292 GN=SEC13 PE=1 SV=1	611	2.13246e+06	3.53557e+06	2.1952e+06	2.06403e+06	2.46435e+06	2.03361e+06	2.45878e+06	2.16259e+06	3.3909e+06	4.18274e+06	3.22905e+06	2.78283e+06	2.48816e+06	1.75162e+06	2.56896e+06	2.13835e+06	2.61512e+06	1.60103e+06	2.55485e+06	1.86836e+06	297	33	5.73
P38626	NADH-cytochrome b5 reductase 1 OS=Saccharomyces cerevisiae (strain ATCC 204508 / S288c) OX=559292 GN=CBR1 PE=1 SV=2	611	528682	498229	878642	438053	752304	825611	744164	475040	1.11135e+06	1.32707e+06	995054	1.01205e+06	1.17214e+06	1.24931e+06	1.21584e+06	1.15671e+06	989225	1.19139e+06	1.06843e+06	1.02184e+06	284	31.5	8.78
P40047	Aldehyde dehydrogenase 5, mitochondrial OS=Saccharomyces cerevisiae (strain ATCC 204508 / S288c) OX=559292 GN=ALD5 PE=1 SV=4	608	1.20114e+07	8.15927e+06	1.18107e+07	8.31719e+06	1.48253e+07	7.12061e+06	1.47536e+07	9.1436e+06	808390	1.12552e+06	791091	830132	649005	1.15902e+06	697780	968841	684365	1.05628e+06	815565	1.09108e+06	520	56.7	8.15
P40016	26S proteasome regulatory subunit RPN3 OS=Saccharomyces cerevisiae (strain ATCC 204508 / S288c) OX=559292 GN=RPN3 PE=1 SV=5	608	1.0925e+06	391036	1.27648e+06	341425	1.48565e+06	392515	1.43227e+06	520146	1.96841e+06	2.34134e+06	2.13419e+06	2.31748e+06	2.04555e+06	1.99579e+06	1.98806e+06	2.28635e+06	2.08115e+06	2.03646e+06	2.28323e+06	2.2902e+06	523	60.4	5.6
P28272	Dihydroorotate dehydrogenase (fumarate) OS=Saccharomyces cerevisiae (strain ATCC 204508 / S288c) OX=559292 GN=URA1 PE=1 SV=1	607	1.61651e+06	1.0667e+06	699262	1.19526e+06	1.83724e+06	1.44083e+06	1.74746e+06	1.37642e+06	2.4203e+06	870677	2.3355e+06	831915	1.11359e+06	598082	1.14916e+06	654974	1.194e+06	591479	1.12414e+06	666510	314	34.8	6.05
P00724	Invertase 2 OS=Saccharomyces cerevisiae (strain ATCC 204508 / S288c) OX=559292 GN=SUC2 PE=1 SV=1	607	1.44799e+07	4.62012e+06	1.32609e+07	5.00169e+06	1.4855e+07	5.33881e+06	1.41212e+07	5.36842e+06	1.43398e+07	4.64658e+06	1.18817e+07	4.14629e+06	1.18117e+07	3.77236e+06	1.44284e+07	3.85005e+06	1.25926e+07	3.55449e+06	1.53431e+07	3.74425e+06	532	60.6	4.75
Q02753	60S ribosomal protein L21-A OS=Saccharomyces cerevisiae (strain ATCC 204508 / S288c) OX=559292 GN=RPL21A PE=1 SV=1	606	1.00969e+07	2.49483e+07	1.00725e+07	2.56635e+07	1.32457e+07	2.78658e+07	1.235e+07	2.93912e+07	8.87132e+06	1.64234e+07	8.97748e+06	1.61051e+07	8.36756e+06	1.46172e+07	8.36762e+06	1.63987e+07	8.96024e+06	1.49325e+07	9.61038e+06	1.60134e+07	160	18.2	10.39
P04912	Histone H2A.2 OS=Saccharomyces cerevisiae (strain ATCC 204508 / S288c) OX=559292 GN=HTA2 PE=1 SV=2	604	1.15413e+07	7.68308e+06	1.11676e+07	8.45654e+06	1.20153e+07	9.09061e+06	1.25355e+07	9.57008e+06	1.12748e+07	7.94102e+06	1.19035e+07	8.25775e+06	1.25751e+07	5.92212e+06	1.06267e+07	6.31303e+06	1.50125e+07	6.14866e+06	1.19588e+07	7.05815e+06	132	14	10.67
P34227	Peroxiredoxin PRX1, mitochondrial OS=Saccharomyces cerevisiae (strain ATCC 204508 / S288c) OX=559292 GN=PRX1 PE=1 SV=1	603	6.50666e+06	573941	6.38049e+06	617492	1.17394e+07	899969	1.174e+07	839175	7.82512e+06	839672	8.0306e+06	751826	7.09747e+06	150285	6.83272e+06	214484	7.18627e+06	226409	6.5652e+06	210798	261	29.5	8.87
P32836	GTP-binding nuclear protein GSP2/CNR2 OS=Saccharomyces cerevisiae (strain ATCC 204508 / S288c) OX=559292 GN=GSP2 PE=1 SV=1	601	1.14255e+07	1.11437e+07	1.13569e+07	1.12377e+07	1.0459e+07	1.29808e+07	1.0079e+07	1.32248e+07	7.18416e+06	8.05376e+06	7.16748e+06	7.79608e+06	7.60805e+06	7.34926e+06	7.43279e+06	7.2995e+06	7.67695e+06	7.27623e+06	7.35668e+06	7.41198e+06	220	25	6.68
P09734	Tubulin alpha-3 chain OS=Saccharomyces cerevisiae (strain ATCC 204508 / S288c) OX=559292 GN=TUB3 PE=1 SV=1	600	427422	490580	455798	443049	408895	499334	378414	486580	647233	998485	486595	844368	738473	791231	858396	919352	794440	716288	620338	762778	445	49.7	5.16
P19146	ADP-ribosylation factor 2 OS=Saccharomyces cerevisiae (strain ATCC 204508 / S288c) OX=559292 GN=ARF2 PE=1 SV=3	599	1.77054e+06	551351	1.76373e+06	492206	2.06319e+06	589378	1.99571e+06	533583	2.11374e+06	428259	2.10819e+06	491391	2.04649e+06	446838	1.88716e+06	432519	2.12073e+06	407500	1.94013e+06	428395	181	20.6	7.34
P25375	Saccharolysin OS=Saccharomyces cerevisiae (strain ATCC 204508 / S288c) OX=559292 GN=PRD1 PE=1 SV=1	595	864044	427075	917378	259033	696220	548216	630078	566837	769762	549173	793272	457831	628134	542488	793462	663665	713627	717042	738817	578718	712	81.9	5.8
P53141	Myosin light chain 1 OS=Saccharomyces cerevisiae (strain ATCC 204508 / S288c) OX=559292 GN=MLC1 PE=1 SV=1	594	2.35149e+06	1.80307e+06	2.41077e+06	1.76418e+06	2.48502e+06	1.78251e+06	2.3139e+06	1.93148e+06	2.82714e+06	1.44915e+06	2.88986e+06	1.56257e+06	2.44624e+06	1.40118e+06	2.82304e+06	1.37218e+06	3.20949e+06	1.57121e+06	2.08438e+06	1.52993e+06	149	16.4	4.73
Q01532	Cysteine proteinase 1, mitochondrial OS=Saccharomyces cerevisiae (strain ATCC 204508 / S288c) OX=559292 GN=LAP3 PE=1 SV=3	593	1.53695e+06	957533	1.61954e+06	1.02564e+06	2.18902e+06	1.08047e+06	1.7383e+06	1.09156e+06	2.28721e+06	1.03178e+06	2.05019e+06	1.03241e+06	1.96584e+06	1.02465e+06	1.95155e+06	981601	2.10757e+06	1.00213e+06	1.99092e+06	1.04613e+06	483	55.4	8.85
P47117	Actin-related protein 3 OS=Saccharomyces cerevisiae (strain ATCC 204508 / S288c) OX=559292 GN=ARP3 PE=1 SV=1	592	436435	297977	468833	326578	493677	388489	507729	384963	6.83082e+06	1.12099e+07	6.58525e+06	1.0455e+07	6.62441e+06	1.07583e+07	7.24943e+06	1.07901e+07	6.56213e+06	1.02595e+07	6.65724e+06	1.06781e+07	449	49.5	5.8
P38152	Tricarboxylate transport protein OS=Saccharomyces cerevisiae (strain ATCC 204508 / S288c) OX=559292 GN=CTP1 PE=2 SV=3	590	1.84446e+06	2.14358e+06	1.63544e+06	2.0738e+06	1.17698e+06	2.53596e+06	1.06948e+06	2.1726e+06	912677	1.34191e+06	1.15214e+06	1.39566e+06	1.33439e+06	1.22685e+06	790478	840542	1.26723e+06	1.59739e+06	1.08709e+06	2.01788e+06	299	32.2	9.57
P09232	Cerevisin OS=Saccharomyces cerevisiae (strain ATCC 204508 / S288c) OX=559292 GN=PRB1 PE=1 SV=1	590	4.61269e+06	1.24675e+07	4.34226e+06	1.15765e+07	4.57993e+06	5.36427e+06	4.17402e+06	9.40561e+06	6.19125e+06	3.25857e+06	5.91972e+06	2.84609e+06	6.21807e+06	3.24793e+06	6.6113e+06	3.25023e+06	5.81207e+06	2.87264e+06	6.20292e+06	3.09504e+06	635	69.6	6.39
P25719	Peptidyl-prolyl cis-trans isomerase C, mitochondrial OS=Saccharomyces cerevisiae (strain ATCC 204508 / S288c) OX=559292 GN=CPR3 PE=1 SV=1	587	2.4166e+06	1.46736e+06	2.44757e+06	1.50095e+06	3.19836e+06	1.48844e+06	3.1737e+06	1.53408e+06	4.22871e+06	2.22066e+06	4.06839e+06	2.08419e+06	4.4163e+06	1.93905e+06	4.29734e+06	1.98282e+06	4.27593e+06	1.90139e+06	3.83831e+06	2.00599e+06	182	19.9	8.7
P04449	60S ribosomal protein L24-A OS=Saccharomyces cerevisiae (strain ATCC 204508 / S288c) OX=559292 GN=RPL24A PE=1 SV=1	587	7.3369e+06	1.8668e+07	7.11151e+06	1.91823e+07	1.00378e+07	2.12031e+07	9.53574e+06	2.14721e+07	1.40116e+07	2.44051e+07	1.33789e+07	2.39325e+07	1.39819e+07	2.5459e+07	1.3919e+07	2.5039e+07	1.3486e+07	2.61729e+07	1.32755e+07	2.48502e+07	155	17.6	11.28
O14455	60S ribosomal protein L36-B OS=Saccharomyces cerevisiae (strain ATCC 204508 / S288c) OX=559292 GN=RPL36B PE=1 SV=3	586	7.85582e+06	2.01232e+07	7.82442e+06	2.07664e+07	1.04448e+07	2.22789e+07	9.57938e+06	2.39866e+07	1.11202e+07	1.938e+07	1.12961e+07	2.06615e+07	1.08741e+07	1.94985e+07	1.06966e+07	1.97774e+07	1.10269e+07	2.06248e+07	1.15033e+07	2.00988e+07	100	11.1	11.59
P07172	Histidinol-phosphate aminotransferase OS=Saccharomyces cerevisiae (strain ATCC 204508 / S288c) OX=559292 GN=HIS5 PE=3 SV=2	582	1.23617e+06	1.99653e+06	1.31914e+06	1.94664e+06	1.36495e+06	1.8604e+06	1.29972e+06	1.81424e+06	1.33451e+06	1.80323e+06	1.19135e+06	1.92349e+06	990297	2.335e+06	1.09465e+06	2.349e+06	1.10798e+06	2.38606e+06	1.32183e+06	2.35678e+06	385	42.6	6.43
P38910	10 kDa heat shock protein, mitochondrial OS=Saccharomyces cerevisiae (strain ATCC 204508 / S288c) OX=559292 GN=HSP10 PE=1 SV=1	582	1.05366e+07	4.18262e+06	1.11047e+07	4.11828e+06	9.31823e+06	3.99501e+06	1.03274e+07	4.34874e+06	7.47667e+06	4.61465e+06	8.42228e+06	5.09513e+06	1.18241e+07	2.40502e+06	1.0487e+07	2.60376e+06	1.13728e+07	2.79853e+06	8.5144e+06	2.76072e+06	106	11.4	9
P33333	Probable 1-acyl-sn-glycerol-3-phosphate acyltransferase OS=Saccharomyces cerevisiae (strain ATCC 204508 / S288c) OX=559292 GN=SLC1 PE=1 SV=1	581	2.75724e+06	3.271e+06	2.75247e+06	2.42001e+06	2.09829e+06	1.88489e+06	2.0663e+06	920114	9.09072e+06	7.87967e+06	8.51269e+06	5.14819e+06	9.3894e+06	1.19841e+07	1.10461e+07	9.22043e+06	8.48574e+06	9.42386e+06	6.58353e+06	7.75692e+06	303	33.9	9.6
P32381	Actin-related protein 2 OS=Saccharomyces cerevisiae (strain ATCC 204508 / S288c) OX=559292 GN=ARP2 PE=1 SV=1	580	1.64841e+06	857127	1.64959e+06	1.08891e+06	1.87728e+06	1.20972e+06	1.86652e+06	1.42479e+06	1.99665e+06	1.18442e+06	1.93934e+06	1.22061e+06	2.09051e+06	962222	2.10968e+06	1.01482e+06	2.11829e+06	1.1829e+06	2.06169e+06	1.05044e+06	391	44	5.78
P18759	Vesicular-fusion protein SEC18 OS=Saccharomyces cerevisiae (strain ATCC 204508 / S288c) OX=559292 GN=SEC18 PE=1 SV=2	580	4.79013e+06	5.95265e+06	4.7481e+06	6.39175e+06	5.63815e+06	6.82307e+06	5.66798e+06	6.87874e+06	1.31801e+06	965435	1.31085e+06	842504	1.33841e+06	823031	1.42097e+06	817033	1.3546e+06	777829	1.31987e+06	768083	758	84	7.99
P34216	EH domain-containing and endocytosis protein 1 OS=Saccharomyces cerevisiae (strain ATCC 204508 / S288c) OX=559292 GN=EDE1 PE=1 SV=2	577	1.32726e+06	868202	1.24389e+06	922011	1.29488e+06	833549	1.2515e+06	1.06878e+06	672035	782873	1.60372e+06	548716	1.46393e+06	402374	1.81278e+06	452468	1.54417e+06	456169	678536	512381	1381	150.7	4.72
P38689	Ribose-phosphate pyrophosphokinase 3 OS=Saccharomyces cerevisiae (strain ATCC 204508 / S288c) OX=559292 GN=PRS3 PE=1 SV=1	577	743486	948725	739280	971029	593543	1.26225e+06	688758	1.31557e+06	1.01687e+06	1.26917e+06	709525	1.31429e+06	390307	1.02444e+06	1.07872e+06	1.03776e+06	957315	1.04939e+06	1.12669e+06	1.07706e+06	320	35.1	8.29
P21524	Ribonucleoside-diphosphate reductase large chain 1 OS=Saccharomyces cerevisiae (strain ATCC 204508 / S288c) OX=559292 GN=RNR1 PE=1 SV=2	576	337009	696482	336896	756069	743757	977938	736254	1.04017e+06	640041	1.08149e+06	621401	1.0006e+06	511198	778177	590500	831472	541685	587305	596485	865708	888	99.5	6.19
P32598	Serine/threonine-protein phosphatase PP1-2 OS=Saccharomyces cerevisiae (strain ATCC 204508 / S288c) OX=559292 GN=GLC7 PE=1 SV=1	576	1.11308e+06	618176	1.26382e+06	681148	1.19821e+06	869937	1.38392e+06	810403	2.09371e+06	1.3139e+06	2.137e+06	1.21712e+06	2.28e+06	1.09061e+06	2.29456e+06	1.09086e+06	2.187e+06	1.12337e+06	2.13807e+06	1.13391e+06	312	35.9	5.49
P40302	Proteasome subunit alpha type-6 OS=Saccharomyces cerevisiae (strain ATCC 204508 / S288c) OX=559292 GN=PRE5 PE=1 SV=1	574	2.14414e+06	1.572e+06	2.06084e+06	1.50353e+06	2.49868e+06	1.78114e+06	2.36739e+06	1.62773e+06	2.63391e+06	1.674e+06	2.61254e+06	1.58284e+06	2.64996e+06	1.37703e+06	2.67667e+06	1.56371e+06	2.712e+06	1.41854e+06	2.68858e+06	1.43781e+06	234	25.6	7.39
P48015	Aminomethyltransferase, mitochondrial OS=Saccharomyces cerevisiae (strain ATCC 204508 / S288c) OX=559292 GN=GCV1 PE=1 SV=2	572	2.87834e+06	1.73348e+06	3.00424e+06	1.68449e+06	339105	1.46449e+06	364194	1.31169e+06	304970	1.07493e+06	356547	1.05825e+06	664872	1.67398e+06	506045	1.49547e+06	474415	1.70363e+06	387946	1.56617e+06	400	44.4	8.84
P33327	NAD-specific glutamate dehydrogenase OS=Saccharomyces cerevisiae (strain ATCC 204508 / S288c) OX=559292 GN=GDH2 PE=1 SV=1	571	608823	34412.7	652236	35847.5	630694	41391	601323	73381.4	672023	149123	1.09101e+06	106373	935117	161745	756507	143832	1.08329e+06	81814.4	785708	80170.3	1092	124.3	5.73
Q12672	60S ribosomal protein L21-B OS=Saccharomyces cerevisiae (strain ATCC 204508 / S288c) OX=559292 GN=RPL21B PE=1 SV=1	569	851022	1.88458e+06	760994	3.33163e+06	1.85053e+06	3.42874e+06	1.29229e+06	4.02294e+06	1.14356e+06	1.27699e+06	1.33498e+06	1.94964e+06	1.30403e+06	1.26596e+06	1.13562e+06	1.59154e+06	1.52021e+06	1.67937e+06	1.66113e+06	1.71051e+06	160	18.3	10.39
Q04697	Glucose-signaling factor 2 OS=Saccharomyces cerevisiae (strain ATCC 204508 / S288c) OX=559292 GN=GSF2 PE=1 SV=1	568	3.87241e+06	3.74813e+06	3.79871e+06	3.20796e+06	2.94442e+06	3.23894e+06	2.87167e+06	2.06649e+06	2.89788e+06	2.76581e+06	3.06963e+06	2.82368e+06	3.05759e+06	2.68246e+06	2.78136e+06	2.95433e+06	3.40312e+06	2.54795e+06	3.72601e+06	2.90649e+06	403	45.8	7.12
P32496	26S proteasome regulatory subunit RPN12 OS=Saccharomyces cerevisiae (strain ATCC 204508 / S288c) OX=559292 GN=RPN12 PE=1 SV=3	565	745820	602403	707521	560362	953730	683733	921024	712956	1.4668e+06	880601	1.45104e+06	750025	1.4509e+06	745342	1.4812e+06	744406	1.31654e+06	739839	1.266e+06	755176	274	31.9	4.92
P53334	Probable family 17 glucosidase SCW4 OS=Saccharomyces cerevisiae (strain ATCC 204508 / S288c) OX=559292 GN=SCW4 PE=1 SV=1	562	1.70667e+06	1.55692e+06	1.68398e+06	2.08502e+06	1.87813e+06	1.8554e+06	2.30276e+06	1.97192e+06	2.9337e+06	2.49101e+06	2.97711e+06	2.71966e+06	2.61803e+06	2.26163e+06	2.85824e+06	2.47809e+06	2.8464e+06	2.72672e+06	3.03807e+06	2.24707e+06	386	40.1	4.83
P05749	60S ribosomal protein L22-A OS=Saccharomyces cerevisiae (strain ATCC 204508 / S288c) OX=559292 GN=RPL22A PE=1 SV=3	561	3.21238e+06	7.77877e+06	3.16895e+06	7.72696e+06	4.04763e+06	8.19698e+06	3.87105e+06	8.26993e+06	3.8431e+06	7.33515e+06	3.8454e+06	7.62177e+06	3.72923e+06	7.3287e+06	3.73858e+06	7.69005e+06	3.73887e+06	7.68595e+06	3.79661e+06	7.69411e+06	121	13.7	6.14
Q06705	Phosphatidylinositol transfer protein CSR1 OS=Saccharomyces cerevisiae (strain ATCC 204508 / S288c) OX=559292 GN=CSR1 PE=1 SV=1	559	558335	735264	549943	740374	605217	709806	584271	721044	1.42812e+06	1.86301e+06	1.31628e+06	1.41844e+06	1.32758e+06	1.56567e+06	1.58042e+06	1.93241e+06	1.38811e+06	1.10894e+06	1.37117e+06	1.44522e+06	408	47.4	6.62
P25384	Transposon Ty2-C Gag-Pol polyprotein OS=Saccharomyces cerevisiae (strain ATCC 204508 / S288c) OX=559292 GN=TY2B-C PE=3 SV=2	558	1.8071e+06	3.52612e+06	1.78386e+06	3.39827e+06	1.17166e+06	3.11701e+06	1.09842e+06	3.04351e+06	353029	1.37887e+06	467623	1.30478e+06	450716	2.47972e+06	362858	2.61658e+06	363835	2.06714e+06	390630	2.17166e+06	1770	202	8.16
P05745	60S ribosomal protein L36-A OS=Saccharomyces cerevisiae (strain ATCC 204508 / S288c) OX=559292 GN=RPL36A PE=1 SV=3	558	94438.2	493152	96531	470169	111824	574709	109026	480771	968758	1.9707e+06	1.02876e+06	2.12851e+06	1.03851e+06	2.18103e+06	970864	2.12448e+06	1.04599e+06	2.66982e+06	1.13207e+06	2.39694e+06	100	11.1	11.59
Q05905	Protein HRI1 OS=Saccharomyces cerevisiae (strain ATCC 204508 / S288c) OX=559292 GN=HRI1 PE=1 SV=1	558	2.74649e+06	4.06698e+06	2.82706e+06	4.23716e+06	3.03112e+06	4.07034e+06	3.18044e+06	4.263e+06	2.83377e+06	3.21179e+06	2.51057e+06	2.8469e+06	2.28666e+06	2.78576e+06	2.46328e+06	3.08405e+06	2.48698e+06	2.85352e+06	3.07815e+06	2.85056e+06	244	27.5	5.21
Q01560	Nucleolar protein 3 OS=Saccharomyces cerevisiae (strain ATCC 204508 / S288c) OX=559292 GN=NPL3 PE=1 SV=1	557	1.10102e+06	1.13951e+06	1.07521e+06	1.09121e+06	1.09819e+06	1.36254e+06	1.14508e+06	1.61397e+06	3.22667e+06	3.15477e+06	3.19208e+06	2.31527e+06	3.17869e+06	2.25636e+06	3.4294e+06	3.16202e+06	3.02568e+06	1.5637e+06	2.53709e+06	1.85713e+06	414	45.4	5.54
P23776	Glucan 1,3-beta-glucosidase I/II OS=Saccharomyces cerevisiae (strain ATCC 204508 / S288c) OX=559292 GN=EXG1 PE=1 SV=1	555	1.25945e+06	971530	1.22437e+06	1.07366e+06	1.42333e+06	1.76326e+06	1.37357e+06	1.71672e+06	1.28103e+06	1.32409e+06	1.24847e+06	1.18043e+06	1.25047e+06	617575	818749	665569	783602	688552	1.05838e+06	775155	448	51.3	4.75
P46680	Actin-interacting protein 1 OS=Saccharomyces cerevisiae (strain ATCC 204508 / S288c) OX=559292 GN=AIP1 PE=1 SV=1	555	627557	299323	672842	264315	891820	535202	812096	486356	1.81476e+06	1.03166e+06	1.67674e+06	942929	1.73327e+06	832566	1.81411e+06	838475	1.77896e+06	844281	1.52663e+06	875982	615	67.3	5.59
P38248	Cell wall protein ECM33 OS=Saccharomyces cerevisiae (strain ATCC 204508 / S288c) OX=559292 GN=ECM33 PE=1 SV=3	550	7.9821e+06	6.06807e+06	7.54369e+06	6.11606e+06	7.33501e+06	6.77303e+06	6.92857e+06	8.0344e+06	3.54384e+06	3.41565e+06	3.8699e+06	3.94144e+06	5.55249e+06	3.09962e+06	3.78583e+06	3.06109e+06	5.9342e+06	3.08423e+06	6.14253e+06	3.40538e+06	429	43.7	4.91
P38988	Mitochondrial GTP/GDP carrier protein 1 OS=Saccharomyces cerevisiae (strain ATCC 204508 / S288c) OX=559292 GN=GGC1 PE=1 SV=1	548	532779	602577	556384	464706	645164	550704	624205	480866	905378	489045	921702	552651	629246	751179	786925	781255	1.02612e+06	703248	740266	786629	300	33.2	10.02
Q12109	Tryptophan--tRNA ligase, cytoplasmic OS=Saccharomyces cerevisiae (strain ATCC 204508 / S288c) OX=559292 GN=WRS1 PE=1 SV=1	545	793209	910054	882016	858183	1.00881e+06	1.00351e+06	773231	955091	1.07216e+06	1.28326e+06	1.05479e+06	1.16811e+06	960423	1.28592e+06	983135	1.27975e+06	876248	1.5288e+06	887831	1.35962e+06	432	49.3	6.81
Q01939	26S proteasome regulatory subunit 8 homolog OS=Saccharomyces cerevisiae (strain ATCC 204508 / S288c) OX=559292 GN=RPT6 PE=1 SV=4	542	1.24101e+06	1.18258e+06	1.16098e+06	885708	1.49309e+06	1.72395e+06	1.56411e+06	1.30406e+06	1.65898e+06	1.57918e+06	1.67997e+06	1.50095e+06	1.61704e+06	1.01209e+06	1.62573e+06	1.13638e+06	1.637e+06	1.1251e+06	1.56001e+06	1.23552e+06	405	45.2	9.01
P06780	GTP-binding protein RHO1 OS=Saccharomyces cerevisiae (strain ATCC 204508 / S288c) OX=559292 GN=RHO1 PE=1 SV=3	541	2.96938e+06	540386	2.8812e+06	605822	3.28557e+06	1.0158e+06	3.0883e+06	742048	2.40374e+06	906418	2.46942e+06	1.19754e+06	2.6985e+06	638304	2.69915e+06	804158	2.70202e+06	743517	2.91197e+06	660403	209	23.1	6.23
P20081	FK506-binding protein 1 OS=Saccharomyces cerevisiae (strain ATCC 204508 / S288c) OX=559292 GN=FPR1 PE=1 SV=2	541	7.75226e+06	4.37552e+06	7.58265e+06	4.14503e+06	8.30555e+06	3.82302e+06	8.40843e+06	3.6323e+06	1.23482e+07	1.23433e+07	1.29295e+07	1.22796e+07	1.47873e+07	1.18267e+07	1.32122e+07	1.17357e+07	1.36139e+07	1.17348e+07	1.17802e+07	1.23367e+07	114	12.2	6.04
P23644	Mitochondrial import receptor subunit TOM40 OS=Saccharomyces cerevisiae (strain ATCC 204508 / S288c) OX=559292 GN=TOM40 PE=1 SV=1	541	1.69986e+06	1.02966e+06	1.64361e+06	1.02675e+06	1.74942e+06	1.14876e+06	1.69137e+06	1.11432e+06	1.8574e+06	1.21091e+06	1.91306e+06	1.22791e+06	2.21108e+06	1.2003e+06	1.93916e+06	1.19511e+06	2.15128e+06	1.24765e+06	1.88605e+06	1.34023e+06	387	42	5.54
P22855	Alpha-mannosidase OS=Saccharomyces cerevisiae (strain ATCC 204508 / S288c) OX=559292 GN=AMS1 PE=1 SV=2	534	1.70797e+06	347481	1.85547e+06	308983	1.35494e+06	337222	1.56773e+06	347706	1.83304e+06	813984	1.53008e+06	348350	1.53303e+06	245703	2.02096e+06	493222	1.33994e+06	42970.7	1.98849e+06	238615	1083	124.4	7.25
P32366	V-type proton ATPase subunit d OS=Saccharomyces cerevisiae (strain ATCC 204508 / S288c) OX=559292 GN=VMA6 PE=1 SV=2	532	1.04807e+06	1.53024e+06	1.04349e+06	1.57678e+06	963676	1.64581e+06	906406	1.58922e+06	1.04199e+06	1.7477e+06	1.05063e+06	1.64895e+06	946082	1.645e+06	958833	1.75969e+06	868493	1.64865e+06	984033	1.71174e+06	345	39.8	4.6
P08679	Citrate synthase, peroxisomal OS=Saccharomyces cerevisiae (strain ATCC 204508 / S288c) OX=559292 GN=CIT2 PE=1 SV=1	531	476005	593985	495658	550503	523271	496562	556834	539496	933108	684073	785136	467137	873483	520502	808578	474225	795767	563815	873771	490995	460	51.4	6.38
Q12074	Spermidine synthase OS=Saccharomyces cerevisiae (strain ATCC 204508 / S288c) OX=559292 GN=SPE3 PE=3 SV=1	530	1.2321e+06	1.99614e+06	1.10892e+06	1.79166e+06	562215	2.61704e+06	615715	2.74484e+06	1.91187e+06	3.31624e+06	1.96821e+06	3.50452e+06	2.35204e+06	3.14672e+06	2.16747e+06	3.00505e+06	2.09029e+06	3.33222e+06	2.00514e+06	3.31404e+06	293	33.3	5.53
P54861	Dynamin-related protein DNM1 OS=Saccharomyces cerevisiae (strain ATCC 204508 / S288c) OX=559292 GN=DNM1 PE=1 SV=1	529	1.2716e+06	769229	1.1937e+06	816333	1.19649e+06	861032	1.24407e+06	1.13902e+06	449853	126599	457210	134437	486535	77746.4	524326	110174	724719	81580.4	615464	73902.4	757	84.9	5.52
P30657	Proteasome subunit beta type-7 OS=Saccharomyces cerevisiae (strain ATCC 204508 / S288c) OX=559292 GN=PRE4 PE=1 SV=1	528	1.67438e+06	902985	1.66909e+06	892735	1.98766e+06	908025	2.09031e+06	843793	2.2389e+06	2.27361e+06	2.26285e+06	2.40538e+06	2.43413e+06	2.11847e+06	2.2296e+06	2.18505e+06	2.36533e+06	2298462	2.23787e+06	2.32899e+06	266	29.4	5.99
P46784	40S ribosomal protein S10-B OS=Saccharomyces cerevisiae (strain ATCC 204508 / S288c) OX=559292 GN=RPS10B PE=1 SV=1	527	9.38299e+06	1.92531e+07	9.66052e+06	1.97352e+07	1.30842e+07	2.18843e+07	1.11651e+07	2.11334e+07	1.1783e+07	1.72311e+07	1.24781e+07	1.82521e+07	1.17733e+07	1.69406e+07	1.18136e+07	1.86678e+07	1.25783e+07	1.78762e+07	1.25733e+07	1.81227e+07	105	12.7	9.07
P32588	Nuclear and cytoplasmic polyadenylated RNA-binding protein PUB1 OS=Saccharomyces cerevisiae (strain ATCC 204508 / S288c) OX=559292 GN=PUB1 PE=1 SV=4	527	3.20385e+06	2.65306e+06	3.10831e+06	2.6363e+06	4.06765e+06	2.94733e+06	3.96937e+06	2.9686e+06	2.39949e+06	1.7666e+06	2.36214e+06	1.68978e+06	2.40836e+06	1.53523e+06	2.44916e+06	1.66374e+06	2.38207e+06	1.51705e+06	2.43173e+06	1.6044e+06	453	50.7	5.11
P53598	Succinate--CoA ligase [ADP-forming] subunit alpha, mitochondrial OS=Saccharomyces cerevisiae (strain ATCC 204508 / S288c) OX=559292 GN=LSC1 PE=1 SV=1	526	2.09389e+06	625080	2.06474e+06	611508	2.17819e+06	630091	2.15866e+06	988945	2.44212e+06	1.12291e+06	2.41861e+06	815505	2.57245e+06	751129	2.53044e+06	898664	2.5466e+06	681880	2.40792e+06	759432	329	35	8.46
Q04062	26S proteasome regulatory subunit RPN9 OS=Saccharomyces cerevisiae (strain ATCC 204508 / S288c) OX=559292 GN=RPN9 PE=1 SV=1	525	735710	696014	700027	673806	910250	752695	924311	678156	5.83762e+06	4.72142e+06	6.22446e+06	5.93635e+06	6.58185e+06	5.12698e+06	5.32589e+06	5.78179e+06	6.61052e+06	5.27022e+06	6.3665e+06	6.13459e+06	393	45.8	5.78
Q12377	26S proteasome regulatory subunit RPN6 OS=Saccharomyces cerevisiae (strain ATCC 204508 / S288c) OX=559292 GN=RPN6 PE=1 SV=3	524	1.34482e+06	990849	1.35352e+06	942398	1.67919e+06	1.07162e+06	1.63467e+06	1.25548e+06	1.74977e+06	1.21425e+06	1.73783e+06	1.1473e+06	1.72146e+06	1.02959e+06	1.66641e+06	982609	1.67477e+06	1.04596e+06	1.6954e+06	1.09559e+06	434	49.7	6.28
Q02486	ARS-binding factor 2, mitochondrial OS=Saccharomyces cerevisiae (strain ATCC 204508 / S288c) OX=559292 GN=ABF2 PE=1 SV=1	523	3.85478e+06	1.88613e+06	3.81251e+06	2.02511e+06	3.88139e+06	2.29766e+06	3.61721e+06	2.52441e+06	5.23571e+06	3.59332e+06	5.44191e+06	3.44246e+06	6.43687e+06	2.94015e+06	6.31649e+06	2.67963e+06	5.26813e+06	3.38546e+06	4.93152e+06	2.94869e+06	183	21.5	9.69
P09457	ATP synthase subunit 5, mitochondrial OS=Saccharomyces cerevisiae (strain ATCC 204508 / S288c) OX=559292 GN=ATP5 PE=1 SV=1	522	6.51285e+06	1.33132e+06	5.75532e+06	633815	8.26586e+06	810693	8.89727e+06	1.85026e+06	6.96441e+06	1.06721e+06	7.21334e+06	875457	8.1084e+06	469463	8.10427e+06	465213	7.83977e+06	498417	6.55804e+06	487477	212	22.8	9.57
P11745	Ran GTPase-activating protein 1 OS=Saccharomyces cerevisiae (strain ATCC 204508 / S288c) OX=559292 GN=RNA1 PE=1 SV=2	522	1.06328e+06	700941	972857	648131	948794	934599	1.06148e+06	747023	467926	410883	344610	458780	492861	392502	415041	329503	367976	519594	420468	343316	407	45.8	4.61
P02309	Histone H4 OS=Saccharomyces cerevisiae (strain ATCC 204508 / S288c) OX=559292 GN=HHF1 PE=1 SV=2	521	1.23133e+07	9.17358e+06	1.21598e+07	9.12885e+06	1.36752e+07	1.07869e+07	1.34248e+07	1.16304e+07	1.65334e+07	1.1036e+07	1.75991e+07	1.12254e+07	1.84278e+07	9.37457e+06	1.69782e+07	9.12256e+06	1.77044e+07	9.3329e+06	1.65333e+07	9.44665e+06	103	11.4	11.36
P30822	Exportin-1 OS=Saccharomyces cerevisiae (strain ATCC 204508 / S288c) OX=559292 GN=CRM1 PE=1 SV=1	520	954231	497009	878253	474153	1.08394e+06	692414	1.06515e+06	730653	1.05595e+06	612247	936468	553820	1.20788e+06	448927	989504	576606	810715	478086	1.18397e+06	491654	1084	124	5.48
Q02821	Importin subunit alpha OS=Saccharomyces cerevisiae (strain ATCC 204508 / S288c) OX=559292 GN=SRP1 PE=1 SV=1	519	1.90795e+06	2.38103e+06	1.86618e+06	1.91595e+06	1.79332e+06	2.19162e+06	1.76388e+06	1.5329e+06	6.40143e+06	7.18216e+06	6.24452e+06	5.75014e+06	6.22525e+06	6.61145e+06	6.34829e+06	6.22359e+06	6.04347e+06	6.38381e+06	5.25672e+06	6.02423e+06	542	60.4	4.91
Q08723	26S proteasome regulatory subunit RPN8 OS=Saccharomyces cerevisiae (strain ATCC 204508 / S288c) OX=559292 GN=RPN8 PE=1 SV=3	519	2.64678e+06	2.73346e+06	2.67281e+06	2.74926e+06	2.61959e+06	2.85768e+06	2.65917e+06	2.82827e+06	3.0214e+06	2.39496e+06	2.97067e+06	2.30738e+06	2.8922e+06	2.12991e+06	2.78178e+06	2.241e+06	2.91537e+06	2.11507e+06	2.95305e+06	2.20714e+06	338	38.3	5.64
P21734	Ubiquitin-conjugating enzyme E2 1 OS=Saccharomyces cerevisiae (strain ATCC 204508 / S288c) OX=559292 GN=UBC1 PE=1 SV=1	519	643811	457978	659252	446007	633589	449542	599821	409797	2.17689e+06	1.50096e+06	1.6847e+06	1.17379e+06	1.63982e+06	1.25755e+06	2.20829e+06	1.25608e+06	1.84124e+06	1.25343e+06	1.892e+06	1.18769e+06	215	24.2	5.24
Q04013	Citrate/oxoglutarate carrier protein OS=Saccharomyces cerevisiae (strain ATCC 204508 / S288c) OX=559292 GN=YHM2 PE=1 SV=1	518	2.21446e+06	2.60604e+06	2.054e+06	2.7963e+06	1.71706e+06	2.89226e+06	1.72141e+06	3.40851e+06	1.02919e+06	1.17073e+06	1.01878e+06	1.27305e+06	1.2261e+06	1.21308e+06	1.08822e+06	1.27944e+06	1.12115e+06	1.18379e+06	1.65061e+06	1.33318e+06	314	34.2	9.88
P0CX26	60S ribosomal protein L43-B OS=Saccharomyces cerevisiae (strain ATCC 204508 / S288c) OX=559292 GN=RPL43B PE=1 SV=1	517	2.24499e+06	7.52805e+06	2.40786e+06	8.43926e+06	3.1702e+06	7.54622e+06	3.21431e+06	9.28667e+06	2.98318e+06	4.90497e+06	3.29756e+06	6.07027e+06	3.52132e+06	5.10125e+06	2.51712e+06	5.67416e+06	2.53857e+06	4.39179e+06	3.15996e+06	4.6145e+06	92	10.1	10.42
Q12337	Transposon Ty2-GR1 Gag-Pol polyprotein OS=Saccharomyces cerevisiae (strain ATCC 204508 / S288c) OX=559292 GN=TY2B-GR1 PE=5 SV=2	516	22946.4	120081	39817	99103.7	29532.6	40754.9	35226.2	51825.2		153131		74330		557775		456654		374288		318713	1770	202	8.31
P17649	4-aminobutyrate aminotransferase OS=Saccharomyces cerevisiae (strain ATCC 204508 / S288c) OX=559292 GN=UGA1 PE=1 SV=2	511	743405	207211	920151	185835	864486	300431	972493	305707	1.4721e+06	643764	1.31746e+06	548353	1.46888e+06	350748	1.64222e+06	425472	1.5228e+06	320308	1.53328e+06	443818	471	52.9	6.8
P54781	Cytochrome P450 61 OS=Saccharomyces cerevisiae (strain ATCC 204508 / S288c) OX=559292 GN=ERG5 PE=1 SV=1	506	492372	258237	848895	469474	596759	482334	848374	607419	2.04252e+06	664076	1.09046e+06	533637	830004	418384	1.36213e+06	248650	1.20845e+06	274925	1.41069e+06	484729	538	61.3	7.91
P38075	Pyridoxamine 5'-phosphate oxidase OS=Saccharomyces cerevisiae (strain ATCC 204508 / S288c) OX=559292 GN=PDX3 PE=1 SV=1	506	1.40979e+06	1.02665e+06	1.25046e+06	1.35073e+06	1.6709e+06	1.07736e+06	1.70403e+06	1.19811e+06	2.76245e+06	1.27675e+06	2.82202e+06	1.26472e+06	2.10857e+06	1.36731e+06	2.33901e+06	1.40467e+06	2.23635e+06	1.28514e+06	2.32393e+06	1.32635e+06	228	26.9	7.49
Q03532	ATP-dependent RNA helicase HAS1 OS=Saccharomyces cerevisiae (strain ATCC 204508 / S288c) OX=559292 GN=HAS1 PE=1 SV=1	505	290464	855309	284127	855428	344747	814991	311677	603708	318975	706055	438500	797279	582685	728081	420023	744468	292705	776779	354174	843459	505	56.7	9.33
P40185	Protein MMF1, mitochondrial OS=Saccharomyces cerevisiae (strain ATCC 204508 / S288c) OX=559292 GN=MMF1 PE=1 SV=1	503	5.79175e+06	3.51651e+06	5.53656e+06	3.54223e+06	5.90083e+06	4.13804e+06	5.96838e+06	4.24404e+06	6.09504e+06	4.23577e+06	6.05331e+06	4.12128e+06	5.1814e+06	3.52697e+06	5.2023e+06	3.77641e+06	5.38707e+06	3.81185e+06	5.20225e+06	3.77086e+06	145	15.9	9.28
P20447	ATP-dependent RNA helicase DBP3 OS=Saccharomyces cerevisiae (strain ATCC 204508 / S288c) OX=559292 GN=DBP3 PE=1 SV=2	503	232741	666314	197683	661926	211679	734725	227576	712818	342131	782376	260646	829717	195755	757801	283310	680175	306422	783966	118307	729429	523	58.8	9.13
P32379	Proteasome subunit alpha type-5 OS=Saccharomyces cerevisiae (strain ATCC 204508 / S288c) OX=559292 GN=PUP2 PE=1 SV=2	498	1.76184e+06	1.32267e+06	1.81115e+06	1.33565e+06	2.08908e+06	1.40978e+06	2.12394e+06	1.49756e+06	2.46327e+06	1.70782e+06	2.42801e+06	1.60947e+06	2.5169e+06	1.37557e+06	2.52509e+06	1.33581e+06	2.48662e+06	1.39485e+06	2.32821e+06	1.39029e+06	260	28.6	4.73
P23337	Glycogen [starch] synthase isoform 1 OS=Saccharomyces cerevisiae (strain ATCC 204508 / S288c) OX=559292 GN=GSY1 PE=1 SV=3	495	1.48123e+06	723723	1.46349e+06	765482	2.33325e+06	823449	2.26213e+06	867654	1.46428e+06	897277	1.7289e+06	1.07124e+06	2.08207e+06	874234	1.78196e+06	843850	1.66389e+06	1.03851e+06	1.7015e+06	1.02219e+06	708	80.5	6.02
P40327	26S proteasome regulatory subunit 4 homolog OS=Saccharomyces cerevisiae (strain ATCC 204508 / S288c) OX=559292 GN=RPT2 PE=1 SV=3	494	975183	1.12317e+06	953136	1.63616e+06	1.21699e+06	1.16242e+06	1.25278e+06	1.84469e+06	1.49537e+06	1.19085e+06	1.4151e+06	1.15084e+06	1.35568e+06	992075	1.40704e+06	1.02573e+06	1.36215e+06	1.05732e+06	1.26217e+06	1.13377e+06	437	48.8	6.04
P07258	Carbamoyl-phosphate synthase arginine-specific small chain OS=Saccharomyces cerevisiae (strain ATCC 204508 / S288c) OX=559292 GN=CPA1 PE=1 SV=1	491	253854	1.10689e+06	240885	1.0786e+06	107341	1.22869e+06	39697.1	1.13531e+06	476037	2.1286e+06	733680	2.45687e+06	606844	2.28842e+06	462509	1.80687e+06	650507	2.62078e+06	646257	2.15114e+06	411	45.3	7.3
P53128	Methylenetetrahydrofolate reductase 2 OS=Saccharomyces cerevisiae (strain ATCC 204508 / S288c) OX=559292 GN=MET13 PE=1 SV=2	490	400750	784827	384070	732958	617304	846687	605848	754937	1.06047e+06	1.11846e+06	926763	1.09736e+06	680387	1.10519e+06	769920	1.28411e+06	798822	1.27588e+06	938362	1.22457e+06	600	68.5	5.8
Q12464	RuvB-like protein 2 OS=Saccharomyces cerevisiae (strain ATCC 204508 / S288c) OX=559292 GN=RVB2 PE=1 SV=1	489	2.55853e+06	585521	2.68859e+06	688878	2.71956e+06	715786	2.96582e+06	896459	1.84591e+06	1.78106e+06	1.85321e+06	1.69932e+06	1.9621e+06	1.71327e+06	1.96451e+06	1.74643e+06	2.08783e+06	1.58733e+06	2.10292e+06	1.78387e+06	471	51.6	5.31
P38715	NADPH-dependent aldose reductase GRE3 OS=Saccharomyces cerevisiae (strain ATCC 204508 / S288c) OX=559292 GN=GRE3 PE=1 SV=1	489	1.08243e+06	652400	1.10587e+06	701629	1.97578e+06	791896	2.07102e+06	932620	2.03787e+06	1.07089e+06	2.12013e+06	921288	2.14109e+06	580744	2.11736e+06	615972	2.26478e+06	618200	2.15013e+06	623405	327	37.1	7.08
Q3E792	40S ribosomal protein S25-A OS=Saccharomyces cerevisiae (strain ATCC 204508 / S288c) OX=559292 GN=RPS25A PE=1 SV=1	481	6.95646e+06	1.61967e+07	6.86414e+06	1.6196e+07	8.8638e+06	1.74018e+07	9.13184e+06	1.74402e+07	1.17071e+07	1.95607e+07	1.14956e+07	1.96507e+07	1.13091e+07	1.87524e+07	1.15241e+07	1.94326e+07	1.11721e+07	1.89603e+07	1.11882e+07	1.85606e+07	108	12	10.32
P38264	SRP-independent targeting protein 3 OS=Saccharomyces cerevisiae (strain ATCC 204508 / S288c) OX=559292 GN=PHO88 PE=1 SV=1	481	3.63711e+06	4.6993e+06	3.30159e+06	8.83334e+06	2.35803e+06	4.76168e+06	2.22283e+06	5.03943e+06	3.57899e+06	6.16932e+06	3.64211e+06	6.53585e+06	4.02744e+06	5.8302e+06	3.76636e+06	6.40601e+06	3.61403e+06	6.39732e+06	3.90465e+06	6.47383e+06	188	21.1	9.19
P09440	C-1-tetrahydrofolate synthase, mitochondrial OS=Saccharomyces cerevisiae (strain ATCC 204508 / S288c) OX=559292 GN=MIS1 PE=1 SV=1	479	90958.9	58501.6	97604	307759	150680	105291	94152.6	251808	429198	262749	428761	261705	336139	206311	329997	165356	293384	295832	368487	212630	975	106.2	8.66
P35719	Uncharacterized protein MRP8 OS=Saccharomyces cerevisiae (strain ATCC 204508 / S288c) OX=559292 GN=MRP8 PE=1 SV=1	479	2.83019e+06	755435	2.87237e+06	725977	3.04896e+06	953939	3.07558e+06	941223	3.11152e+06	1.21703e+06	3.0188e+06	1.05978e+06	3.35977e+06	701526	3.64375e+06	724382	3.40695e+06	708840	3.54694e+06	720099	219	25.1	4.79
Q12230	Sphingolipid long chain base-responsive protein LSP1 OS=Saccharomyces cerevisiae (strain ATCC 204508 / S288c) OX=559292 GN=LSP1 PE=1 SV=1	477	2.70371e+06	834763	2.76493e+06	847927	2.33984e+06	1.18015e+06	2.65443e+06	1.34857e+06	1.66143e+06	851193	1.92083e+06	721384	2.30377e+06	405279	1.84741e+06	378713	2.32056e+06	418528	1.46441e+06	479186	341	38	4.7
P15454	Guanylate kinase OS=Saccharomyces cerevisiae (strain ATCC 204508 / S288c) OX=559292 GN=GUK1 PE=1 SV=2	476	3.05576e+06	3.58471e+06	3.33024e+06	3.24573e+06	4.72852e+06	3.91764e+06	4.97313e+06	4.074e+06	1.65128e+06	1.09778e+06	1.75903e+06	1.14507e+06	1.75936e+06	1.0786e+06	1.5523e+06	926594	1.6597e+06	1.05459e+06	1.71887e+06	1.03695e+06	187	20.6	7.18
Q08971	Protein PBDC1 homolog OS=Saccharomyces cerevisiae (strain ATCC 204508 / S288c) OX=559292 GN=YPL225W PE=1 SV=1	474	2.5589e+06	1.29939e+06	2.44153e+06	1.40991e+06	2.37269e+06	1.64193e+06	2.14693e+06	1.66376e+06	2.00603e+06	1.54509e+06	2.03098e+06	1.52149e+06	2.26044e+06	1.21288e+06	2.15877e+06	1.40292e+06	2.22324e+06	1.29154e+06	2.26418e+06	1.2714e+06	146	17.4	5.3
P22217	Thioredoxin-1 OS=Saccharomyces cerevisiae (strain ATCC 204508 / S288c) OX=559292 GN=TRX1 PE=1 SV=3	474	9.15254e+06	3.86293e+06	9.9771e+06	2.99321e+06	1.14392e+07	3.28997e+06	1.24322e+07	2.99578e+06	9.78271e+06	4.8419e+06	1.0647e+07	5.26562e+06	1.19658e+07	5.36889e+06	9.42411e+06	4.2568e+06	1.03446e+07	5.78156e+06	8.90502e+06	5.52562e+06	103	11.2	4.93
P38427	Trehalose synthase complex regulatory subunit TSL1 OS=Saccharomyces cerevisiae (strain ATCC 204508 / S288c) OX=559292 GN=TSL1 PE=1 SV=1	474	1.2845e+06	333466	1.61201e+06	414621	1.54107e+06	515652	1.71494e+06	519270	1.76966e+06	729082	1.83974e+06	651088	1.72368e+06	453203	1.89027e+06	465983	1.78329e+06	435467	1.80611e+06	559398	1098	122.9	6.64
P32340	Rotenone-insensitive NADH-ubiquinone oxidoreductase, mitochondrial OS=Saccharomyces cerevisiae (strain ATCC 204508 / S288c) OX=559292 GN=NDI1 PE=1 SV=1	470	776914	33072.5	895002	39081.4	1.01239e+06	45457.2	1.06844e+06	40907.2	2.50567e+06	925674	2.44273e+06	653952	2.53173e+06	671058	2.54894e+06	1.07413e+06	2.68822e+06	371804	2.40069e+06	669343	513	57.2	9.44
P13298	Orotate phosphoribosyltransferase 1 OS=Saccharomyces cerevisiae (strain ATCC 204508 / S288c) OX=559292 GN=URA5 PE=1 SV=2	467	4.05211e+06	2.50061e+06	3.96613e+06	2.39151e+06	4.12468e+06	3.01113e+06	4.16709e+06	3.08794e+06	3.65204e+06	2.8743e+06	3.91917e+06	2.83569e+06	3.78183e+06	1.74999e+06	3.76411e+06	2.00429e+06	3.65398e+06	1.85927e+06	3.47704e+06	1.83791e+06	226	24.6	6.05
P38061	60S ribosomal protein L32 OS=Saccharomyces cerevisiae (strain ATCC 204508 / S288c) OX=559292 GN=RPL32 PE=1 SV=1	467	7.80151e+06	2.26079e+07	8.04051e+06	2.24005e+07	1.06175e+07	2.36746e+07	9.81238e+06	2.55346e+07	1.44897e+07	2.61192e+07	1.51235e+07	2.80969e+07	1.52031e+07	2.59377e+07	1.4388e+07	2.77644e+07	1.569e+07	2.79254e+07	1.60424e+07	2.98423e+07	130	14.8	11.17
P08518	DNA-directed RNA polymerase II subunit RPB2 OS=Saccharomyces cerevisiae (strain ATCC 204508 / S288c) OX=559292 GN=RPB2 PE=1 SV=2	466	306520	131395	201521	236667	100539	97936.5	112725	144597	1.72035e+06	283720	1.50333e+06	293062	1.53747e+06	198210	1.47736e+06	295003	1.513e+06	292220	1.36184e+06	236391	1224	138.7	6.52
P31382	Dolichyl-phosphate-mannose--protein mannosyltransferase 2 OS=Saccharomyces cerevisiae (strain ATCC 204508 / S288c) OX=559292 GN=PMT2 PE=1 SV=2	464	436712	565783	474299	824941	517510	626224	556789	734909	1.37493e+06	1.34582e+06	1.40095e+06	1.2021e+06	1.35874e+06	1.3644e+06	1.30506e+06	1.51264e+06	1.26086e+06	1.35124e+06	1.4727e+06	1.42868e+06	759	86.8	7.71
P39968	Vacuolar protein 8 OS=Saccharomyces cerevisiae (strain ATCC 204508 / S288c) OX=559292 GN=VAC8 PE=1 SV=3	464	495481	238212	525672	225695	544108	297211	602421	323936	1.18696e+06	686671	1.26197e+06	650301	1.19879e+06	539725	1.23938e+06	476491	1.08769e+06	520461	1.13557e+06	512503	578	63.2	5.14
Q12265	Ribose-phosphate pyrophosphokinase 5 OS=Saccharomyces cerevisiae (strain ATCC 204508 / S288c) OX=559292 GN=PRS5 PE=1 SV=1	461	554899	449847	558913	2.33654e+06	633785	510763	691890	473942	812953	638164	812847	986123	893658	857526	883828	852539	846920	939974	878525	911938	496	53.5	7.28
P43588	Ubiquitin carboxyl-terminal hydrolase RPN11 OS=Saccharomyces cerevisiae (strain ATCC 204508 / S288c) OX=559292 GN=RPN11 PE=1 SV=1	461	1.71913e+06	1.42107e+06	1.65807e+06	1.39961e+06	2.01775e+06	1.59959e+06	2.07235e+06	1.55596e+06	2.05842e+06	1.5785e+06	2.02307e+06	1.41272e+06	2.00563e+06	1.13524e+06	2.00656e+06	1.36369e+06	2.03521e+06	1.1682e+06	2.04765e+06	1.26331e+06	306	34.4	6.19
P32628	UV excision repair protein RAD23 OS=Saccharomyces cerevisiae (strain ATCC 204508 / S288c) OX=559292 GN=RAD23 PE=1 SV=1	460	896612	947719	829235	970798	1.11266e+06	1.14907e+06	969559	1.18931e+06	1.29994e+06	1.29969e+06	1.24994e+06	1.23188e+06	1.3297e+06	1.20436e+06	1.41371e+06	1.30023e+06	1.33566e+06	1.03894e+06	1.29632e+06	1.15459e+06	398	42.3	4.32
P36114	IML2-like protein YKR018C OS=Saccharomyces cerevisiae (strain ATCC 204508 / S288c) OX=559292 GN=YKR018C PE=1 SV=1	460	1.17267e+06	673732	1.20209e+06	660292	1.27921e+06	632258	1.28585e+06	691953	1.99942e+06	1.65767e+06	2.10747e+06	1.73752e+06	2.33754e+06	1.63376e+06	2.09e+06	1.68892e+06	2.07037e+06	1.71422e+06	2.17823e+06	1.63819e+06	725	81.7	5.16
P53312	Succinate--CoA ligase [ADP-forming] subunit beta, mitochondrial OS=Saccharomyces cerevisiae (strain ATCC 204508 / S288c) OX=559292 GN=LSC2 PE=1 SV=1	459	2.14255e+06	141825	2.13519e+06	111597	2.12739e+06	381429	2.15574e+06	351940	1.58694e+06	395530	1.74231e+06	293144	1.77715e+06	198112	1.67895e+06	255779	1.69246e+06	212794	1.37523e+06	221325	427	46.9	7.47
P36775	Lon protease homolog, mitochondrial OS=Saccharomyces cerevisiae (strain ATCC 204508 / S288c) OX=559292 GN=PIM1 PE=1 SV=2	459	525854	596707	517479	467694	538848	488201	656162	486335	776307	584126	953601	363026	731279	373121	833755	1.02186e+06	1.44986e+06	175726	824729	862759	1133	127	5.59
P40202	Superoxide dismutase 1 copper chaperone OS=Saccharomyces cerevisiae (strain ATCC 204508 / S288c) OX=559292 GN=CCS1 PE=1 SV=1	457	1.11769e+06	1.07141e+06	1.15131e+06	1.79677e+06	854853	1.25649e+06	841759	1.94212e+06	3.05206e+06	3.72394e+06	3.12662e+06	3.58068e+06	3.03186e+06	3.53162e+06	3.41742e+06	3.52194e+06	2.96206e+06	3.21277e+06	3.04959e+06	3.2055e+06	249	27.3	6.67
P31787	Acyl-CoA-binding protein OS=Saccharomyces cerevisiae (strain ATCC 204508 / S288c) OX=559292 GN=ACB1 PE=1 SV=3	456	2.45962e+06	495088	2.82408e+06	398534	3.29957e+06	587569	3.86404e+06	440738	8.56383e+06	2.04115e+06	1.08653e+07	2.02371e+06	1.1614e+07	2.00863e+06	8.86362e+06	1.48176e+06	9.73319e+06	1.85726e+06	6.68281e+06	1.78007e+06	87	10.1	4.92
P39940	E3 ubiquitin-protein ligase RSP5 OS=Saccharomyces cerevisiae (strain ATCC 204508 / S288c) OX=559292 GN=RSP5 PE=1 SV=1	455	1.00022e+06	1.66156e+06	1.05759e+06	1.70014e+06	1.19382e+06	1.71683e+06	1.27895e+06	1.68694e+06	1.32069e+06	1.56899e+06	1.36043e+06	1.49947e+06	1.31325e+06	1.62271e+06	1.35029e+06	1.5512e+06	1.25267e+06	1.53699e+06	1.0805e+06	1.51316e+06	809	91.8	6.7
P37898	Alanine/arginine aminopeptidase OS=Saccharomyces cerevisiae (strain ATCC 204508 / S288c) OX=559292 GN=AAP1 PE=1 SV=2	454	128116	249759	113644	216329	158247	209234	183379	240194	494918	691238	915685	427911	382033	440703	491870	443189	488362	414199	977597	444890	856	97.6	5.26
P09064	Eukaryotic translation initiation factor 2 subunit beta OS=Saccharomyces cerevisiae (strain ATCC 204508 / S288c) OX=559292 GN=SUI3 PE=1 SV=2	454	743023	1.14514e+06	762225	2.40139e+06	693311	1.16001e+06	752190	1.1918e+06	1.1095e+06	1.36862e+06	1.10392e+06	1.28953e+06	996807	1.24597e+06	1.1358e+06	1.31761e+06	1.09053e+06	1.28167e+06	1.00337e+06	1.22866e+06	285	31.6	9.5
P23638	Proteasome subunit alpha type-3 OS=Saccharomyces cerevisiae (strain ATCC 204508 / S288c) OX=559292 GN=PRE9 PE=1 SV=1	454	440306	323576	467868	377837	578183	482217	742064	492188	2.7866e+06	2.24827e+06	2.68682e+06	1.67416e+06	2.58979e+06	1.76657e+06	3.00303e+06	2.05459e+06	2.87159e+06	1.38013e+06	2.6833e+06	1.60983e+06	258	28.7	5.22
P23639	Proteasome subunit alpha type-2 OS=Saccharomyces cerevisiae (strain ATCC 204508 / S288c) OX=559292 GN=PRE8 PE=1 SV=1	452	2.08016e+06	2.30786e+06	2.18901e+06	2.22434e+06	1.68252e+06	2.18793e+06	1.76357e+06	2.12438e+06	2.69808e+06	2.61132e+06	2.80743e+06	2.40988e+06	2.83249e+06	2.75553e+06	3.02564e+06	2.85468e+06	2.84625e+06	2.54202e+06	2.78611e+06	2.6739e+06	250	27.1	5.72
P32466	Low-affinity glucose transporter HXT3 OS=Saccharomyces cerevisiae (strain ATCC 204508 / S288c) OX=559292 GN=HXT3 PE=1 SV=1	449	45653.8	3.70089e+06	42542.5	4.29895e+06	22896.5	4.73333e+06	48944.3	4.58186e+06	104293	4.88793e+06	57179.4	4.16442e+06	61133.6	3.7824e+06	63987.2	4.83426e+06	148206	3.97551e+06	71322.9	4.3659e+06	567	62.5	7.08
P16622	Ferrochelatase, mitochondrial OS=Saccharomyces cerevisiae (strain ATCC 204508 / S288c) OX=559292 GN=HEM15 PE=1 SV=1	447	685499	340267	624874	337224	903531	403595	884318	433876	1.85448e+06	858470	1.66286e+06	739216	1.69106e+06	539674	1.8211e+06	622018	1.62009e+06	523606	1.55654e+06	626750	393	44.6	9.03
P25293	Nucleosome assembly protein OS=Saccharomyces cerevisiae (strain ATCC 204508 / S288c) OX=559292 GN=NAP1 PE=1 SV=2	447	2.87658e+06	6.65733e+06	2.70892e+06	6.59003e+06	3.80979e+06	7.40913e+06	3.73783e+06	7.3833e+06	1.56217e+06	1.38274e+06	1.52879e+06	1.2042e+06	1.51204e+06	1.09978e+06	1.66135e+06	1.06029e+06	1.58846e+06	1.01607e+06	1.53943e+06	1.15099e+06	417	47.9	4.34
P25373	Glutaredoxin-1 OS=Saccharomyces cerevisiae (strain ATCC 204508 / S288c) OX=559292 GN=GRX1 PE=1 SV=1	447	3.96324e+06	659352	4.53838e+06	419606	6.07591e+06	628881	6.13192e+06	536899	4.25377e+06	789379	4.57305e+06	562078	5.18779e+06	696709	3.93295e+06	610476	4.54859e+06	793001	4.18835e+06	738501	110	12.4	5.06
P39714	(R,R)-butanediol dehydrogenase OS=Saccharomyces cerevisiae (strain ATCC 204508 / S288c) OX=559292 GN=BDH1 PE=1 SV=2	447	3.60385e+06	894480	3.90776e+06	898271	1.69346e+06	691681	1.91478e+06	666424	1.50399e+06	411290	1.07038e+06	488998	1.22121e+06	579822	1.22788e+06	479770	1.20496e+06	667751	1.17465e+06	556180	382	41.6	6.57
P17555	Adenylyl cyclase-associated protein OS=Saccharomyces cerevisiae (strain ATCC 204508 / S288c) OX=559292 GN=SRV2 PE=1 SV=1	444	1.67346e+06	1.39702e+06	1.64742e+06	1.10595e+06	2.28352e+06	1.65798e+06	1.46304e+06	1.3661e+06	774999	933966	1.09425e+06	562356	1.1603e+06	758296	1.16465e+06	858634	1.06393e+06	796978	1.23017e+06	813434	526	57.5	5.64
P07274	Profilin OS=Saccharomyces cerevisiae (strain ATCC 204508 / S288c) OX=559292 GN=PFY1 PE=1 SV=2	443	5.91156e+06	3.204e+06	5.56319e+06	3.10396e+06	5.9643e+06	3.18197e+06	5.809e+06	2.49095e+06	6.28683e+06	3.46022e+06	6.32277e+06	2.42323e+06	7.18886e+06	3.26276e+06	6.52983e+06	3.2697e+06	6.74654e+06	2.89846e+06	6.10444e+06	2.78802e+06	126	13.7	5.8
Q06440	Coronin-like protein OS=Saccharomyces cerevisiae (strain ATCC 204508 / S288c) OX=559292 GN=CRN1 PE=1 SV=1	443	1.75282e+06	2.27756e+06	1.37259e+06	2.47954e+06	1.87213e+06	2.46554e+06	1.78857e+06	2.29023e+06	3.09487e+06	3.96755e+06	3.18885e+06	3.74782e+06	2.94391e+06	3.50518e+06	3.00897e+06	3.5456e+06	3.22738e+06	3.65632e+06	3.5944e+06	3.61649e+06	651	72.5	5.88
P16649	General transcriptional corepressor TUP1 OS=Saccharomyces cerevisiae (strain ATCC 204508 / S288c) OX=559292 GN=TUP1 PE=1 SV=2	440	1.35903e+06	1.81321e+06	1.43526e+06	1.46778e+06	2.1743e+06	1.80745e+06	2.21126e+06	1.07749e+06	1.80653e+06	929436	1.60752e+06	914794	1.81003e+06	290999	1.79891e+06	795981	1.71327e+06	585205	1.79483e+06	638388	713	78.3	5.68
P50085	Prohibitin-2 OS=Saccharomyces cerevisiae (strain ATCC 204508 / S288c) OX=559292 GN=PHB2 PE=1 SV=2	440	1.04657e+06	367931	1.08713e+06	388683	1.09327e+06	363085	1.17268e+06	507707	1.55903e+06	604905	1.75393e+06	599551	1.93197e+06	435643	1.77717e+06	394032	1.82757e+06	543503	1.46684e+06	481278	310	34.4	9.92
P40961	Prohibitin-1 OS=Saccharomyces cerevisiae (strain ATCC 204508 / S288c) OX=559292 GN=PHB1 PE=1 SV=2	439	1.68779e+06	604316	1.79107e+06	554476	1.83021e+06	638544	1.89174e+06	700140	2.46634e+06	855499	2.49029e+06	796138	3.06257e+06	656883	2.80349e+06	761098	2.86077e+06	725635	2.37504e+06	688254	287	31.4	8.25
P48836	V-type proton ATPase subunit G OS=Saccharomyces cerevisiae (strain ATCC 204508 / S288c) OX=559292 GN=VMA10 PE=1 SV=1	439	1.96443e+06	2.71118e+06	1.92009e+06	2.71728e+06	2.43659e+06	2.75021e+06	2.1539e+06	2.98808e+06	2.4447e+06	3.39267e+06	2.06109e+06	3.58159e+06	1.76249e+06	3.36435e+06	2.17273e+06	3.29475e+06	2.21733e+06	3.14031e+06	2.73305e+06	3.33214e+06	114	12.7	8.98
Q08245	Protein ZEO1 OS=Saccharomyces cerevisiae (strain ATCC 204508 / S288c) OX=559292 GN=ZEO1 PE=1 SV=3	438	1.39438e+06	852410	1.36021e+06	705669	1.9741e+06	1.07406e+06	1.80403e+06	820038	2.95205e+06	2.38222e+06	3.29987e+06	2.54873e+06	3.46086e+06	2.54688e+06	2.5355e+06	1.71913e+06	3.2044e+06	2.20264e+06	1.4814e+06	2.04766e+06	113	12.6	5.43
P07278	cAMP-dependent protein kinase regulatory subunit OS=Saccharomyces cerevisiae (strain ATCC 204508 / S288c) OX=559292 GN=BCY1 PE=1 SV=4	436	2.26577e+06	463026	2.33257e+06	870943	3.09052e+06	518307	3.15408e+06	613865	2.54064e+06	637987	2.70344e+06	524747	2.77805e+06	427834	2.89577e+06	444799	3.01829e+06	504162	2.7235e+06	480998	416	47.2	7.94
P00445	Superoxide dismutase [Cu-Zn] OS=Saccharomyces cerevisiae (strain ATCC 204508 / S288c) OX=559292 GN=SOD1 PE=1 SV=2	436	2.65212e+06	1.35066e+06	2.83531e+06	2.34651e+06	2.51115e+06	1.41529e+06	2.46308e+06	1.40616e+06	7.55437e+06	4.28856e+06	7.61162e+06	3.81041e+06	9.77172e+06	4.07504e+06	8.7598e+06	3.31619e+06	9.22243e+06	4.27849e+06	6.64689e+06	3.77323e+06	154	15.8	6
P38627	CTP synthase 2 OS=Saccharomyces cerevisiae (strain ATCC 204508 / S288c) OX=559292 GN=URA8 PE=1 SV=4	434	554104	94893.8	544746	150981	739862	183517	749847	171130	1.99806e+06	2.78536e+06	1.82951e+06	2.06887e+06	1.61277e+06	2.52623e+06	1.84881e+06	2.49545e+06	1.58241e+06	2.42452e+06	1.55644e+06	2.25888e+06	578	64.5	5.64
P38426	Trehalose synthase complex regulatory subunit TPS3 OS=Saccharomyces cerevisiae (strain ATCC 204508 / S288c) OX=559292 GN=TPS3 PE=1 SV=3	432	299542	703727	355755	564490	679481	600515	654969	729003	762669	907237	842297	286698	708468	421468	758693	732761	616139	119732	724753	427699	1054	118.8	6.37
P07703	DNA-directed RNA polymerases I and III subunit RPAC1 OS=Saccharomyces cerevisiae (strain ATCC 204508 / S288c) OX=559292 GN=RPC40 PE=1 SV=1	430	819297	1.18792e+06	767652	1.1537e+06	915867	1.16061e+06	818107	1.28474e+06	491585	603240	87644.8	556299	216513	507173	481316	541157	140665	513236	178228	484650	335	37.7	5.52
P40850	Post-transcriptional regulator MKT1 OS=Saccharomyces cerevisiae (strain ATCC 204508 / S288c) OX=559292 GN=MKT1 PE=1 SV=2	428	755712	712099	740944	730506	891549	809438	878451	833691	837922	668924	723067	621481	721881	582527	828494	619468	787691	556841	772217	586507	830	94.4	5.62
Q04344	Hit family protein 1 OS=Saccharomyces cerevisiae (strain ATCC 204508 / S288c) OX=559292 GN=HNT1 PE=1 SV=2	427	2.59386e+06	1.16422e+06	2.47114e+06	1.02329e+06	2.31489e+06	917316	2.43207e+06	1.09318e+06	3.80407e+06	1.6197e+06	3.68244e+06	1.61668e+06	3.75594e+06	1.5829e+06	3.39696e+06	648534	3.72891e+06	1.67772e+06	3.51507e+06	1.41053e+06	158	17.7	6.95
P52893	Probable alanine aminotransferase, mitochondrial OS=Saccharomyces cerevisiae (strain ATCC 204508 / S288c) OX=559292 GN=ALT1 PE=1 SV=1	427	3.58727e+06	788054	3.21827e+06	886204	1.69751e+06	775176	1.58003e+06	918829	1.75456e+06	735114	1.66629e+06	686755	1.7386e+06	663666	1.86432e+06	691159	2.0072e+06	634088	1.76568e+06	684552	592	66.4	7.02
Q12480	Probable electron transfer flavoprotein subunit alpha, mitochondrial OS=Saccharomyces cerevisiae (strain ATCC 204508 / S288c) OX=559292 GN=AIM45 PE=1 SV=1	427	1.0789e+06	540178	1.12923e+06	341219	904212	376600	903170	356638	2.39979e+06	929995	2.70904e+06	658322	2.97825e+06	586036	2.83349e+06	881650	2.75153e+06	572836	2.63037e+06	635303	344	36.8	8.51
P53731	Actin-related protein 2/3 complex subunit 2 OS=Saccharomyces cerevisiae (strain ATCC 204508 / S288c) OX=559292 GN=ARC35 PE=1 SV=1	426	949118	585259	917107	572651	1.09246e+06	620719	1.07201e+06	648022	1.82279e+06	966925	1.68506e+06	1.00409e+06	1.51276e+06	947025	1.82025e+06	1.1418e+06	1.60016e+06	905343	1.64873e+06	1.06841e+06	342	39.5	6.81
P05744	60S ribosomal protein L33-A OS=Saccharomyces cerevisiae (strain ATCC 204508 / S288c) OX=559292 GN=RPL33A PE=1 SV=3	425	6.59986e+06	1.9599e+07	6.83444e+06	1.95474e+07	9.34444e+06	2.15898e+07	8.49859e+06	2.29359e+07	1.03832e+07	1.9273e+07	1.06188e+07	1.97625e+07	9.86487e+06	1.81645e+07	9.90632e+06	1.98192e+07	1.02409e+07	1.88219e+07	1.06734e+07	2.01931e+07	107	12.1	11.08
P30902	ATP synthase subunit d, mitochondrial OS=Saccharomyces cerevisiae (strain ATCC 204508 / S288c) OX=559292 GN=ATP7 PE=1 SV=2	425	3.60955e+06	478174	3.73355e+06	347273	4.40605e+06	523564	4.17211e+06	555958	4.87432e+06	436097	4.84758e+06	437710	5.84989e+06	306043	5.41679e+06	321360	5.39522e+06	326318	4.45268e+06	324557	174	19.8	8.94
P21242	Probable proteasome subunit alpha type-7 OS=Saccharomyces cerevisiae (strain ATCC 204508 / S288c) OX=559292 GN=PRE10 PE=1 SV=2	424	2.71876e+06	1.88303e+06	2.66907e+06	1.77871e+06	2.9301e+06	1.9341e+06	2.90125e+06	2.02255e+06	2.81184e+06	2.01068e+06	2.7552e+06	1.82049e+06	2.81923e+06	1.61041e+06	2.93051e+06	1.7255e+06	2.87478e+06	1.69595e+06	2.74215e+06	1.72797e+06	288	31.5	5.19
Q12250	26S proteasome regulatory subunit RPN5 OS=Saccharomyces cerevisiae (strain ATCC 204508 / S288c) OX=559292 GN=RPN5 PE=1 SV=3	418	7.09669e+07	6.33345e+07	7.16146e+07	6.42325e+07	6.76776e+07	4.6539e+07	6.74629e+07	4.78428e+07	3.64461e+07	2.66009e+07	3.88892e+07	2.5439e+07	4.01781e+07	3.58836e+07	4.20895e+07	3.53042e+07	4.25396e+07	3.25767e+07	4.13323e+07	3.24893e+07	445	51.7	6.13
P43603	LAS seventeen-binding protein 3 OS=Saccharomyces cerevisiae (strain ATCC 204508 / S288c) OX=559292 GN=LSB3 PE=1 SV=3	417	201198	165226	181009	159083	255139	123048	273177	155187	690800	343550	747665	500939	688502	301341	787753	568382	653248	311104	638997	310825	459	49.3	7.96
P53131	Pre-mRNA-splicing factor ATP-dependent RNA helicase PRP43 OS=Saccharomyces cerevisiae (strain ATCC 204508 / S288c) OX=559292 GN=PRP43 PE=1 SV=1	416	3.28746e+06	2.17473e+06	3.23153e+06	2.15112e+06	3.51779e+06	2.12421e+06	3.58001e+06	2.10977e+06	2.98045e+06	2.41899e+06	3.14148e+06	2.3939e+06	3.7332e+06	2.33246e+06	3.10083e+06	2.22397e+06	3.25925e+06	2.15525e+06	2.73953e+06	2.26013e+06	767	87.5	6.42
P41056	60S ribosomal protein L33-B OS=Saccharomyces cerevisiae (strain ATCC 204508 / S288c) OX=559292 GN=RPL33B PE=1 SV=2	415	2.02069e+06	4.0769e+06	1.88233e+06	4.03219e+06	2.49517e+06	4.11233e+06	2.39852e+06	4.15039e+06	2.52733e+06	3.71358e+06	2.50205e+06	3.75691e+06	2.54667e+06	3.80008e+06	2.54854e+06	4.02588e+06	2.53385e+06	3.85396e+06	2.58346e+06	4.03529e+06	107	12.2	11.08
P40032	Prolyl 3,4-dihydroxylase TPA1 OS=Saccharomyces cerevisiae (strain ATCC 204508 / S288c) OX=559292 GN=TPA1 PE=1 SV=1	414	636394	480995	630972	527996	672169	508438	642436	511381	327192	595688	335035	588665	321657	529210	363487	532721	349267	545150	326405	539935	644	74	5.39
P06787	Calmodulin OS=Saccharomyces cerevisiae (strain ATCC 204508 / S288c) OX=559292 GN=CMD1 PE=1 SV=1	412	2.81151e+06	2.45815e+06	2.7497e+06	2.72182e+06	3.22325e+06	2.8433e+06	3.10509e+06	3.0616e+06	2.22233e+06	1.67297e+06	2.27462e+06	1.83749e+06	2.31945e+06	1.24351e+06	2.04361e+06	1.49435e+06	2.26052e+06	1.58111e+06	2.32596e+06	1.5935e+06	147	16.1	4.3
P15873	Proliferating cell nuclear antigen OS=Saccharomyces cerevisiae (strain ATCC 204508 / S288c) OX=559292 GN=POL30 PE=1 SV=1	412	1.40327e+06	1.02241e+06	1.32152e+06	1.04614e+06	1.70445e+06	1.36611e+06	1.59438e+06	1.3786e+06	1.52151e+06	919734	1.48647e+06	899167	1.51695e+06	759217	1.6149e+06	750987	1.4931e+06	824822	1.44614e+06	812246	258	28.9	4.59
P21801	Succinate dehydrogenase [ubiquinone] iron-sulfur subunit, mitochondrial OS=Saccharomyces cerevisiae (strain ATCC 204508 / S288c) OX=559292 GN=SDH2 PE=1 SV=1	410	2.30623e+06	39862.8	2.26058e+06	29763.6	4.05042e+06	106116	4.1525e+06	83163.1	3.75247e+06	150517	3.69146e+06	88251.9	3.54199e+06	51111.8	3.28158e+06	61927.7	3.73634e+06	102371	2.9404e+06	57714.3	266	30.2	8.82
P53303	Zinc finger protein ZPR1 OS=Saccharomyces cerevisiae (strain ATCC 204508 / S288c) OX=559292 GN=ZPR1 PE=1 SV=1	410	1.77933e+06	7.50769e+06	1.48337e+06	7.92009e+06	1.75607e+06	5.66223e+06	1.29234e+06	5.38028e+06	862096	2.20252e+06	1.68291e+06	773580	1.6426e+06	1.06406e+06	1.67071e+06	1.6198e+06	2.04646e+06	349591	1.55352e+06	800569	486	55	4.86
Q08977	Cu(2+) suppressing and bleomycin sensitive protein 1 OS=Saccharomyces cerevisiae (strain ATCC 204508 / S288c) OX=559292 GN=CUB1 PE=1 SV=1	410	2.34686e+06	1.28503e+06	2.48584e+06	1.33762e+06	3.11032e+06	1.30311e+06	3.15533e+06	1.47717e+06	3.24467e+06	1.9129e+06	3.62181e+06	1.62271e+06	3.75464e+06	1.58647e+06	3.63989e+06	1.62614e+06	3.82178e+06	1.311e+06	3.21346e+06	1.54457e+06	551	62.7	5.12
P36015	Synaptobrevin homolog YKT6 OS=Saccharomyces cerevisiae (strain ATCC 204508 / S288c) OX=559292 GN=YKT6 PE=1 SV=1	409	659709	847325	742635	763522	722034	899216	1.13092e+06	1.1839e+06	1.34559e+06	1.18042e+06	1.37536e+06	1.09957e+06	1.6291e+06	990681	1.53347e+06	912541	1.14059e+06	1.00049e+06	1.36144e+06	1.07341e+06	200	22.7	5.69
Q12159	RNA annealing protein YRA1 OS=Saccharomyces cerevisiae (strain ATCC 204508 / S288c) OX=559292 GN=YRA1 PE=1 SV=2	408	2.03763e+06	2.63884e+06	1.90059e+06	1.91672e+06	2.04182e+06	2.13262e+06	1.98304e+06	2.18353e+06	3.07383e+06	3.04339e+06	3.21899e+06	2.71946e+06	3.48639e+06	3.00419e+06	3.23136e+06	2.98244e+06	3.07994e+06	2.67965e+06	3.29685e+06	2.89005e+06	226	24.9	11.33
P38523	GrpE protein homolog, mitochondrial OS=Saccharomyces cerevisiae (strain ATCC 204508 / S288c) OX=559292 GN=MGE1 PE=1 SV=1	408	517029	247096	1.5938e+06	342040	1.75714e+06	255346	1.81464e+06	1.93571e+06	2.41525e+06	1.73509e+06	2.44679e+06	1.27712e+06	2.26129e+06	1.44826e+06	2.65132e+06	1.93561e+06	2.38503e+06	1.40013e+06	2.33835e+06	1.63385e+06	228	26.1	8.24
P53914	RNA cytidine acetyltransferase OS=Saccharomyces cerevisiae (strain ATCC 204508 / S288c) OX=559292 GN=KRE33 PE=1 SV=1	407	137571	384441	191577	300037	188608	274236	216877	143680	168387	188399	147666	367774	99940.8	404571	123718	340065	153600	448913	135948	280956	1056	119.3	7.8
P16451	Pyruvate dehydrogenase complex protein X component, mitochondrial OS=Saccharomyces cerevisiae (strain ATCC 204508 / S288c) OX=559292 GN=PDX1 PE=1 SV=1	403	745735	433955	743377	448594	876567	498833	871332	483308	1.10103e+06	605468	997208	594838	1.04233e+06	399772	1.09073e+06	540753	1.08495e+06	520806	1.05669e+06	519010	410	45.3	5.73
P19454	Casein kinase II subunit alpha' OS=Saccharomyces cerevisiae (strain ATCC 204508 / S288c) OX=559292 GN=CKA2 PE=1 SV=2	402	3.17771e+06	4.10572e+06	3.2636e+06	3.9312e+06	2.75882e+06	3.28418e+06	2.92962e+06	3.41527e+06	865117	444939	714723	575995	916245	404131	915424	530659	721189	473962	854959	495800	339	39.4	8.53
Q08295	Oligo-1,6-glucosidase IMA2 OS=Saccharomyces cerevisiae (strain ATCC 204508 / S288c) OX=559292 GN=IMA2 PE=2 SV=1	400	70079.8		59616.5		118263		127474		98894.9		202243		205085	15207.2	214847		231466	16047.4	273092	16163	589	68.6	5.53
P40093	MYG1 protein YER156C OS=Saccharomyces cerevisiae (strain ATCC 204508 / S288c) OX=559292 GN=YER156C PE=1 SV=1	398	1.26518e+07	9.17434e+06	1.19281e+07	8.64291e+06	1.06122e+07	9.93803e+06	1.04026e+07	7.61332e+06	3.78066e+06	3.74558e+06	4.39808e+06	3.85361e+06	4.60786e+06	3.61404e+06	4.52702e+06	3.77214e+06	5.54891e+06	3.73951e+06	6.30635e+06	4.08559e+06	338	38.2	7.49
P36010	Nucleoside diphosphate kinase OS=Saccharomyces cerevisiae (strain ATCC 204508 / S288c) OX=559292 GN=YNK1 PE=1 SV=1	397	4.50928e+06	783521	4.63645e+06	1.31295e+06	4.92985e+06	1.11791e+06	5.07315e+06	835205	5.62488e+06	1.38072e+06	5.51888e+06	1.27972e+06	6.70345e+06	1.08747e+06	6.70292e+06	1.20546e+06	6.67295e+06	1.09368e+06	6.00359e+06	1.15818e+06	153	17.2	8.6
P38205	Multisite-specific tRNA:(cytosine-C(5))-methyltransferase OS=Saccharomyces cerevisiae (strain ATCC 204508 / S288c) OX=559292 GN=NCL1 PE=1 SV=1	394	316307	694507	361567	549189	651352	635792	653202	637798	504729	438936	554692	507730	797678	389897	518406	378836	840479	498263	720025	497879	684	77.8	7.36
Q03862	Probable metalloprotease ARX1 OS=Saccharomyces cerevisiae (strain ATCC 204508 / S288c) OX=559292 GN=ARX1 PE=1 SV=1	394	593981	44824	273204	213369	314482	559097	341078	34270.6	1.01669e+06	1.13689e+06	822440	762319	673307	1.19302e+06	947039	1.0876e+06	793326	936377	721162	851040	593	65.2	7.2
P39938	40S ribosomal protein S26-A OS=Saccharomyces cerevisiae (strain ATCC 204508 / S288c) OX=559292 GN=RPS26A PE=1 SV=1	394	8.70266e+06	2.22456e+07	8.65949e+06	2.2247e+07	1.22202e+07	2.37596e+07	1.15662e+07	2.40463e+07	1.2498e+07	1.98234e+07	1.45557e+07	1.96805e+07	1.33971e+07	2.02036e+07	1.34654e+07	2.05717e+07	1.42838e+07	2.0182e+07	1.3905e+07	1.97652e+07	119	13.5	10.76
P38113	Alcohol dehydrogenase 5 OS=Saccharomyces cerevisiae (strain ATCC 204508 / S288c) OX=559292 GN=ADH5 PE=1 SV=1	393	2.96487e+06	2.44826e+06	2.60888e+06	2.26309e+06	2.08649e+06	1.60466e+06	2.13608e+06	1.53688e+06	1.62474e+06	542672	1.69674e+06	525569	1.37091e+06	911341	2.13726e+06	1.87881e+06	2.25164e+06	982970	1.67218e+06	849599	351	37.6	6.38
P25567	RNA-binding protein SRO9 OS=Saccharomyces cerevisiae (strain ATCC 204508 / S288c) OX=559292 GN=SRO9 PE=1 SV=2	392	289563	1.13159e+06	246833	1.16024e+06	285446	1.38791e+06	420602	1.21658e+06	565439	1.60108e+06	508609	1.50437e+06	472756	1.29136e+06	493735	1.37196e+06	488838	1.44146e+06	509483	1.37571e+06	434	48	8.9
P35197	ADP-ribosylation factor GTPase-activating protein GCS1 OS=Saccharomyces cerevisiae (strain ATCC 204508 / S288c) OX=559292 GN=GCS1 PE=1 SV=1	392	442786	493656	510217	490986	438701	519044	459013	600285	871092	904293	1.07906e+06	958425	1.06019e+06	853369	981994	878852	1.0195e+06	969026	1.03864e+06	860381	352	39.3	5.92
P22803	Thioredoxin-2 OS=Saccharomyces cerevisiae (strain ATCC 204508 / S288c) OX=559292 GN=TRX2 PE=1 SV=3	392	1.81617e+06	341401	1.91126e+06	301919	2.38636e+06	298721	2.68421e+06	294905	3.62782e+06	937038	4.15569e+06	992231	4.89418e+06	762069	3.88459e+06	609954	4.19216e+06	861615	3.29255e+06	834332	104	11.2	4.93
P05626	ATP synthase subunit 4, mitochondrial OS=Saccharomyces cerevisiae (strain ATCC 204508 / S288c) OX=559292 GN=ATP4 PE=1 SV=2	390	2.13327e+06	342208	2.21546e+06	324512	2.78596e+06	368976	3.00867e+06	393109	3.48772e+06	322805	3.49462e+06	193184	4.24808e+06	139143	3.81473e+06	167956	4.0418e+06	126483	2.30911e+06	140748	244	26.9	9.13
P32895	Ribose-phosphate pyrophosphokinase 1 OS=Saccharomyces cerevisiae (strain ATCC 204508 / S288c) OX=559292 GN=PRS1 PE=1 SV=1	388	911076	367098	838853	371379	832550	490172	847748	471947	923256	923201	975447	1.02173e+06	990673	825183	1.00649e+06	747329	939554	972555	960496	872230	427	47	5.73
Q04869	Uncharacterized protein YMR315W OS=Saccharomyces cerevisiae (strain ATCC 204508 / S288c) OX=559292 GN=YMR315W PE=1 SV=1	388	1.09617e+06	1.13464e+06	820070	1.23253e+06	1.04074e+06	1.20584e+06	1.12355e+06	1.21672e+06	1.54176e+06	1.3872e+06	1.57687e+06	1.08027e+06	1.51504e+06	851003	1.55533e+06	1.0829e+06	1.55369e+06	678016	1.52623e+06	928640	349	38.2	6.62
P39990	13 kDa ribonucleoprotein-associated protein OS=Saccharomyces cerevisiae (strain ATCC 204508 / S288c) OX=559292 GN=SNU13 PE=1 SV=1	385	4.03155e+06	3.86062e+06	3.80537e+06	3.80733e+06	5.0234e+06	4.74039e+06	4.40044e+06	4.48789e+06	4.39467e+06	5.31858e+06	4.58745e+06	5.37063e+06	4.88174e+06	5.4666e+06	5.1037e+06	5.33126e+06	4.7587e+06	4.9887e+06	4.26803e+06	4.59272e+06	126	13.6	7.85
P0CX34	40S ribosomal protein S30-B OS=Saccharomyces cerevisiae (strain ATCC 204508 / S288c) OX=559292 GN=RPS30B PE=1 SV=1	384	1.29025e+06	4.01231e+06	1.40632e+06	3.79315e+06	2.30445e+06	3.69074e+06	2.1263e+06	3.44094e+06	3.45625e+06	6.81469e+06	3.59759e+06	6.56605e+06	3.52046e+06	5.94481e+06	3.55563e+06	6.65236e+06	3.89562e+06	6.11269e+06	3.79285e+06	6.87273e+06	63	7.1	11.68
P19524	Myosin-2 OS=Saccharomyces cerevisiae (strain ATCC 204508 / S288c) OX=559292 GN=MYO2 PE=1 SV=1	383	42001	18094	176574	70809.7	187881	138808	204639	163501	721277	639729	729798	537001	837016	614010	797660	534442	816300	553639	666427	548063	1574	180.6	6.32
P39939	40S ribosomal protein S26-B OS=Saccharomyces cerevisiae (strain ATCC 204508 / S288c) OX=559292 GN=RPS26B PE=1 SV=1	382										824897	782840	1.27381e+06	61630.2	330569		885275		1.2542e+06			119	13.4	10.9
P18238	ADP,ATP carrier protein 3 OS=Saccharomyces cerevisiae (strain ATCC 204508 / S288c) OX=559292 GN=AAC3 PE=1 SV=1	381	455350	1.10496e+06	366258	1.14166e+06	330978	988815	297691	1.09437e+06	231426	676101	213407	923299	201483	1.15248e+06	178370	865724	214837	1.12549e+06	282417	1.14766e+06	307	33.3	9.8
P00427	Cytochrome c oxidase subunit 6, mitochondrial OS=Saccharomyces cerevisiae (strain ATCC 204508 / S288c) OX=559292 GN=COX6 PE=1 SV=1	380	3.28424e+06	257261	3.60459e+06	282751	3.73304e+06	402686	3.18649e+06	354624	3.87102e+06	368180	3.74237e+06	371487	4.6386e+06	300100	4.42102e+06	223957	4.44787e+06	234751	3.22597e+06	223126	148	17.3	6.05
Q01852	Mitochondrial import inner membrane translocase subunit TIM44 OS=Saccharomyces cerevisiae (strain ATCC 204508 / S288c) OX=559292 GN=TIM44 PE=1 SV=1	379	1.16824e+06	708554	1.19016e+06	603063	1.16025e+06	682214	1.20436e+06	723053	1.11199e+06	476090	1.12806e+06	425036	1.12188e+06	470820	1.09518e+06	449638	1.12278e+06	496289	1.02275e+06	470104	431	48.8	9.44
P14743	Glycylpeptide N-tetradecanoyltransferase OS=Saccharomyces cerevisiae (strain ATCC 204508 / S288c) OX=559292 GN=NMT1 PE=1 SV=1	378	310732	235900	459868	194515	667256	438279	645543	334925	638180	152571	482610	240978	652355	185266	469565	172565	658065	255927	604465	177776	455	52.8	7.42
P38810	SED5-binding protein 3 OS=Saccharomyces cerevisiae (strain ATCC 204508 / S288c) OX=559292 GN=SFB3 PE=1 SV=1	374	2.36178e+06	3.05587e+06	2.71881e+06	3.10633e+06	2.23186e+06	2.94163e+06	2.23992e+06	2.54798e+06	2.21034e+06	3.14433e+06	2.28141e+06	2.93552e+06	2.50433e+06	3.8594e+06	2.52502e+06	3.66411e+06	2.55307e+06	3.68129e+06	2.81334e+06	3.56754e+06	929	103.9	6.29
P21965	Protein kinase MCK1 OS=Saccharomyces cerevisiae (strain ATCC 204508 / S288c) OX=559292 GN=MCK1 PE=1 SV=1	373	613794	256903	615382	370041	590850	287924	571386	285425	766305	601586	737866	565253	889442	541240	831165	492389	857517	462376	785383	497595	375	43.1	8.65
P53045	Methylsterol monooxygenase OS=Saccharomyces cerevisiae (strain ATCC 204508 / S288c) OX=559292 GN=ERG25 PE=1 SV=1	373	3.8697e+06	2.30567e+06	4.33269e+06	2.51787e+06	4.35282e+06	3.25846e+06	4.38958e+06	2.91017e+06	8.41698e+06	3.14773e+06	5.36606e+06	2.98992e+06	4.16505e+06	2.48169e+06	6.86838e+06	2.88992e+06	5.5245e+06	2.70738e+06	8.30407e+06	2.93402e+06	309	36.5	8.1
P32451	Biotin synthase, mitochondrial OS=Saccharomyces cerevisiae (strain ATCC 204508 / S288c) OX=559292 GN=BIO2 PE=1 SV=2	371	206986	144542	187507	79743.9	279278	157415	341809	206786	5.15346e+06	2.50041e+06	3.89486e+06	2.42591e+06	4.24662e+06	1.67394e+06	3.90921e+06	2.06801e+06	3.3718e+06	412940	3.64415e+06	2.1993e+06	375	41.9	8.5
P39926	Protein SSO2 OS=Saccharomyces cerevisiae (strain ATCC 204508 / S288c) OX=559292 GN=SSO2 PE=1 SV=2	368	1.51574e+06	2.14061e+06	1.45147e+06	2.17409e+06	1.79893e+06	2.16124e+06	1.7443e+06	2.16963e+06	1.94054e+06	2.21059e+06	1.73966e+06	1.85859e+06	1.73007e+06	1.73987e+06	1.96555e+06	2.07108e+06	1.88831e+06	1.42821e+06	1.86445e+06	1.70888e+06	295	33.7	4.91
Q04067	Eukaryotic translation initiation factor 3 subunit G OS=Saccharomyces cerevisiae (strain ATCC 204508 / S288c) OX=559292 GN=TIF35 PE=1 SV=1	366	882983	737970	762777	825796	892909	801736	502376	1.02784e+06	4.25798e+06	6.20776e+06	4.28799e+06	6.25727e+06	4.21639e+06	5.79599e+06	4.3585e+06	5.80372e+06	4.44869e+06	5.72133e+06	4.35683e+06	5.82261e+06	274	30.5	6.81
P19262	Dihydrolipoyllysine-residue succinyltransferase component of 2-oxoglutarate dehydrogenase complex, mitochondrial OS=Saccharomyces cerevisiae (strain ATCC 204508 / S288c) OX=559292 GN=KGD2 PE=1 SV=2	365	2.30191e+06	391938	2.32727e+06	419980	3.07993e+06	425810	3.31238e+06	407014	4.10389e+06	377903	4.0135e+06	425229	4.25025e+06	281365	4.11333e+06	385351	4.13294e+06	384374	3.40829e+06	394092	463	50.4	8.85
P39517	ATP-dependent RNA helicase DHH1 OS=Saccharomyces cerevisiae (strain ATCC 204508 / S288c) OX=559292 GN=DHH1 PE=1 SV=1	364	295357	502576	546217	469270	786322	616249	757854	605727	1.79905e+06	1.49012e+06	1.72005e+06	1.27132e+06	1.6843e+06	1.17322e+06	1.74035e+06	1.44745e+06	1.66623e+06	1.20593e+06	1.72467e+06	1.2405e+06	506	57.5	7.97
P33338	Protein SLA2 OS=Saccharomyces cerevisiae (strain ATCC 204508 / S288c) OX=559292 GN=SLA2 PE=1 SV=5	363	209387	136508	170343	145029	242831	150465	310756	179435	726031	617052	737596	613726	774951	486041	711610	313770	726184	474636	783487	574230	968	108.8	5.44
P14906	Protein translocation protein SEC63 OS=Saccharomyces cerevisiae (strain ATCC 204508 / S288c) OX=559292 GN=SEC63 PE=1 SV=2	363	604769	652129	554472	699386	544533	548053	518372	565760	512966	381813	496449	610934	492340	600041	493244	425597	481446	603457	507302	723547	663	75.3	5.27
Q04894	NADP-dependent alcohol dehydrogenase 6 OS=Saccharomyces cerevisiae (strain ATCC 204508 / S288c) OX=559292 GN=ADH6 PE=1 SV=1	362	1.97932e+06	1.28006e+06	2.00801e+06	1.46729e+06	918955	1.21915e+06	938617	1.46762e+06	1.28139e+06	1.4152e+06	1.04274e+06	1.25108e+06	1.23469e+06	1.17884e+06	1.33458e+06	1.16838e+06	1.21979e+06	1.44188e+06	1.29836e+06	1.42696e+06	360	39.6	6.74
P25342	Cell division control protein 10 OS=Saccharomyces cerevisiae (strain ATCC 204508 / S288c) OX=559292 GN=CDC10 PE=1 SV=1	362	579695	895825	519155	824872	698728	1.04498e+06	666188	1.0129e+06	1.14435e+06	923862	1.19959e+06	1.12266e+06	1.3752e+06	766151	1.38243e+06	873198	1.35834e+06	764867	1.24844e+06	1.17502e+06	322	37	5.72
Q12754	Ribosomal RNA-processing protein 12 OS=Saccharomyces cerevisiae (strain ATCC 204508 / S288c) OX=559292 GN=RRP12 PE=1 SV=1	362	91789.9	452075	148993	445198	157229	534586	105446	519856	773647	653819	851576	713426	865072	502845	755939	661103	873531	528058	874577	664548	1228	137.4	7.02
P22336	Replication factor A protein 1 OS=Saccharomyces cerevisiae (strain ATCC 204508 / S288c) OX=559292 GN=RFA1 PE=1 SV=1	360	569266	400600	555213	329328	580740	518226	606972	505509	3.35845e+06	3.29129e+06	3.00092e+06	3.10439e+06	2.537e+06	3.79817e+06	2.68146e+06	3.55007e+06	3.03463e+06	3.2673e+06	3.08842e+06	3.41941e+06	621	70.3	6.23
P27810	Alpha-1,2 mannosyltransferase KTR1 OS=Saccharomyces cerevisiae (strain ATCC 204508 / S288c) OX=559292 GN=KTR1 PE=1 SV=1	360	821540	1.2705e+06	749240	1.17328e+06	1.15982e+06	1.47888e+06	828136	1.49483e+06	960490	1.16036e+06	783830	1.00401e+06	873905	898672	984910	1.20844e+06	806797	906260	1.14469e+06	1.06974e+06	393	46	6.68
Q06103	26S proteasome regulatory subunit RPN7 OS=Saccharomyces cerevisiae (strain ATCC 204508 / S288c) OX=559292 GN=RPN7 PE=1 SV=3	357	131556	256983	150572	225635	125186	225107	103984	233209	801699	919551	781142	549783	772899	675031	824170	785583	782536	690022	762347	718747	429	48.9	5.25
P23180	Probable oxidoreductase AIM17 OS=Saccharomyces cerevisiae (strain ATCC 204508 / S288c) OX=559292 GN=AIM17 PE=1 SV=2	355	2.31659e+06	140152	2.25466e+06	49180	2.13713e+06	292289	2.21479e+06	311031	1.90129e+06	417095	1.93279e+06	385048	2.2405e+06	188732	2.12282e+06	130553	2.95762e+06	160655	2.5749e+06	163275	465	53.1	7.55
P32263	Pyrroline-5-carboxylate reductase OS=Saccharomyces cerevisiae (strain ATCC 204508 / S288c) OX=559292 GN=PRO3 PE=1 SV=1	354	1.1655e+06	1.18137e+06	1.19154e+06	1.70696e+06	1.24098e+06	1.47527e+06	1.17222e+06	1.79964e+06	1.02461e+06	1.41695e+06	1.03761e+06	1.41611e+06	1.11804e+06	1.3231e+06	1.10533e+06	1.32149e+06	1.07648e+06	1.29497e+06	1.11366e+06	1.31314e+06	286	30.1	5.48
P32891	D-lactate dehydrogenase [cytochrome] 1, mitochondrial OS=Saccharomyces cerevisiae (strain ATCC 204508 / S288c) OX=559292 GN=DLD1 PE=1 SV=2	354	542092	50826.7	633511	101762	545084	80432.9	481511	72817	864118	111378	897529	33086.8	1.59755e+06	50732.5	1.54135e+06	76822.6	1.5655e+06	167464	1.22586e+06	73022.9	587	65.3	6.83
Q12123	Inactive diphosphatase DCS2 OS=Saccharomyces cerevisiae (strain ATCC 204508 / S288c) OX=559292 GN=DCS2 PE=1 SV=3	353	961985	40348.5	1.01918e+06	69032	1.63227e+06	47095.7	1.73972e+06	56237.4	2.04893e+06	905512	2.36016e+06	1.14638e+06	2.39886e+06	1.47124e+06	2.29074e+06	1.32571e+06	2.41042e+06	1.52601e+06	2.29772e+06	1.45785e+06	353	40.9	6.64
Q99258	3,4-dihydroxy-2-butanone 4-phosphate synthase OS=Saccharomyces cerevisiae (strain ATCC 204508 / S288c) OX=559292 GN=RIB3 PE=1 SV=1	353	786811	598125	805465	841086	789356	529241	1.02609e+06	848694	1.7673e+06	1.1168e+06	1.84074e+06	1.17244e+06	1.66444e+06	1.25529e+06	1.69491e+06	1.24334e+06	1.46441e+06	1.374e+06	1.73649e+06	1.4009e+06	208	22.6	5.78
P47096	3-hydroxyanthranilate 3,4-dioxygenase OS=Saccharomyces cerevisiae (strain ATCC 204508 / S288c) OX=559292 GN=BNA1 PE=1 SV=1	352	2.30231e+06	1.15412e+06	2.38396e+06	1.13669e+06	2.81968e+06	789020	2.84817e+06	869720	2.15519e+06	661727	2.12217e+06	633278	1.70838e+06	887569	1.62705e+06	699601	1.77553e+06	799975	1.80584e+06	685982	177	20.2	5.78
P40010	Nuclear GTP-binding protein NUG1 OS=Saccharomyces cerevisiae (strain ATCC 204508 / S288c) OX=559292 GN=NUG1 PE=1 SV=1	352	2.23928e+06	2.4269e+06	1.21654e+06	1.46936e+06	2.18286e+06	2.48947e+06	2.66853e+06	1.8761e+06	918043	778571	880222	957386	948540	614722	647511	835756	783445	738464	1.20999e+06	801414	520	57.7	8.88
P01120	Ras-like protein 2 OS=Saccharomyces cerevisiae (strain ATCC 204508 / S288c) OX=559292 GN=RAS2 PE=1 SV=4	347	1.58061e+06	4.08229e+06	3.35548e+06	4.12126e+06	3.5728e+06	3.79913e+06	3.43754e+06	4.09339e+06	1.10718e+06	577343	971020	524257	1.04564e+06	439502	1.0418e+06	417367	1.02024e+06	453739	952933	500773	322	34.7	7.27
P15731	Ubiquitin-conjugating enzyme E2 4 OS=Saccharomyces cerevisiae (strain ATCC 204508 / S288c) OX=559292 GN=UBC4 PE=1 SV=1	346	2.25179e+06	1.22597e+06	2.22917e+06	854846	3.12706e+06	1.26064e+06	3.30773e+06	1.11135e+06	4.00973e+06	2.61912e+06	4.13857e+06	2.62286e+06	3.85242e+06	2.31503e+06	3.30685e+06	2.22824e+06	3.90632e+06	2.16478e+06	3.41698e+06	2.24323e+06	148	16.4	6.52
P22141	Proteasome subunit beta type-4 OS=Saccharomyces cerevisiae (strain ATCC 204508 / S288c) OX=559292 GN=PRE1 PE=1 SV=2	346	1.54619e+06	1.05152e+06	1.48364e+06	767895	1.84552e+06	1.15728e+06	1.83066e+06	838444	2.97098e+06	1.77986e+06	2.85765e+06	1.71135e+06	2.93673e+06	1.48835e+06	2.85355e+06	1.56925e+06	2.99363e+06	1.42139e+06	3.01307e+06	1.47525e+06	198	22.5	6.23
Q06689	Cell membrane protein YLR413W OS=Saccharomyces cerevisiae (strain ATCC 204508 / S288c) OX=559292 GN=YLR413W PE=1 SV=1	345	1.09974e+06	1.23694e+06	1.03665e+06	1.24707e+06	892158	1.40773e+06	839089	1.45429e+06	509611	1.05055e+06	584510	1.22565e+06	780171	1.22218e+06	680221	1.1484e+06	637123	1.35537e+06	661022	1.25742e+06	675	72.7	5.14
P32468	Cell division control protein 12 OS=Saccharomyces cerevisiae (strain ATCC 204508 / S288c) OX=559292 GN=CDC12 PE=1 SV=1	345	357367	348328	421015	367254	545304	391992	415108	405360	383180	400879	419367	327965	443534	254300	581380	397064	420498	247224	451593	282287	407	46.6	7.99
P47176	Branched-chain-amino-acid aminotransferase, cytosolic OS=Saccharomyces cerevisiae (strain ATCC 204508 / S288c) OX=559292 GN=BAT2 PE=1 SV=1	345	2.87912e+06	1.02983e+06	2.53252e+06	1.03668e+06	350344	620539	372601	659424	115238	367911	124114	193337	161044	459278	178565	396672	326506	334676	211837	287209	376	41.6	7.3
P32610	V-type proton ATPase subunit D OS=Saccharomyces cerevisiae (strain ATCC 204508 / S288c) OX=559292 GN=VMA8 PE=1 SV=1	344	1.1173e+06	1.06155e+06	999108	1.12398e+06	897680	1.26774e+06	762749	659081	1.41349e+06	1.20385e+06	1.36094e+06	1.33367e+06	1.34924e+06	1.2223e+06	1.26362e+06	1.11358e+06	1.27854e+06	1.33555e+06	1.30864e+06	1.28138e+06	256	29.2	5.92
P32911	Eukaryotic translation initiation factor eIF-1 OS=Saccharomyces cerevisiae (strain ATCC 204508 / S288c) OX=559292 GN=SUI1 PE=1 SV=1	344	2.63782e+06	1.75003e+06	2.64758e+06	1.64767e+06	2.58387e+06	1.76277e+06	2.40909e+06	1.80916e+06	1.88292e+06	2.45812e+06	1.92591e+06	2.66896e+06	2.24967e+06	2.64841e+06	1.88988e+06	2.50933e+06	2.16921e+06	2.63976e+06	1.83093e+06	2.47555e+06	108	12.3	7.97
P25349	Flavoprotein-like protein YCP4 OS=Saccharomyces cerevisiae (strain ATCC 204508 / S288c) OX=559292 GN=YCP4 PE=1 SV=1	344	4.30771e+06	2.40579e+06	4.01176e+06	2.30652e+06	3.11748e+06	2.84507e+06	3.27233e+06	2.59141e+06	2.12006e+06	1.62342e+06	2.20587e+06	1.45669e+06	2.46129e+06	1.01434e+06	2.15284e+06	1.42984e+06	2.58018e+06	1.21249e+06	2.304e+06	1.53698e+06	247	26.3	8.19
P18562	Uracil phosphoribosyltransferase OS=Saccharomyces cerevisiae (strain ATCC 204508 / S288c) OX=559292 GN=FUR1 PE=1 SV=2	341	951753	1.58883e+06	897451	1.58177e+06	1.01558e+06	2.00859e+06	1.0797e+06	2.07895e+06	896649	1.41046e+06	811630	1.91342e+06	787154	1.25369e+06	857474	1.65676e+06	829292	1.70925e+06	734957	1.66961e+06	216	24.6	5.74
P32347	Uroporphyrinogen decarboxylase OS=Saccharomyces cerevisiae (strain ATCC 204508 / S288c) OX=559292 GN=HEM12 PE=1 SV=1	341	865910	511436	850631	572637	1.27577e+06	664094	1.24839e+06	626064	1.46333e+06	703249	1.40558e+06	827872	1.24775e+06	644321	1.4218e+06	686696	1.23084e+06	732166	1.42442e+06	658563	362	41.3	7.08
P38295	Medium-chain fatty acid ethyl ester synthase/esterase 2 OS=Saccharomyces cerevisiae (strain ATCC 204508 / S288c) OX=559292 GN=EHT1 PE=1 SV=1	339	3.95305e+06	2.5306e+06	4.39083e+06	2.42069e+06	4.40073e+06	2.8635e+06	4.39575e+06	2.81567e+06	3.84294e+06	1.96056e+06	3.83112e+06	1.7385e+06	4.23839e+06	1.82524e+06	4.0483e+06	1.74633e+06	4.20119e+06	1.73696e+06	3.36024e+06	1.63485e+06	451	51.2	7.8
P27466	Calcium/calmodulin-dependent protein kinase I OS=Saccharomyces cerevisiae (strain ATCC 204508 / S288c) OX=559292 GN=CMK1 PE=1 SV=2	338	733109	43003.6	828146	68816.9	991927	67930.9	959311	177930	5.04241e+06	3.85481e+06	3.73345e+06	2.90091e+06	4.0764e+06	2.68438e+06	6.14769e+06	3.43901e+06	4.81217e+06	2.90172e+06	6.32432e+06	2.82698e+06	446	50.3	6.11
P25043	Proteasome subunit beta type-2 OS=Saccharomyces cerevisiae (strain ATCC 204508 / S288c) OX=559292 GN=PUP1 PE=1 SV=1	338	1.62078e+06	1.10685e+06	1.67246e+06	726227	1.36503e+06	968251	1.40503e+06	1.01521e+06	1.13712e+06	766045	1.24807e+06	730608	1.49873e+06	606479	1.1986e+06	728770	1.69483e+06	648596	1.6656e+06	892927	261	28.3	6.61
P00431	Cytochrome c peroxidase, mitochondrial OS=Saccharomyces cerevisiae (strain ATCC 204508 / S288c) OX=559292 GN=CCP1 PE=1 SV=2	332	1.45899e+06	347853	1.39072e+06	332233	1.69176e+06	406367	1.75652e+06	392934	1.86398e+06	446604	1.84384e+06	610047	1.95109e+06	314026	1.88661e+06	299596	1.86852e+06	352362	1.7285e+06	324623	361	40.3	6.38
P40506	Phosphopantothenate--cysteine ligase CAB2 OS=Saccharomyces cerevisiae (strain ATCC 204508 / S288c) OX=559292 GN=CAB2 PE=1 SV=2	332	736582	404350	884250	484546	774075	514583	703099	456693	1.70694e+06	1.52719e+06	1.5216e+06	1.04255e+06	1.76545e+06	1.49648e+06	1.86538e+06	1.2621e+06	1.50208e+06	1.34482e+06	1.25362e+06	1.09866e+06	365	41.8	8.27
Q12452	3-keto-steroid reductase OS=Saccharomyces cerevisiae (strain ATCC 204508 / S288c) OX=559292 GN=ERG27 PE=1 SV=1	332	1.69362e+06	2.42248e+06	1.56088e+06	701436	1.71187e+06	2.28092e+06	1.65611e+06	6.70248e+06	907883	785010	743057	722442	783557	539423	1.16793e+06	764919	800436	755769	1.02256e+06	680362	347	39.7	8.32
P23724	Proteasome subunit beta type-6 OS=Saccharomyces cerevisiae (strain ATCC 204508 / S288c) OX=559292 GN=PRE7 PE=1 SV=1	332	708729	670945	670278	690615	902612	680830	841309	824071	2.08719e+06	2.2153e+06	2.0577e+06	2.13982e+06	2.16675e+06	2.36003e+06	2.87102e+06	2.60114e+06	2.95219e+06	2.4028e+06	2.17178e+06	2.41276e+06	241	26.9	6.07
P38795	Glutamine-dependent NAD(+) synthetase OS=Saccharomyces cerevisiae (strain ATCC 204508 / S288c) OX=559292 GN=QNS1 PE=1 SV=1	331	466686	425111	507899	390881	509790	448792	506780	419001	541807	316351	484513	367406	503044	340408	551749	349536	514799	336527	519573	348843	714	80.6	6.54
P32467	Low-affinity glucose transporter HXT4 OS=Saccharomyces cerevisiae (strain ATCC 204508 / S288c) OX=559292 GN=HXT4 PE=1 SV=1	330	78684	192715	75973.4	300779	110535	965932	59491.9	1.76642e+06	42358.3	1.56105e+06	50900.9	1.89251e+06	38608.5	862019	36958	578640	45521.9	1.28223e+06	42396.4	1.37225e+06	576	63.9	6.67
P51996	GTP-binding protein YPT32/YPT11 OS=Saccharomyces cerevisiae (strain ATCC 204508 / S288c) OX=559292 GN=YPT32 PE=1 SV=3	330	2.52872e+06	3.84241e+06	2.62654e+06	3.62856e+06	2.99455e+06	4.19938e+06	2.96031e+06	4.91413e+06	1.62763e+06	1.36774e+06	1.63251e+06	1.34159e+06	1.71846e+06	1.22479e+06	1.68467e+06	1.20064e+06	1.6589e+06	1.19696e+06	1.66457e+06	1.27104e+06	222	24.5	5.49
P49166	60S ribosomal protein L37-A OS=Saccharomyces cerevisiae (strain ATCC 204508 / S288c) OX=559292 GN=RPL37A PE=1 SV=2	329	188816	836894	174024	1.64952e+06	267764	832375	287175	1.47814e+06	1.53721e+06	2.98753e+06	1.5941e+06	3.14759e+06	1.42471e+06	2.53355e+06	1.48552e+06	3.2589e+06	1.58193e+06	2.71986e+06	1.59151e+06	3.25373e+06	88	9.8	11.63
P38314	Protein SDS24 OS=Saccharomyces cerevisiae (strain ATCC 204508 / S288c) OX=559292 GN=SDS24 PE=1 SV=1	329	635097	39175.3	689196	38062	837155	118764	956435	109231	1.46202e+06	433227	1.49671e+06	405433	1.684e+06	166413	1.18258e+06	184360	1.13785e+06	174480	1.5493e+06	91866	527	57.2	8.91
P28007	H/ACA ribonucleoprotein complex subunit GAR1 OS=Saccharomyces cerevisiae (strain ATCC 204508 / S288c) OX=559292 GN=GAR1 PE=1 SV=1	328	1.43706e+06	1.30425e+06	1.4384e+06	1.60472e+06	1.41525e+06	1.94099e+06	1.2783e+06	1.79827e+06	1.30996e+06	1.49562e+06	1.39127e+06	1.76551e+06	1.64537e+06	1.4988e+06	1.37287e+06	1.42509e+06	1.36499e+06	1.79354e+06	1.40529e+06	1.70406e+06	205	21.5	11.46
P38328	Actin-related protein 2/3 complex subunit 1 OS=Saccharomyces cerevisiae (strain ATCC 204508 / S288c) OX=559292 GN=ARC40 PE=1 SV=1	328	910348	511423	944601	519857	1.07143e+06	581389	977145	577909	662384	510780	706523	512328	915750	447513	589634	497488	916791	435796	1.00659e+06	476520	384	42.4	7.05
Q02892	Nucleolar GTP-binding protein 1 OS=Saccharomyces cerevisiae (strain ATCC 204508 / S288c) OX=559292 GN=NOG1 PE=1 SV=1	327	695009	1.27965e+06	634645	1.2356e+06	605174	1.20695e+06	616152	1.44473e+06	471465	789213	481489	781063	575670	1.13136e+06	509396	1.19658e+06	500262	1.13209e+06	538926	1.22332e+06	647	74.4	8.79
P40991	25S rRNA (cytosine(2870)-C(5))-methyltransferase OS=Saccharomyces cerevisiae (strain ATCC 204508 / S288c) OX=559292 GN=NOP2 PE=1 SV=1	327	710575	765278	626279	808109	772931	955000	763520	955958	138855	216160	158522	135669	136528	249725	350930	259587	174881	169205	119205	205828	618	69.8	5.05
Q04371	Damage-control phosphatase YMR027W OS=Saccharomyces cerevisiae (strain ATCC 204508 / S288c) OX=559292 GN=YMR027W PE=1 SV=1	327	896697	495583	933838	487179	1.15894e+06	523018	1.20596e+06	602600	1.14011e+06	140651	1.09069e+06	452155	882560	132120	802447	114149	822175	185874	944102	328389	470	54.1	5.64
Q12391	Transposon Ty1-NL1 Gag polyprotein OS=Saccharomyces cerevisiae (strain ATCC 204508 / S288c) OX=559292 GN=TY1A-NL1 PE=2 SV=1	327	129453	609017	157707	607484		326513		254944	26810.4	50414.4	46638.8	51120.1	44254.5	303479		108871	34551	178830	50792.8	59708.4	440	49.3	8.34
P38624	Proteasome subunit beta type-1 OS=Saccharomyces cerevisiae (strain ATCC 204508 / S288c) OX=559292 GN=PRE3 PE=1 SV=2	325	1.29837e+06	720797	1.27125e+06	700885	1.48987e+06	780370	1.40812e+06	753056	3.11963e+06	2.44066e+06	3.42403e+06	2.38357e+06	3.97339e+06	2.38232e+06	3.56753e+06	2.19769e+06	3.81845e+06	2.56371e+06	3.64901e+06	2.33572e+06	215	23.5	5.9
P40008	Protein FMP52, mitochondrial OS=Saccharomyces cerevisiae (strain ATCC 204508 / S288c) OX=559292 GN=FMP52 PE=1 SV=1	324	1.02423e+06	894588	1.05852e+06	585247	1.04085e+06	626033	1.14661e+06	760158	1.55594e+06	792838	1.43256e+06	700656	1.43122e+06	637595	1.62777e+06	718532	1.55881e+06	465366	1.60222e+06	584510	231	25.1	9.25
P43619	Nicotinate-nucleotide pyrophosphorylase [carboxylating] OS=Saccharomyces cerevisiae (strain ATCC 204508 / S288c) OX=559292 GN=BNA6 PE=1 SV=1	324	1.61939e+06	240783	1.62104e+06	258075	1.20275e+06	196045	1.29211e+06	194774	1.73206e+06	758327	1.73706e+06	664839	2.11973e+06	417507	2.17172e+06	937249	2.07976e+06	383255	2.21009e+06	734346	295	32.3	5.85
Q03161	Glucose-6-phosphate 1-epimerase OS=Saccharomyces cerevisiae (strain ATCC 204508 / S288c) OX=559292 GN=YMR099C PE=1 SV=1	323	1.60768e+06	1.62115e+06	1.6132e+06	1.65879e+06	1.89902e+06	1.81819e+06	1.89239e+06	1.88586e+06	1.17151e+06	694943	1.16057e+06	624664	1.2567e+06	563411	1.15537e+06	530769	1.19878e+06	530862	1.14766e+06	563238	297	33.9	6.13
Q05775	Eukaryotic translation initiation factor 3 subunit J OS=Saccharomyces cerevisiae (strain ATCC 204508 / S288c) OX=559292 GN=HCR1 PE=1 SV=1	323	811599	1.03843e+06	745646	1.63847e+06	992644	1.13764e+06	869621	1.49177e+06	1.37654e+06	1.49069e+06	1.30805e+06	1.14826e+06	1.20395e+06	1.26572e+06	1.40349e+06	1.57806e+06	1.48053e+06	866609	1.42345e+06	1.16541e+06	265	29.5	5.16
P04037	Cytochrome c oxidase subunit 4, mitochondrial OS=Saccharomyces cerevisiae (strain ATCC 204508 / S288c) OX=559292 GN=COX4 PE=1 SV=1	323	4.31279e+06	126103	4.78675e+06	87454	5.37037e+06	203255	5.74154e+06	173578	3.99865e+06	393237	3.86485e+06	394620	4.78533e+06	338486	4.01566e+06	365018	4.49315e+06	453259	3.55912e+06	428891	155	17.1	6.9
P53981	Uncharacterized phosphatase YNL010W OS=Saccharomyces cerevisiae (strain ATCC 204508 / S288c) OX=559292 GN=YNL010W PE=1 SV=1	322	1.19291e+06	938893	1.18465e+06	926593	1.3532e+06	1.06827e+06	1.42955e+06	1.17395e+06	978021	901066	1.10237e+06	666989	1.90312e+06	1.62491e+06	1.63001e+06	1.49715e+06	1.77633e+06	1.85721e+06	1.49429e+06	1.77083e+06	241	27.5	5.45
P38986	L-asparaginase 1 OS=Saccharomyces cerevisiae (strain ATCC 204508 / S288c) OX=559292 GN=ASP1 PE=1 SV=1	322	674527	1.15947e+06	646498	1.14569e+06	615368	1.25304e+06	612984	1.29299e+06	384274	657687	389820	576476	451282	692286	445975	691886	445959	723731	471840	729995	381	41.4	5.44
P23292	Casein kinase I homolog 2 OS=Saccharomyces cerevisiae (strain ATCC 204508 / S288c) OX=559292 GN=YCK2 PE=1 SV=1	322	1.78528e+06	942225	1.82598e+06	720830	2.47617e+06	1.0662e+06	2.3565e+06	854236	1.08538e+06	615725	1.00404e+06	590425	998868	596099	1.07781e+06	540570	1.01884e+06	589882	1.10204e+06	583531	546	62	9.07
P34160	Nuclear cap-binding protein complex subunit 1 OS=Saccharomyces cerevisiae (strain ATCC 204508 / S288c) OX=559292 GN=STO1 PE=1 SV=2	321	532445	879203	545079	715768	538525	740119	618790	776294	1.14596e+06	1.18662e+06	1.08142e+06	1.10022e+06	1.29713e+06	981474	1.16266e+06	1.25383e+06	1.06527e+06	1.01285e+06	1.22146e+06	1.14629e+06	861	100	4.91
P41816	NADPH dehydrogenase 3 OS=Saccharomyces cerevisiae (strain ATCC 204508 / S288c) OX=559292 GN=OYE3 PE=1 SV=2	321	367147	43564.5	556047	147794	124861	80081.7	271423	60418.9	491024	57145.7	470514	41891.8	980181	171505	813559	107537	701201	143371	368729	73290.8	400	44.9	5.6
P06101	Hsp90 co-chaperone Cdc37 OS=Saccharomyces cerevisiae (strain ATCC 204508 / S288c) OX=559292 GN=CDC37 PE=1 SV=2	320	721828	435980	723658	465403	884641	516648	897905	472873	2.36781e+06	1.78295e+06	2.39153e+06	1.82298e+06	2.42778e+06	1.69595e+06	2.25476e+06	1.67449e+06	2.23747e+06	1.86526e+06	2.33075e+06	1.85325e+06	506	58.3	5.06
P36136	Sedoheptulose 1,7-bisphosphatase OS=Saccharomyces cerevisiae (strain ATCC 204508 / S288c) OX=559292 GN=SHB17 PE=1 SV=1	319	1.0023e+06	1.43621e+06	1.00421e+06	1.41519e+06	1.0261e+06	1.66621e+06	943822	1.68851e+06	1.08902e+06	1.54408e+06	1.01227e+06	1.3751e+06	984337	1.25507e+06	1.1543e+06	1.23145e+06	931385	1.16801e+06	997449	1.22517e+06	271	31	5.96
P54783	D-arabinono-1,4-lactone oxidase OS=Saccharomyces cerevisiae (strain ATCC 204508 / S288c) OX=559292 GN=ALO1 PE=1 SV=1	319	765277	393207	746407	458238	871328	853622	579042	805433	2.58694e+06	4.55379e+06	2.58996e+06	4.04051e+06	2.61251e+06	4.3432e+06	2.73546e+06	4.33839e+06	2.49604e+06	4.105e+06	2.26298e+06	4.0455e+06	526	59.5	6.8
Q04660	Ribosome biogenesis protein ERB1 OS=Saccharomyces cerevisiae (strain ATCC 204508 / S288c) OX=559292 GN=ERB1 PE=1 SV=1	318	143761	140850	170009	167595	81149.4	181423	86761	176983	389758	341456	369872	319441	357201	328156	425856	468240	415030	231668	387109	232492	807	91.6	5.17
P39743	Reduced viability upon starvation protein 167 OS=Saccharomyces cerevisiae (strain ATCC 204508 / S288c) OX=559292 GN=RVS167 PE=1 SV=1	317	1.43022e+06	1.5676e+06	1.46501e+06	1.55876e+06	1.73133e+06	1.81362e+06	1.7629e+06	1.83373e+06	999318	648997	1.00038e+06	616160	1.01404e+06	509069	1.03673e+06	525484	996175	494441	1.03167e+06	531273	482	52.7	6.01
P38260	Hsp70 nucleotide exchange factor FES1 OS=Saccharomyces cerevisiae (strain ATCC 204508 / S288c) OX=559292 GN=FES1 PE=1 SV=1	317	683110	492802	664843	504242	818542	519344	890712	547565	481654	487036	431702	558978	673176	295692	613750	426144	646246	474270	501078	403744	290	32.6	5.06
Q02776	Mitochondrial import inner membrane translocase subunit TIM50 OS=Saccharomyces cerevisiae (strain ATCC 204508 / S288c) OX=559292 GN=TIM50 PE=1 SV=1	317	1.03794e+06	735145	1.05445e+06	758684	1.03972e+06	769098	1.01009e+06	781552	834098	563098	834101	572703	892156	645336	852262	611549	826144	673491	759049	666209	476	55.1	7.24
Q03640	Tricalbin-3 OS=Saccharomyces cerevisiae (strain ATCC 204508 / S288c) OX=559292 GN=TCB3 PE=1 SV=1	316	115939	88324.8	129016	97797.7	126707	132702	144544	125193	731308	740287	780357	394871	598101	521305	769406	772067	787604	219969	712918	566573	1545	171	7.14
Q03674	Lysophospholipase 2 OS=Saccharomyces cerevisiae (strain ATCC 204508 / S288c) OX=559292 GN=PLB2 PE=1 SV=1	315	1.60418e+06	839424	1.47369e+06	852303	852400	1.07705e+06	898570	1.07824e+06	1.12082e+06	1.40057e+06	1.36354e+06	1.42299e+06	1.7431e+06	1.20667e+06	1.58279e+06	1.36897e+06	1.57917e+06	1.41291e+06	1.41776e+06	1.36141e+06	706	75.4	4.7
P25367	[PIN+] prion protein RNQ1 OS=Saccharomyces cerevisiae (strain ATCC 204508 / S288c) OX=559292 GN=RNQ1 PE=1 SV=2	314	721821	815239	559971	414778	669676	497138	874958	408309	1.10478e+06	1.00234e+06	1.14066e+06	937680	1.29238e+06	1.03859e+06	1.31089e+06	890542	1.1565e+06	1.11715e+06	1.04821e+06	983675	405	42.6	6.64
P41920	Ran-specific GTPase-activating protein 1 OS=Saccharomyces cerevisiae (strain ATCC 204508 / S288c) OX=559292 GN=YRB1 PE=1 SV=1	312	2.73277e+06	2.55696e+06	2.764e+06	2.54558e+06	3.36711e+06	2.92836e+06	3.41224e+06	3.03314e+06	4.0273e+06	3.31044e+06	3.83328e+06	3.53017e+06	4.27611e+06	3.2572e+06	3.66357e+06	3.28173e+06	4.02449e+06	3.71563e+06	3.87113e+06	3.6515e+06	201	22.9	6.1
P22943	12 kDa heat shock protein OS=Saccharomyces cerevisiae (strain ATCC 204508 / S288c) OX=559292 GN=HSP12 PE=1 SV=1	311	1.5994e+06	87759.6	1.73189e+06	66942.4	3.52674e+06	110332	5.1586e+06	140363	5.04122e+06	247179	6.7446e+06	41095.1	7.84199e+06	79972.4	6.14333e+06	139103	7.23147e+06	12696	3.57487e+06	27396.9	109	11.7	5.38
Q04432	Glutathione-independent glyoxalase HSP31 OS=Saccharomyces cerevisiae (strain ATCC 204508 / S288c) OX=559292 GN=HSP31 PE=1 SV=1	311	1.04944e+06	614664	1.58756e+06	624820	865136	821998	971536	897882	1.09123e+06	714388	1.22492e+06	706694	2.47999e+06	555051	2.11937e+06	380830	1.55586e+06	492902	1.09763e+06	544070	237	25.7	5.5
P38912	Eukaryotic translation initiation factor 1A OS=Saccharomyces cerevisiae (strain ATCC 204508 / S288c) OX=559292 GN=TIF11 PE=1 SV=1	311	490446	424051	525555	741614	574255	466370	550450	874300	1.56531e+06	1.56938e+06	1.7403e+06	1.82169e+06	1.7408e+06	1.75936e+06	1.46068e+06	1.79827e+06	1.49614e+06	1.81599e+06	1.49131e+06	1.96664e+06	153	17.4	4.83
P32521	Actin cytoskeleton-regulatory complex protein PAN1 OS=Saccharomyces cerevisiae (strain ATCC 204508 / S288c) OX=559292 GN=PAN1 PE=1 SV=2	308	347410	161723	330118	178402	251681	305070	273382	231089	497848	177531	461416	245566	334254	198917	288643	281895	303217	224200	601381	371562	1480	160.2	5.29
P32485	Mitogen-activated protein kinase HOG1 OS=Saccharomyces cerevisiae (strain ATCC 204508 / S288c) OX=559292 GN=HOG1 PE=1 SV=2	307	947113	573690	884723	605350	1.13323e+06	611721	1.06097e+06	619936	798730	130606	396212	87466.2	752420	95591.9	935644	101043	396926	326240	715722	189331	435	48.8	5.55
P00128	Cytochrome b-c1 complex subunit 7, mitochondrial OS=Saccharomyces cerevisiae (strain ATCC 204508 / S288c) OX=559292 GN=QCR7 PE=1 SV=2	306	1.50383e+06	37560.7	1.65262e+06	43869.9	2.13268e+06	36533.8	1.93928e+06	40696	3.75203e+06	123660	3.39853e+06	87613	3.70017e+06	61947.4	3.67439e+06	70803.5	3.30767e+06	58467.4	2.41943e+06	66125.1	127	14.6	5.88
P05318	60S acidic ribosomal protein P1-alpha OS=Saccharomyces cerevisiae (strain ATCC 204508 / S288c) OX=559292 GN=RPP1A PE=1 SV=4	306	8.81651e+06	2.14765e+07	9.02555e+06	2.62079e+07	1.1518e+07	2.48328e+07	1.14501e+07	2.51155e+07	1.76894e+07	3.09668e+07	1.71752e+07	3.06451e+07	1.67745e+07	2.82897e+07	1.71129e+07	3.18646e+07	1.74344e+07	2.84862e+07	1.73418e+07	3.11811e+07	106	10.9	3.88
P07991	Ornithine aminotransferase OS=Saccharomyces cerevisiae (strain ATCC 204508 / S288c) OX=559292 GN=CAR2 PE=1 SV=2	304	970899	408517	1.01151e+06	391506	918252	421736	965430	393248	845206	302496	963733	310218	1.02929e+06	312637	900951	283483	1.05641e+06	312314	854217	314883	424	46.1	6.95
P15424	ATP-dependent RNA helicase MSS116, mitochondrial OS=Saccharomyces cerevisiae (strain ATCC 204508 / S288c) OX=559292 GN=MSS116 PE=1 SV=1	303	653863	457621	639259	497476	658149	552001	734123	515150	810300	587322	721769	597100	971382	686901	918581	683821	903000	619184	934985	613971	664	76.2	8.98
P07277	Mevalonate kinase OS=Saccharomyces cerevisiae (strain ATCC 204508 / S288c) OX=559292 GN=ERG12 PE=1 SV=1	302	715980	449010	736643	1.04624e+06	721824	448996	687782	373338	1.23966e+06	1.01859e+06	931551	605360	1.17157e+06	681154	1.35229e+06	589378	1.10271e+06	706195	1.15942e+06	650317	443	48.4	5.59
P32602	Alpha-soluble NSF attachment protein OS=Saccharomyces cerevisiae (strain ATCC 204508 / S288c) OX=559292 GN=SEC17 PE=1 SV=4	301	517969	149538	484539	195938	543856	260428	502471	392640	2.57425e+06	3.22642e+06	2.28525e+06	2.93257e+06	2.31393e+06	3.24135e+06	2.30797e+06	3.24869e+06	2.42336e+06	3.18815e+06	2.39949e+06	3.08282e+06	292	32.8	5.1
Q08193	1,3-beta-glucanosyltransferase GAS5 OS=Saccharomyces cerevisiae (strain ATCC 204508 / S288c) OX=559292 GN=GAS5 PE=1 SV=1	301	314053	312629	309334	237126	383536	552968	440582	282641	3.61775e+06	4.34589e+06	3.86206e+06	4.9779e+06	3.98602e+06	4.48293e+06	3.44954e+06	4.19255e+06	3.86988e+06	5.25347e+06	3.76391e+06	5.08019e+06	484	51.8	4.64
Q00245	GTP-binding protein RHO3 OS=Saccharomyces cerevisiae (strain ATCC 204508 / S288c) OX=559292 GN=RHO3 PE=1 SV=2	301	1.30881e+06	693510	1.29493e+06	652609	1.40926e+06	1.06653e+06	1.33393e+06	953906	1.14917e+06	903394	1.12227e+06	884437	1.17741e+06	791857	1.14011e+06	773123	1.13988e+06	803843	1.08525e+06	771743	231	25.3	5
P50107	Lactoylglutathione lyase OS=Saccharomyces cerevisiae (strain ATCC 204508 / S288c) OX=559292 GN=GLO1 PE=1 SV=1	300	824536	201317	810722	228161	1.02436e+06	210975	1.05775e+06	244134	1.24152e+06	354149	1.28785e+06	190079	1.34358e+06	270237	1.29217e+06	280219	1.43698e+06	253465	1.16599e+06	200555	326	37.2	6.84
P38845	Cruciform DNA-recognizing protein 1 OS=Saccharomyces cerevisiae (strain ATCC 204508 / S288c) OX=559292 GN=CRP1 PE=1 SV=1	300	307228	958181	328068	707724	321243	967504	405849	800741	583445	906603	593721	850068	868344	867459	731253	902035	784057	849257	607743	859477	465	51.1	7.34
P38555	GTP-binding protein YPT31/YPT8 OS=Saccharomyces cerevisiae (strain ATCC 204508 / S288c) OX=559292 GN=YPT31 PE=1 SV=3	300	66153.7	63488.3	52600.6	74360.4	90010.1	74154	61713	79710.5	101850	152778	55076.9	185987	58590.5	145717	39729.8	127555	118869	224399	46766.7	124191	223	24.5	5.08
P40364	Mitochondrial peculiar membrane protein 1 OS=Saccharomyces cerevisiae (strain ATCC 204508 / S288c) OX=559292 GN=MPM1 PE=1 SV=1	299	967162	319200	958771	289044	1.10411e+06	216785	1.17314e+06	237191	1.30999e+06	301744	1.43841e+06	255799	1.5412e+06	212116	1.68347e+06	207218	1.63696e+06	212688	1.37269e+06	228574	252	28.5	5.92
P32915	Protein transport protein SEC61 OS=Saccharomyces cerevisiae (strain ATCC 204508 / S288c) OX=559292 GN=SEC61 PE=1 SV=1	298	1.05462e+06	1.12246e+06	989775	1.1721e+06	971148	1.21148e+06	873562	1.2401e+06	1.15434e+06	1.56897e+06	1.20673e+06	1.43176e+06	1.18124e+06	1.49147e+06	1.15795e+06	1.65079e+06	1.13621e+06	1.40477e+06	1.12639e+06	1.41376e+06	480	52.9	9.35
P07560	Ras-related protein SEC4 OS=Saccharomyces cerevisiae (strain ATCC 204508 / S288c) OX=559292 GN=SEC4 PE=1 SV=1	297	3.40519e+06	1.21306e+06	3.18451e+06	1.2983e+06	3.2458e+06	1.35617e+06	3.08822e+06	1.3754e+06	2.55937e+06	1.50693e+06	2.0802e+06	1.40204e+06	2.88443e+06	1.18705e+06	2.68731e+06	1.31228e+06	2.6442e+06	1.30328e+06	2.22638e+06	1.28975e+06	215	23.5	7.09
P40037	Protein HMF1 OS=Saccharomyces cerevisiae (strain ATCC 204508 / S288c) OX=559292 GN=HMF1 PE=1 SV=1	296	2.39201e+06	1.18347e+06	2.42455e+06	1.13332e+06	2.36766e+06	1.58316e+06	2.16098e+06	1.26613e+06	1.32901e+06	715282	1.30189e+06	712156	1.20447e+06	672299	1.21981e+06	620477	1.3923e+06	646892	1.28531e+06	683380	129	13.9	5.41
Q05788	Purine nucleoside phosphorylase OS=Saccharomyces cerevisiae (strain ATCC 204508 / S288c) OX=559292 GN=PNP1 PE=1 SV=1	296	1.21704e+06	433465	1.1519e+06	312419	1.21343e+06	469586	1.26686e+06	464007	1.19159e+06	467946	1.11055e+06	402660	1.15498e+06	284217	1.13264e+06	322844	1.15056e+06	378397	1.28405e+06	262742	311	33.7	7.27
P38886	26S proteasome regulatory subunit RPN10 OS=Saccharomyces cerevisiae (strain ATCC 204508 / S288c) OX=559292 GN=RPN10 PE=1 SV=3	295	1.18634e+06	1.68794e+06	1.1576e+06	1.6705e+06	1.50835e+06	1.78599e+06	1.45668e+06	1.90112e+06	2.03571e+06	1.24849e+06	1.88819e+06	1.13979e+06	1.85197e+06	913343	1.93453e+06	1.09466e+06	1.93346e+06	1.06936e+06	1.99275e+06	1.04831e+06	268	29.7	4.82
P53982	Isocitrate dehydrogenase [NADP] OS=Saccharomyces cerevisiae (strain ATCC 204508 / S288c) OX=559292 GN=IDP3 PE=3 SV=1	294	4.36748e+06	8.66129e+06	4.33961e+06	6.14191e+06	2.86156e+06	5.57958e+06	2.87548e+06	1.9137e+06	2.86527e+06	3.73621e+06	3.08317e+06	4.01362e+06	3.25183e+06	4.72309e+06	2.89533e+06	4.96675e+06	3.45575e+06	4.81008e+06	3.12843e+06	5.37165e+06	420	47.8	9.22
P35732	RNA polymerase II degradation factor 1 OS=Saccharomyces cerevisiae (strain ATCC 204508 / S288c) OX=559292 GN=DEF1 PE=1 SV=1	293	339566	463122	344799	476777	568356	594417	527881	642499	1.33236e+06	1.36045e+06	1.26292e+06	1.22526e+06	1.12075e+06	1.09141e+06	1.27874e+06	1.13192e+06	1.07025e+06	1.12408e+06	1.14089e+06	903000	738	83.9	4.98
P38353	Sec sixty-one protein homolog OS=Saccharomyces cerevisiae (strain ATCC 204508 / S288c) OX=559292 GN=SSH1 PE=1 SV=1	293	864596	1.01034e+06	770099	928577	683913	971970	721688	716666	1.97827e+06	1.2534e+06	1.8953e+06	1.24375e+06	1.63717e+06	1.19981e+06	1.80696e+06	1.21696e+06	1.7544e+06	1.31683e+06	1.66958e+06	1.31292e+06	490	53.3	8.09
P53301	Probable glycosidase CRH1 OS=Saccharomyces cerevisiae (strain ATCC 204508 / S288c) OX=559292 GN=CRH1 PE=1 SV=1	293	2.36297e+06	809654	2.36719e+06	871455	2.81299e+06	886361	2.82001e+06	910572	2.90255e+06	850538	2.97692e+06	792283	2.5039e+06	456620	2.64541e+06	680467	2.34839e+06	545033	2.47754e+06	616113	507	52.7	4.65
P20424	Signal recognition particle subunit SRP54 OS=Saccharomyces cerevisiae (strain ATCC 204508 / S288c) OX=559292 GN=SRP54 PE=1 SV=2	292	262868	297175	251191	270607	304737	303708	315625	342179	664570	984125	667714	948621	567527	763153	521254	825482	526657	692152	558500	686585	541	59.6	8.6
P33767	Dolichyl-diphosphooligosaccharide--protein glycosyltransferase subunit WBP1 OS=Saccharomyces cerevisiae (strain ATCC 204508 / S288c) OX=559292 GN=WBP1 PE=1 SV=1	290	703866	932768	681562	906748	623512	990417	627316	986095	527840	573045	522169	604130	492574	611843	495451	648762	465318	610689	500716	658354	430	49.4	5.9
P50861	6,7-dimethyl-8-ribityllumazine synthase OS=Saccharomyces cerevisiae (strain ATCC 204508 / S288c) OX=559292 GN=RIB4 PE=1 SV=2	290	2.44937e+06	2.00417e+06	2.25201e+06	2.00721e+06	2.50424e+06	2.34714e+06	2.37515e+06	2.3025e+06	1.84847e+06	1.61776e+06	1.8116e+06	1.60775e+06	1.70662e+06	1.35992e+06	1.67728e+06	1.52549e+06	1.75039e+06	1.31131e+06	1.8182e+06	1.3093e+06	169	18.5	6.54
Q06252	Uncharacterized protein YLR179C OS=Saccharomyces cerevisiae (strain ATCC 204508 / S288c) OX=559292 GN=YLR179C PE=1 SV=1	290	2.07009e+06	904498	2.16115e+06	975840	1.69286e+06	989834	1.8747e+06	1.03774e+06	1.13065e+06	824484	1.05231e+06	961781	1.30082e+06	794862	1.21633e+06	659797	1.34209e+06	961589	1.26523e+06	1.01225e+06	201	22.1	4.94
P15700	Uridylate kinase OS=Saccharomyces cerevisiae (strain ATCC 204508 / S288c) OX=559292 GN=URA6 PE=1 SV=1	288	1.34134e+06	2.80105e+06	1.19894e+06	2.83803e+06	1.3402e+06	1.81037e+06	1.03611e+06	1.82235e+06	2.04854e+06	882394	2.30008e+06	652596	1.86575e+06	528541	1.85137e+06	691297	1.91025e+06	674744	2.00894e+06	496419	204	22.9	6.6
P47018	Maintenance of telomere capping protein 1 OS=Saccharomyces cerevisiae (strain ATCC 204508 / S288c) OX=559292 GN=MTC1 PE=1 SV=1	287	511776	628651	457610	653889	455562	748709	402776	665126	924683	1.08541e+06	1.09007e+06	988566	1.06236e+06	964339	862341	951638	1.05181e+06	1.05188e+06	841427	993916	478	53.4	4.59
P00410	Cytochrome c oxidase subunit 2 OS=Saccharomyces cerevisiae (strain ATCC 204508 / S288c) OX=559292 GN=COX2 PE=1 SV=1	287	4.65111e+06	169844	5.2333e+06	166317	4.92884e+06	278557	5.08372e+06	451469	4.70602e+06	190613	4.30678e+06	230873	5.55486e+06	197347	4.89635e+06	205779	4.81541e+06	167401	3.56023e+06	178322	251	28.5	4.58
P33201	Ribosome assembly factor MRT4 OS=Saccharomyces cerevisiae (strain ATCC 204508 / S288c) OX=559292 GN=MRT4 PE=1 SV=1	287	629873	689482	578632	677385	628104	878602	639837	800590	722105	834005	658015	752403	753092	737432	736922	739302	714985	721767	663958	692845	236	27	8.56
P48510	Ubiquitin domain-containing protein DSK2 OS=Saccharomyces cerevisiae (strain ATCC 204508 / S288c) OX=559292 GN=DSK2 PE=1 SV=2	286	966128	643083	990867	611050	1.22436e+06	749040	1.3857e+06	772980	2.32482e+06	1.40663e+06	2.28382e+06	1.53578e+06	2.59234e+06	1.32857e+06	2.25985e+06	1.20251e+06	2.34401e+06	1.40293e+06	2.03627e+06	1.41076e+06	373	39.3	4.96
P53296	Alcohol O-acetyltransferase 2 OS=Saccharomyces cerevisiae (strain ATCC 204508 / S288c) OX=559292 GN=ATF2 PE=1 SV=1	286	415408	635277	430395	633754	395779	730629	366311	758368	376484	644524	348310	637434	372892	547593	368313	617947	345545	625084	386385	659109	535	61.9	5.9
P05374	Phosphatidylethanolamine N-methyltransferase OS=Saccharomyces cerevisiae (strain ATCC 204508 / S288c) OX=559292 GN=CHO2 PE=1 SV=1	285	244658	277701	308707	364213	673071	462793	550423	382407	463740	370404	480342	336554	384240	291087	316375	319142	520401	304469	406730	292025	869	101.1	8.35
P00447	Superoxide dismutase [Mn], mitochondrial OS=Saccharomyces cerevisiae (strain ATCC 204508 / S288c) OX=559292 GN=SOD2 PE=1 SV=1	284	1.06012e+06	48326.4	1.26464e+06	39035.4	1.60158e+06	67540.1	1.99087e+06	168905	3.04613e+06	339732	2.71184e+06	208244	2.71554e+06	128796	2.46118e+06	133937	2.89335e+06	155255	2.16566e+06	158729	233	25.8	8.48
P39726	Glycine cleavage system H protein, mitochondrial OS=Saccharomyces cerevisiae (strain ATCC 204508 / S288c) OX=559292 GN=GCV3 PE=1 SV=3	282	3.26253e+06	2.05042e+06	3.86589e+06	1.81887e+06	1.01598e+06	1.82333e+06	1.10494e+06	1.68149e+06	1.36216e+06	2.651e+06	1.37892e+06	2.52033e+06	2.19017e+06	3.20238e+06	1.85382e+06	3.15744e+06	1.7217e+06	2.94402e+06	1.55735e+06	3.13959e+06	170	18.8	4.73
P53849	Zinc finger protein GIS2 OS=Saccharomyces cerevisiae (strain ATCC 204508 / S288c) OX=559292 GN=GIS2 PE=1 SV=1	281	1.0454e+06	617110	919534	653279	942627	748812	932598	1.11767e+06	1.0055e+06	1.82889e+06	968687	1.68811e+06	1.12444e+06	1.73415e+06	1.20335e+06	1.84812e+06	781786	1.7284e+06	809747	1.74983e+06	153	17.1	7.84
P36112	MICOS complex subunit MIC60 OS=Saccharomyces cerevisiae (strain ATCC 204508 / S288c) OX=559292 GN=MIC60 PE=1 SV=1	278	913469	340228	1.0128e+06	382562	766345	459892	917045	382363	583331	162460	673813	105590	651895	132818	574435	36071.6	654862	45025.6	629548	29059.2	540	61	6.6
P25623	Suppressor of yeast profilin deletion OS=Saccharomyces cerevisiae (strain ATCC 204508 / S288c) OX=559292 GN=SYP1 PE=1 SV=3	278	319138	516234	358332	534010	342661	561675	398106	726459	421051	198040	392186	130669	417086	130779	416684	102535	269347	120375	381602	104625	870	96.1	8.59
Q06385	Vacuolar protein sorting-associated protein 74 OS=Saccharomyces cerevisiae (strain ATCC 204508 / S288c) OX=559292 GN=VPS74 PE=1 SV=1	277	589608	556910	564716	545296	715206	572444	647649	624911	415136	469805	376627	278214	432802	327894	403966	248832	397706	246827	428018	270200	345	39.3	5.12
P32465	Low-affinity glucose transporter HXT1 OS=Saccharomyces cerevisiae (strain ATCC 204508 / S288c) OX=559292 GN=HXT1 PE=1 SV=1	277	614128	912240	589243	868564	590129	701196	540944	853563	188018	538735	285482	729046	130689	799675	257823	953343	220159	656139	261892	685493	570	63.2	7.42
P53183	Putative uncharacterized oxidoreductase YGL039W OS=Saccharomyces cerevisiae (strain ATCC 204508 / S288c) OX=559292 GN=YGL039W PE=1 SV=1	276	79463.2		151699	171031	74639.3	85378.4	8244.08	273833	4.8715e+06	874872	3.84438e+06	734116	4.40365e+06	584075	5.17957e+06	681129	4.31563e+06	570906	4.8891e+06	632062	348	38.2	5.96
P35176	Peptidyl-prolyl cis-trans isomerase D OS=Saccharomyces cerevisiae (strain ATCC 204508 / S288c) OX=559292 GN=CPR5 PE=2 SV=1	275	946432	1.27226e+06	976486	1.22709e+06	661137	1.06024e+06	681917	1.24669e+06	830112	708064	721983	758004	760369	1.19581e+06	695294	1.14256e+06	839172	1.21403e+06	752070	1.05838e+06	225	25.3	5.6
P40518	Actin-related protein 2/3 complex subunit 5 OS=Saccharomyces cerevisiae (strain ATCC 204508 / S288c) OX=559292 GN=ARC15 PE=1 SV=1	275	696137	368308	627626	379863	803721	438618	729634	518318	1.38568e+06	707904	1.21472e+06	628461	1.17591e+06	563051	1.20985e+06	591993	1.1303e+06	528004	1.25243e+06	578503	154	17.1	5.31
P37303	Low specificity L-threonine aldolase OS=Saccharomyces cerevisiae (strain ATCC 204508 / S288c) OX=559292 GN=GLY1 PE=1 SV=2	274	361836	1.27093e+06	328733	1.14852e+06	447251	1.35589e+06	406648	1.15393e+06	816935	1.28189e+06	736577	1.04856e+06	654111	991327	715928	1.18666e+06	600945	992046	859631	931277	387	42.8	6.29
P12945	N-terminal acetyltransferase A complex subunit NAT1 OS=Saccharomyces cerevisiae (strain ATCC 204508 / S288c) OX=559292 GN=NAT1 PE=1 SV=2	274	1.4266e+06	4.45289e+06	1.4948e+06	2.8307e+06	1.18608e+06	2.8489e+06	1.16746e+06	1.3418e+06	458292	294098	459125	246661	425581	461522	383786	240495	420622	446831	435048	252141	854	98.8	8.78
Q10740	Leucine aminopeptidase 2 OS=Saccharomyces cerevisiae (strain ATCC 204508 / S288c) OX=559292 GN=LAP2 PE=1 SV=1	273	449183	237164	400395	167360	527364	242829	557280	228548	863680	624557	853053	612023	820126	535414	866519	596686	809254	586950	867153	525481	671	77.3	6.58
P25343	Reduced viability upon starvation protein 161 OS=Saccharomyces cerevisiae (strain ATCC 204508 / S288c) OX=559292 GN=RVS161 PE=1 SV=1	269	2.90446e+06	2.6628e+06	2.98287e+06	2.62358e+06	3.66816e+06	2.35025e+06	3.48292e+06	2.5716e+06	3.33468e+06	1.97789e+06	3.10748e+06	1.96208e+06	2.715e+06	2.30546e+06	2.96823e+06	1.8622e+06	3.02615e+06	2.28137e+06	3.19585e+06	2.0357e+06	265	30.2	6.62
Q05515	Survival factor 1 OS=Saccharomyces cerevisiae (strain ATCC 204508 / S288c) OX=559292 GN=SVF1 PE=1 SV=1	268	1.187e+06	879950	1.2072e+06	703440	1.26682e+06	1.04421e+06	1.27643e+06	1.00111e+06	1.29259e+06	1.32671e+06	1.36621e+06	1.34238e+06	1.63369e+06	1.22059e+06	1.37039e+06	1.22988e+06	1.46387e+06	1.27971e+06	1.26716e+06	1.2052e+06	481	54.3	4.53
P32457	Cell division control protein 3 OS=Saccharomyces cerevisiae (strain ATCC 204508 / S288c) OX=559292 GN=CDC3 PE=1 SV=3	267	414690	400710	451351	368960	511352	437662	556083	585987	402447	383667	436902	355780	440053	310714	424504	352470	479302	330144	448794	374504	520	60	5.48
P33401	Phosphoglucomutase 1 OS=Saccharomyces cerevisiae (strain ATCC 204508 / S288c) OX=559292 GN=PGM1 PE=1 SV=1	267	415105	1.25572e+06	492458	1.11995e+06	565219	1.42329e+06	555475	1.34789e+06	1.34912e+06	2.04399e+06	1.2839e+06	1.80884e+06	1.15406e+06	1.90959e+06	1.35979e+06	1.84985e+06	1.18675e+06	1.71825e+06	1.19714e+06	1.74851e+06	570	63.1	7.24
P53297	PAB1-binding protein 1 OS=Saccharomyces cerevisiae (strain ATCC 204508 / S288c) OX=559292 GN=PBP1 PE=1 SV=1	267	545854	487259	382832	4.88115e+06	676485	491516	488450	456532	3.14384e+06	4.5825e+06	3.09135e+06	4.71232e+06	2.95106e+06	4.33722e+06	2.95644e+06	4.88412e+06	2.86611e+06	4.57028e+06	3.00351e+06	4.82824e+06	722	78.7	6.92
Q99297	Mitochondrial 2-oxodicarboxylate carrier 2 OS=Saccharomyces cerevisiae (strain ATCC 204508 / S288c) OX=559292 GN=ODC2 PE=1 SV=1	267	718021	1.18325e+06	788821	1.12301e+06	827453	1.08356e+06	778477	1.22178e+06	647324	1.19401e+06	614657	1.29263e+06	603881	1.47784e+06	696673	1.40277e+06	566768	1.73315e+06	1.06989e+06	1.57776e+06	307	34	9.7
P15496	Isopentenyl-diphosphate Delta-isomerase OS=Saccharomyces cerevisiae (strain ATCC 204508 / S288c) OX=559292 GN=IDI1 PE=1 SV=2	266	617951	489242	652455	561688	770916	671296	618766	530168	774383	570945	752396	447685	812241	488580	792468	495277	800355	389600	664588	480467	288	33.3	4.98
P32445	Single-stranded DNA-binding protein RIM1, mitochondrial OS=Saccharomyces cerevisiae (strain ATCC 204508 / S288c) OX=559292 GN=RIM1 PE=1 SV=1	265	3.61103e+06	1.0329e+06	3.29165e+06	2.0117e+06	3.2763e+06	1.55064e+06	3.79306e+06	1.27484e+06	2.97602e+06	1.6021e+06	3.13231e+06	1.56781e+06	3.56879e+06	1.33057e+06	3.51494e+06	1.37209e+06	3.38259e+06	1.27762e+06	3.42883e+06	1.38757e+06	135	15.4	8.34
Q04636	FACT complex subunit POB3 OS=Saccharomyces cerevisiae (strain ATCC 204508 / S288c) OX=559292 GN=POB3 PE=1 SV=1	265	560371	217081	570811	292516	589364	500207	601903	262461	585601	484160	616645	597618	647750	451165	628777	397111	592314	469075	599689	450873	552	63	4.86
P37262	6-phosphogluconolactonase-like protein 2 OS=Saccharomyces cerevisiae (strain ATCC 204508 / S288c) OX=559292 GN=SOL2 PE=1 SV=2	265	467394	120788	448358	132413	561579	146079	504206	32468.3	870733	158069	959585	212203	611858	178579	826845	204799	666667	193352	866685	190550	315	34.5	6.86
P47044	LOG family protein YJL055W OS=Saccharomyces cerevisiae (strain ATCC 204508 / S288c) OX=559292 GN=YJL055W PE=1 SV=1	264	695413	344664	695935	305208	723752	358159	677739	393966	1.21544e+06	584001	1.32225e+06	713140	1.29592e+06	571131	1.23004e+06	497834	1.24155e+06	574544	1.09568e+06	575341	245	26.8	5.62
P24784	ATP-dependent RNA helicase DBP1 OS=Saccharomyces cerevisiae (strain ATCC 204508 / S288c) OX=559292 GN=DBP1 PE=1 SV=2	264	1.14765e+07	3.66466e+07	1.19654e+07	2.73003e+07	5.72394e+06	2.32239e+07	5.64321e+06	8.08514e+06	136612	158038	116551	274249	189672	288131	194045	170814	208461	315876	211233	318494	617	67.9	8.87
P32501	Translation initiation factor eIF-2B subunit epsilon OS=Saccharomyces cerevisiae (strain ATCC 204508 / S288c) OX=559292 GN=GCD6 PE=1 SV=1	263	379160	438606	387005	396913	475918	460910	461243	498438	205412	538306	207252	401867	201834	385994	203918	510033	186286	410847	211767	449097	712	81.1	4.81
P17891	Clathrin light chain OS=Saccharomyces cerevisiae (strain ATCC 204508 / S288c) OX=559292 GN=CLC1 PE=1 SV=1	263	1.05959e+06	760929	1.00231e+06	709981	1.16703e+06	836343	1.04051e+06	879625	1.72924e+06	1.61328e+06	1.78733e+06	1.38192e+06	1.65836e+06	1.29644e+06	1.96221e+06	1.33492e+06	1.60901e+06	1.31254e+06	1.56785e+06	843562	233	26.5	4.49
Q05933	Actin-related protein 2/3 complex subunit 3 OS=Saccharomyces cerevisiae (strain ATCC 204508 / S288c) OX=559292 GN=ARC18 PE=1 SV=1	263	1.08237e+06	449877	1.06209e+06	526202	1.20875e+06	625001	1.11761e+06	558301	1.06938e+06	572663	1.05227e+06	542244	1.13949e+06	249693	1.09492e+06	326590	1.15952e+06	502725	1.04737e+06	494094	178	20.6	7.97
P32495	H/ACA ribonucleoprotein complex subunit NHP2 OS=Saccharomyces cerevisiae (strain ATCC 204508 / S288c) OX=559292 GN=NHP2 PE=1 SV=2	263	216221	100721	197438	115878	223087	223710	186607	126412	1.33402e+06	1.47032e+06	1.27726e+06	1.58438e+06	1.06496e+06	1.50536e+06	1.3713e+06	1.17968e+06	1.22601e+06	1.6232e+06	1.03432e+06	1.45216e+06	156	17.1	9.72
Q12496	Uncharacterized protein YOL098C OS=Saccharomyces cerevisiae (strain ATCC 204508 / S288c) OX=559292 GN=YOL098C PE=1 SV=1	262	218733	236770	225037	229235	237642	227968	250609	244409	324962	259336	301858	324243	267942	334946	415212	338079	296905	250751	351441	262642	1037	118.3	5.05
P38716	Uncharacterized trans-sulfuration enzyme YHR112C OS=Saccharomyces cerevisiae (strain ATCC 204508 / S288c) OX=559292 GN=YHR112C PE=1 SV=1	262	140508	443155	121518	362134	210191	902843	208760	644145	1.33773e+06	715108	1.17714e+06	681640	981238	534387	1.07567e+06	499372	1.18069e+06	589099	1.18981e+06	562684	378	42.4	5.91
P42940	Probable electron transfer flavoprotein subunit beta OS=Saccharomyces cerevisiae (strain ATCC 204508 / S288c) OX=559292 GN=CIR1 PE=1 SV=1	261	3.31724e+06	2.41281e+06	3.36453e+06	2.23838e+06	2.11266e+06	2.81262e+06	2.07777e+06	3.03357e+06	760774	397535	808726	350651	892563	195206	956275	165593	1.04393e+06	283452	796326	299247	261	28.7	8.44
P40581	Glutathione peroxidase-like peroxiredoxin HYR1 OS=Saccharomyces cerevisiae (strain ATCC 204508 / S288c) OX=559292 GN=HYR1 PE=1 SV=1	261	993261	543715	1.01554e+06	399536	1.18605e+06	484292	1.27232e+06	506326	976838	459887	950490	405414	1.09467e+06	368170	1.05118e+06	303659	1.11165e+06	287866	1.0805e+06	361763	163	18.6	8.19
P12688	Serine/threonine-protein kinase YPK1 OS=Saccharomyces cerevisiae (strain ATCC 204508 / S288c) OX=559292 GN=YPK1 PE=1 SV=2	261	1.58007e+06	1.86971e+06	1.56622e+06	1.75571e+06	1.60156e+06	1.58865e+06	1.61783e+06	1.41907e+06	624111	1.10618e+06	550332	818327	550697	1.07345e+06	691465	956753	517631	974283	526248	821731	680	76.4	6.51
P51402	60S ribosomal protein L37-B OS=Saccharomyces cerevisiae (strain ATCC 204508 / S288c) OX=559292 GN=RPL37B PE=1 SV=2	261	108099	295548	90840.8	828981	111390	352095	111338	682688	1.29756e+06	2.10773e+06	1.37875e+06	2.08852e+06	1.16936e+06	1.99039e+06	1.20924e+06	2.31926e+06	1.17024e+06	1.83838e+06	1.21772e+06	2.34849e+06	88	9.9	11.8
P33775	Dolichyl-phosphate-mannose--protein mannosyltransferase 1 OS=Saccharomyces cerevisiae (strain ATCC 204508 / S288c) OX=559292 GN=PMT1 PE=1 SV=1	257	210294	764253	44126.2	856084	183064	170557	159839	752793	861399	785358	814883	725573	839500	825913	787183	884134	747404	809965	807319	804916	817	92.6	6.68
Q12746	Plasma membrane-associated coenzyme Q6 reductase PGA3 OS=Saccharomyces cerevisiae (strain ATCC 204508 / S288c) OX=559292 GN=PGA3 PE=1 SV=1	257	324288	692622	293724	393767	179922	770318	334508	776868	439389	536251	366122	593002	416385	551952	359342	580066	351177	511250	333490	555877	312	35.3	5.55
Q12434	Rho GDP-dissociation inhibitor OS=Saccharomyces cerevisiae (strain ATCC 204508 / S288c) OX=559292 GN=RDI1 PE=1 SV=1	257	685409	387823	692018	408728	707312	461446	703262	459305	1.29606e+06	638508	791638	426507	978990	438574	932133	604231	784949	458319	1.33642e+06	467898	202	23.1	6.04
P49954	Omega-amidase NIT3 OS=Saccharomyces cerevisiae (strain ATCC 204508 / S288c) OX=559292 GN=NIT3 PE=1 SV=1	256	612389	1.02296e+06	608228	1.02382e+06	788641	966067	664961	1.07135e+06	2.1791e+06	1.70666e+06	2.03765e+06	1.22693e+06	1.90341e+06	1.27215e+06	2.31987e+06	1.52394e+06	2.01658e+06	818169	2.07926e+06	1.09138e+06	291	32.5	7.55
P14907	Nucleoporin NSP1 OS=Saccharomyces cerevisiae (strain ATCC 204508 / S288c) OX=559292 GN=NSP1 PE=1 SV=1	254	425495	199073	405151	118536	490510	434029	472797	463746	1.08273e+06	702098	1.10061e+06	632595	1.15273e+06	561412	1.06308e+06	651122	1.23e+06	615413	1.11673e+06	604280	823	86.5	6.3
P00546	Cyclin-dependent kinase 1 OS=Saccharomyces cerevisiae (strain ATCC 204508 / S288c) OX=559292 GN=CDC28 PE=1 SV=1	254	2.47826e+07	2.66352e+06	2.44242e+07	2.68371e+06	2.42775e+07	1.54713e+06	2.5168e+07	1.53424e+06	684656	751864	611802	477224	389641	422651	678284	645370	415791	265598	660657	368392	298	34	8.35
P48362	Protein HGH1 OS=Saccharomyces cerevisiae (strain ATCC 204508 / S288c) OX=559292 GN=HGH1 PE=1 SV=2	254	2.79593e+07	3.68246e+07	2.75047e+07	2.81497e+07	1.28418e+07	2.12666e+07	1.23469e+07	7.37038e+06	138158	354189	303567	152288	379120	147129	398834	309873	290453	396907	294364	412477	394	44.9	4.73
P23291	Casein kinase I homolog 1 OS=Saccharomyces cerevisiae (strain ATCC 204508 / S288c) OX=559292 GN=YCK1 PE=1 SV=1	254	85617.8	112642	232395	184243	245695	170342	249507	68131.9	332715	240195	324867	227439	360671	212304	372234	225074	348499	207036	361505	214804	538	61.7	9.04
P32474	Protein disulfide-isomerase EUG1 OS=Saccharomyces cerevisiae (strain ATCC 204508 / S288c) OX=559292 GN=EUG1 PE=1 SV=1	252	353235	560085	352565	560626	461132	538685	464382	715409	746026	442032	748441	445453	522749	481071	606281	794112	538328	580519	745895	618177	517	58.9	4.91
P43609	Chromatin structure-remodeling complex protein RSC8 OS=Saccharomyces cerevisiae (strain ATCC 204508 / S288c) OX=559292 GN=RSC8 PE=1 SV=1	251	579133	460373	744036	273031	636110	288185	1.02574e+06	312251	427095	380152	484775	379064	460374	372847	420736	351455	413876	408044	427277	358479	557	63.1	5.38
Q12008	Phosphoglycerate mutase 2 OS=Saccharomyces cerevisiae (strain ATCC 204508 / S288c) OX=559292 GN=GPM2 PE=1 SV=1	250	1.37724e+06	177596	1.33895e+06	257051	1.48838e+06	100451	1.44393e+06	115035	1.27239e+06	156918	1.20532e+06	129230	1.40074e+06	120959	1.3323e+06	91251.6	1.41929e+06	141742	1.37642e+06	122960	311	36.1	6.57
P53172	Protein SDS23 OS=Saccharomyces cerevisiae (strain ATCC 204508 / S288c) OX=559292 GN=SDS23 PE=1 SV=2	250	592820	195459	603385	192450	605753	227502	622573	288374	1.12867e+06	438101	1.14949e+06	325711	1.12645e+06	396271	1.29453e+06	321556	1.19614e+06	287946	1.14346e+06	369170	527	58.1	9.04
P25045	Serine palmitoyltransferase 1 OS=Saccharomyces cerevisiae (strain ATCC 204508 / S288c) OX=559292 GN=LCB1 PE=1 SV=2	249	322494	232105	343212	284879	335855	514541	327439	260161	388226	352166	482701	149131	346317	231574	467152	298509	383635	370622	359430	330954	558	62.2	6.18
P38821	Aspartyl aminopeptidase 4 OS=Saccharomyces cerevisiae (strain ATCC 204508 / S288c) OX=559292 GN=APE4 PE=1 SV=1	249	648363	276657	664276	331937	777100	348529	884610	263257	859948	510858	766973	395421	732472	357904	846522	383058	746539	308816	855414	270334	490	54.1	7.02
P61830	Histone H3 OS=Saccharomyces cerevisiae (strain ATCC 204508 / S288c) OX=559292 GN=HHT1 PE=1 SV=2	248	3.62978e+06	2.38411e+06	3.41865e+06	2.49123e+06	4.0312e+06	2.91558e+06	3.68452e+06	3.43269e+06	7.60009e+06	4.50895e+06	7.63873e+06	4.37187e+06	8.55749e+06	3.91334e+06	7.53835e+06	3.68164e+06	8.06885e+06	3.84012e+06	7.07144e+06	3.91592e+06	136	15.3	11.43
P27692	Transcription elongation factor SPT5 OS=Saccharomyces cerevisiae (strain ATCC 204508 / S288c) OX=559292 GN=SPT5 PE=1 SV=1	247	935649	2.49463e+06	1.04931e+06	1.87192e+06	777793	1.81755e+06	762392	949570	995553	1.83716e+06	981598	1.89441e+06	1.08076e+06	2.30143e+06	891018	2.51981e+06	1.03054e+06	2.45377e+06	1.05419e+06	2.39826e+06	1063	115.6	5.25
P53163	54S ribosomal protein L12, mitochondrial OS=Saccharomyces cerevisiae (strain ATCC 204508 / S288c) OX=559292 GN=MNP1 PE=1 SV=1	247	2.12414e+06	3.01397e+06	2.20666e+06	2.76486e+06	2.44873e+06	2.86201e+06	2.50969e+06	3.42151e+06	2.89221e+06	2.50455e+06	3.41447e+06	2.67443e+06	3.72914e+06	2.51995e+06	3.55611e+06	2.60168e+06	3.70363e+06	2.53956e+06	2.85336e+06	2.62628e+06	194	20.6	9.19
P47068	Myosin tail region-interacting protein MTI1 OS=Saccharomyces cerevisiae (strain ATCC 204508 / S288c) OX=559292 GN=BBC1 PE=1 SV=2	246	409415	692550	412064	21389.8	536415	588525	583675	155501	819993	1.13349e+06	877501	1.07312e+06	935651	1.00299e+06	883649	1.05068e+06	930317	1.00341e+06	902418	1.18416e+06	1157	128.2	5.26
Q12165	ATP synthase subunit delta, mitochondrial OS=Saccharomyces cerevisiae (strain ATCC 204508 / S288c) OX=559292 GN=ATP16 PE=1 SV=1	246	1.69054e+06	185743	1.73823e+06	280328	2.24932e+06	163881	2.33112e+06	243598	2.09385e+06	15215.3	335990	105188	2.92676e+06	76575.9	2.60189e+06	170503	2.57622e+06		2.00051e+06		160	17	6.55
P38817	ADP-ribosylation factor-binding protein GGA2 OS=Saccharomyces cerevisiae (strain ATCC 204508 / S288c) OX=559292 GN=GGA2 PE=1 SV=1	246	634521	620853	622594	675137	749807	864103	770467	997156	625542	557850	616407	645322	598171	579637	590156	645225	619657	626769	580608	616624	585	64.3	6.49
P36047	Protein phosphatase 1 regulatory subunit SDS22 OS=Saccharomyces cerevisiae (strain ATCC 204508 / S288c) OX=559292 GN=SDS22 PE=1 SV=1	245	723864	1.45636e+06	775644	1.43006e+06	751222	1.61865e+06	704374	1.49349e+06	6.98376e+06	7.17714e+06	7.53585e+06	7.05909e+06	7.25026e+06	1.00127e+07	7.66221e+06	1.09268e+07	8.66074e+06	9.99896e+06	9.31861e+06	1.10331e+07	338	38.9	5.52
P21304	Periodic tryptophan protein 1 OS=Saccharomyces cerevisiae (strain ATCC 204508 / S288c) OX=559292 GN=PWP1 PE=1 SV=1	245	510883	641212	455160	652726	523665	746895	546681	713478	637856	929095	654762	881899	845452	843078	605579	890689	685726	884789	565420	959422	576	63.8	4.61
Q08601	Metacaspase-1 OS=Saccharomyces cerevisiae (strain ATCC 204508 / S288c) OX=559292 GN=MCA1 PE=1 SV=2	244	245798	214962	262628	223647	323989	231841	337041	266135	5.26171e+06	8.69074e+06	5.27666e+06	9.93547e+06	5.66017e+06	9.49866e+06	5.33947e+06	8.99732e+06	5.29511e+06	1.08915e+07	5.27307e+06	1.01943e+07	432	48	5.43
P32799	Cytochrome c oxidase subunit 13, mitochondrial OS=Saccharomyces cerevisiae (strain ATCC 204508 / S288c) OX=559292 GN=COX13 PE=1 SV=1	243	2.18549e+06	51321.3	2.39833e+06	86617.6	2.6886e+06	91201	2.59581e+06	77569.1	2.89535e+06	714935	2.69988e+06	536461	3.43392e+06	548698	3.06124e+06	716878	3.21619e+06	565740	2.31867e+06	501887	129	15	8.18
P38911	FK506-binding nuclear protein OS=Saccharomyces cerevisiae (strain ATCC 204508 / S288c) OX=559292 GN=FPR3 PE=1 SV=2	243	644598	837830	635052	889285	772862	1.07043e+06	757851	1.01834e+06	1.24991e+06	1.56153e+06	1.34354e+06	1.59408e+06	1.39385e+06	1.33391e+06	1.36412e+06	1.40265e+06	1.25291e+06	1.46554e+06	1.27018e+06	1.41982e+06	411	46.5	4.46
Q12329	Heat shock protein 42 OS=Saccharomyces cerevisiae (strain ATCC 204508 / S288c) OX=559292 GN=HSP42 PE=1 SV=1	242	592830		645713	47877.3	1.24613e+06	54174.7	1.40694e+06	74368.9	2.0403e+06	331812	2.27893e+06	426809	2.43068e+06	139906	2.26765e+06	138847	2.368e+06	284227	2.16957e+06	223809	375	42.8	5.08
Q08179	Mitochondrial distribution and morphology protein 38 OS=Saccharomyces cerevisiae (strain ATCC 204508 / S288c) OX=559292 GN=MDM38 PE=1 SV=1	241	405809	195049	426016	217240	434486	222671	437219	213845	728071	407563	689782	327826	717295	171846	751011	143617	768325	129523	615512	171636	573	65	7.77
P32860	NifU-like protein, mitochondrial OS=Saccharomyces cerevisiae (strain ATCC 204508 / S288c) OX=559292 GN=NFU1 PE=1 SV=2	240	190662	101392	207577	98986.8	272328	125316	209311	136522	470971	398222	337331	223859	369872	380919	519489	332416	567061	296211	524087	227208	256	29.2	5.01
P40509	Coatomer subunit epsilon OS=Saccharomyces cerevisiae (strain ATCC 204508 / S288c) OX=559292 GN=SEC28 PE=1 SV=2	240	1.37129e+06	1.67105e+06	1.31444e+06	1.54238e+06	1.64955e+06	1.70153e+06	1.46885e+06	1.71943e+06	1.44367e+06	1.43178e+06	1.39551e+06	1.29501e+06	1.43841e+06	1.2332e+06	1.50269e+06	1.37236e+06	1.39814e+06	1.26606e+06	1.5131e+06	1.33583e+06	296	33.8	4.55
P40159	Uncharacterized protein YNL208W OS=Saccharomyces cerevisiae (strain ATCC 204508 / S288c) OX=559292 GN=YNL208W PE=1 SV=2	240	2.20192e+06	737912	2.16174e+06	762771	2.53052e+06	765900	2.44351e+06	817867	2.69595e+06	1.27283e+06	2.60228e+06	950419	2.86758e+06	751626	3.50339e+06	853252	2.40821e+06	773809	2.98001e+06	745789	199	20.1	7.64
P43535	Protein GCN20 OS=Saccharomyces cerevisiae (strain ATCC 204508 / S288c) OX=559292 GN=GCN20 PE=1 SV=1	240	385158	466039	516970	506929	562672	446432	461876	543706	968169	1.34776e+06	813346	820476	537688	1.03385e+06	837917	1.3896e+06	693623	411674	820959	857178	752	85	6.25
Q01080	DNA-directed RNA polymerase I subunit RPA49 OS=Saccharomyces cerevisiae (strain ATCC 204508 / S288c) OX=559292 GN=RPA49 PE=1 SV=2	239	351675	537938	314470	479843	319232	680055	321702	608620	385621	543945	406361	619223	365752	519849	407217	567985	358368	500702	360480	511547	415	46.6	9.54
Q08421	Enhancer of translation termination 1 OS=Saccharomyces cerevisiae (strain ATCC 204508 / S288c) OX=559292 GN=ETT1 PE=1 SV=1	239	8.13751e+06	7.82605e+06	7.84577e+06	8.08744e+06	7.74373e+06	5.75351e+06	7.69263e+06	6.48063e+06	1.48095e+06	2.06961e+06	1.21551e+06	1.48125e+06	1.00552e+06	2.18901e+06	1.20592e+06	1.97745e+06	1.12523e+06	2.10522e+06	953866	1.84188e+06	412	47.3	4.79
P28495	F-actin-capping protein subunit alpha OS=Saccharomyces cerevisiae (strain ATCC 204508 / S288c) OX=559292 GN=CAP1 PE=1 SV=1	239	1.17337e+06	1.20473e+06	1.27211e+06	1.10952e+06	1.33259e+06	1.44558e+06	1.46743e+06	1.61322e+06	729638	1.16527e+06	1.26465e+06	1.13022e+06	1.07538e+06	990631	683778	927744	683247	865135	1.14283e+06	957929	268	30.7	5.31
P53044	Ubiquitin fusion degradation protein 1 OS=Saccharomyces cerevisiae (strain ATCC 204508 / S288c) OX=559292 GN=UFD1 PE=1 SV=1	238	528244	448258	499234	445951	574173	354597	622824	361082	643759	506917	577364	395796	708238	387848	707811	400039	544302	323027	732473	359937	361	39.8	6.21
P38197	Pyridoxal phosphate homeostasis protein OS=Saccharomyces cerevisiae (strain ATCC 204508 / S288c) OX=559292 GN=YBL036C PE=1 SV=1	237	549031	356652	623040	295151	589886	284543	639877	355199	1.54894e+06	416032	1.05974e+06	541581	761479	485162	1.02377e+06	584632	1.12401e+06	456754	1.51368e+06	484263	257	29.1	6.43
P33331	Nuclear transport factor 2 OS=Saccharomyces cerevisiae (strain ATCC 204508 / S288c) OX=559292 GN=NTF2 PE=1 SV=2	237	7.20776e+06	6.04153e+06	6.96111e+06	5.55833e+06	8.01074e+06	6.28728e+06	7.59613e+06	6.48296e+06	6.92311e+06	5.09118e+06	6.69318e+06	4.8638e+06	6.90903e+06	4.53408e+06	6.73621e+06	4.34066e+06	6.655e+06	4.62615e+06	6.28582e+06	4.54765e+06	125	14.4	4.7
Q12349	ATP synthase subunit H, mitochondrial OS=Saccharomyces cerevisiae (strain ATCC 204508 / S288c) OX=559292 GN=ATP14 PE=1 SV=1	237	3.72725e+06	419638	4.25098e+06	313003	5.0362e+06	487738	4.80581e+06	498679	5.33875e+06	650242	5.35715e+06	370247	5.92426e+06	482571	6.1812e+06	745210	5.91227e+06	339659	4.78101e+06	370869	124	14.1	4.68
Q99383	Nuclear polyadenylated RNA-binding protein 4 OS=Saccharomyces cerevisiae (strain ATCC 204508 / S288c) OX=559292 GN=HRP1 PE=1 SV=1	236	647158	577611	657666	712554	814134	776287	798794	736071	1.68985e+06	1.18067e+06	1.49432e+06	1.1305e+06	1.37786e+06	878404	1.35193e+06	1.00357e+06	1.30362e+06	954440	1.30279e+06	926615	534	59.6	5.66
Q08412	Ubiquitin-binding protein CUE5 OS=Saccharomyces cerevisiae (strain ATCC 204508 / S288c) OX=559292 GN=CUE5 PE=1 SV=1	236	499114	436469	519196	687948	673791	678595	647572	706631	1.42321e+06	1.00174e+06	1.4061e+06	814302	1.38734e+06	693045	1.55159e+06	755847	1.508e+06	558608	1.52491e+06	734792	411	46.8	4.81
Q3E841	Uncharacterized protein YNR034W-A OS=Saccharomyces cerevisiae (strain ATCC 204508 / S288c) OX=559292 GN=YNR034W-A PE=1 SV=1	235	2.71171e+06	33654.2	2.72539e+06	39128.7	1.13199e+07	30173.9	1.14714e+07	31215.7	8.16111e+06	73174	1.10501e+07	93981.4	1.04139e+07	75877.2	6.42771e+06	79843.7	1.10873e+07	78729.2	5.42599e+06	58224.1	98	10.8	8.97
Q03964	Transposon Ty1-DR2 Gag polyprotein OS=Saccharomyces cerevisiae (strain ATCC 204508 / S288c) OX=559292 GN=TY1A-DR2 PE=3 SV=1	233	301188		233552		107033	17800.4	65528.5				19172.8		28673.6				30295.5	13225.4			440	49.4	8.35
P38628	Phosphoacetylglucosamine mutase OS=Saccharomyces cerevisiae (strain ATCC 204508 / S288c) OX=559292 GN=PCM1 PE=1 SV=2	233	698577	770996	644902	994291	753541	883856	698543	1.10182e+06	1.27618e+06	1.47206e+06	797509	1.4212e+06	1.22093e+06	1.4859e+06	1.29124e+06	1.50555e+06	1.20917e+06	1.56526e+06	1.17572e+06	1.00964e+06	557	62	5.91
P56628	60S ribosomal protein L22-B OS=Saccharomyces cerevisiae (strain ATCC 204508 / S288c) OX=559292 GN=RPL22B PE=1 SV=2	233	193796	300002	169127	287160	393426	327474	434827	288605	559740	483125	557424	465495	463447	552545	568416	513841	572891	519990	624437	528611	122	13.8	6.14
P07143	Cytochrome c1, heme protein, mitochondrial OS=Saccharomyces cerevisiae (strain ATCC 204508 / S288c) OX=559292 GN=CYT1 PE=1 SV=1	232	2.56102e+06	120142	2.68813e+06		2.54504e+06	99606.5	2.56512e+06	169669	3.03436e+06	59312.2	2.86499e+06	88090.7	3.2423e+06	75396.3	3.04787e+06	88602.4	2.95987e+06	62970.8	2.3289e+06	75484.5	309	34	8.12
P30656	Proteasome subunit beta type-5 OS=Saccharomyces cerevisiae (strain ATCC 204508 / S288c) OX=559292 GN=PRE2 PE=1 SV=3	231	1.59022e+06	1.103e+06	1.59472e+06	1.16921e+06	1.95766e+06	1.16404e+06	1.89046e+06	1.17372e+06	2.0417e+06	1.27847e+06	2.08243e+06	1.21361e+06	2.11329e+06	1.0478e+06	2.09014e+06	1.11391e+06	2.10422e+06	1.04223e+06	2.0751e+06	1.08848e+06	287	31.6	6.23
O13547	Covalently-linked cell wall protein 14 OS=Saccharomyces cerevisiae (strain ATCC 204508 / S288c) OX=559292 GN=CCW14 PE=1 SV=1	231	3.29913e+06	724503	3.42625e+06	869350	2.70756e+06	1.15366e+06	2.88807e+06	1.37642e+06	3.26967e+06	2.27142e+06	3.24829e+06	1.76594e+06	3.19978e+06	1.62792e+06	3.0391e+06	1.7332e+06	2.76704e+06	1.72244e+06	2.71243e+06	1.60373e+06	238	23.3	5.94
P14065	Glycerol 2-dehydrogenase (NADP(+)) OS=Saccharomyces cerevisiae (strain ATCC 204508 / S288c) OX=559292 GN=GCY1 PE=1 SV=1	231	361291	173793	468675	224844	683968	297929	748956	260287	662599	617788	1.08298e+06	537363	1.21052e+06	496339	1.09078e+06	504439	921344	517266	854688	486833	312	35.1	7.99
P32352	C-8 sterol isomerase OS=Saccharomyces cerevisiae (strain ATCC 204508 / S288c) OX=559292 GN=ERG2 PE=1 SV=1	230	5.18792e+06	4.53721e+06	5.31033e+06	4.83943e+06	4.16567e+06	4.91971e+06	3.74753e+06	4.86192e+06	5.9457e+06	4.41503e+06	4.05068e+06	3.98084e+06	3.95492e+06	3.77138e+06	5.98359e+06	4.30791e+06	4.79881e+06	3.88515e+06	6.39684e+06	3.9704e+06	222	24.9	5.91
P28707	Co-chaperone protein SBA1 OS=Saccharomyces cerevisiae (strain ATCC 204508 / S288c) OX=559292 GN=SBA1 PE=1 SV=3	230	2.94647e+06	2.319e+06	2.79229e+06	2.34947e+06	3.47199e+06	2.42993e+06	3.52134e+06	2.58365e+06	3.15855e+06	1.80472e+06	3.22695e+06	1.76599e+06	3.56725e+06	1.48715e+06	3.35842e+06	1.5859e+06	3.4096e+06	1.45291e+06	3.32135e+06	1.60468e+06	216	24.1	4.59
P27472	Glycogen [starch] synthase isoform 2 OS=Saccharomyces cerevisiae (strain ATCC 204508 / S288c) OX=559292 GN=GSY2 PE=1 SV=3	229	568579	201454	615204	203062	885607	252582	913632	269255	454145	53759.9	514126	45757	448852	18164.1	460393	22400.4	529544		495661	90958.1	705	80	6.35
P14306	Carboxypeptidase Y inhibitor OS=Saccharomyces cerevisiae (strain ATCC 204508 / S288c) OX=559292 GN=TFS1 PE=1 SV=2	229	845172	24155.5	937656	105924	997880	111692	1.25743e+06	105884	1.72301e+06	265747	2.09215e+06	88038.6	2.57063e+06		2.64815e+06		2.60768e+06		2.34225e+06	14306.6	219	24.3	6.54
Q03655	Probable 1,3-beta-glucanosyltransferase GAS3 OS=Saccharomyces cerevisiae (strain ATCC 204508 / S288c) OX=559292 GN=GAS3 PE=1 SV=1	229	916963	1.28658e+06	638130	652697	443895	1.35858e+06	685612	937872	837376	976990	1.0548e+06	2.01553e+06	1.0334e+06	2.98356e+06	1.20419e+06	753533	844367	568217	1.94673e+06	725833	524	56.8	4.79
P41058	40S ribosomal protein S29-B OS=Saccharomyces cerevisiae (strain ATCC 204508 / S288c) OX=559292 GN=RPS29B PE=1 SV=3	228	1.25071e+06	2.0861e+06	1.2458e+06	1.91356e+06	1.55958e+06	2.41509e+06	1.69927e+06	2.15084e+06	2.56712e+06	4.40229e+06	2.77964e+06	4.62561e+06	2.55958e+06	4.28763e+06	2.63834e+06	4.61232e+06	2.5459e+06	4.47785e+06	2.62258e+06	4.3334e+06	56	6.7	10.01
P53633	Prenylated Rab acceptor 1 OS=Saccharomyces cerevisiae (strain ATCC 204508 / S288c) OX=559292 GN=YIP3 PE=1 SV=2	227	712806	705929	700827	695874	781389	779177	802223	700293	933903	1.08462e+06	888687	1.00689e+06	933446	781841	987885	843764	882613	828835	1.0342e+06	857660	176	19.4	8.41
P43123	UDP-N-acetylglucosamine pyrophosphorylase OS=Saccharomyces cerevisiae (strain ATCC 204508 / S288c) OX=559292 GN=QRI1 PE=1 SV=1	227	325588	180690	303964	163719	436929	224068	399650	260803	1.04542e+06	696150	1.19777e+06	760934	1.1776e+06	642623	1.22814e+06	657768	1.20033e+06	587150	1.04202e+06	577350	477	53.4	7.42
P40043	Respiratory growth induced protein 1 OS=Saccharomyces cerevisiae (strain ATCC 204508 / S288c) OX=559292 GN=RGI1 PE=1 SV=1	226	3.92655e+06	501788	4.22778e+06	439201	7.18635e+06	521068	7.1197e+06	458263	3.52998e+06	23580.2	3.71208e+06	24687.7	4.6317e+06		3.2158e+06	89940.8	4.71671e+06	25303.2	3.16224e+06		161	19	6.18
P39936	Eukaryotic initiation factor 4F subunit p130 OS=Saccharomyces cerevisiae (strain ATCC 204508 / S288c) OX=559292 GN=TIF4632 PE=1 SV=1	225	299842	357924	257721	253135	345296	452015	297579	307354	274694	418153	305644	359108	284360	334622	298650	409145	266502	312849	271486	330832	914	103.8	7.64
P42938	Probable ATP-dependent kinase TDA10 OS=Saccharomyces cerevisiae (strain ATCC 204508 / S288c) OX=559292 GN=TDA10 PE=1 SV=1	224	1.11574e+06	1.24827e+06	890412	897154	855113	858358	953411	415943	864479	131215	844727	117054	937324	46121	859609	146632	839403	83119.5	838915	133167	290	33.3	5.41
P20485	Choline kinase OS=Saccharomyces cerevisiae (strain ATCC 204508 / S288c) OX=559292 GN=CKI1 PE=1 SV=1	223	252553	419890	301175	538387	526212	595396	615836	741742	523137	542071	684217	506353	480193	525405	529995	520042	536337	529524	435100	593404	582	66.3	5.67
Q04458	Fatty aldehyde dehydrogenase HFD1 OS=Saccharomyces cerevisiae (strain ATCC 204508 / S288c) OX=559292 GN=HFD1 PE=1 SV=1	223	420741	140082	394404	129537	631250	144298	624068	117448	742424	91252.9	733277	103739	759163	92018.6	871720	63489.8	849488	113000	752929	103838	532	59.9	6.76
P38199	Heterogeneous nuclear rnp K-like protein 2 OS=Saccharomyces cerevisiae (strain ATCC 204508 / S288c) OX=559292 GN=HEK2 PE=1 SV=1	221	803976	1.08002e+06	803791	1.08208e+06	1.16834e+06	1.05153e+06	1.07082e+06	1.20178e+06	655997	832713	587814	689134	458907	724327	511203	542942	612686	529994	663356	339351	381	41.7	6.06
P32191	Glycerol-3-phosphate dehydrogenase, mitochondrial OS=Saccharomyces cerevisiae (strain ATCC 204508 / S288c) OX=559292 GN=GUT2 PE=1 SV=2	221	1.05324e+06		1.00284e+06		535706		405205	30593.4	695863	489914	639862	520129	788078	680560	686027	709950	766580	670802	630086	739520	649	72.3	7.9
P35191	DnaJ homolog 1, mitochondrial OS=Saccharomyces cerevisiae (strain ATCC 204508 / S288c) OX=559292 GN=MDJ1 PE=1 SV=1	221	529057	226300	548478	214999	647572	210000	691938	265910	1.09717e+06	497721	1.21435e+06	381330	1.03973e+06	363999	1.22167e+06	388157	1.16121e+06	331629	911027	340706	511	55.5	9.22
P40053	Altered inheritance of mitochondria protein 9, mitochondrial OS=Saccharomyces cerevisiae (strain ATCC 204508 / S288c) OX=559292 GN=AIM9 PE=1 SV=1	220	280604	131064	480273	119904	239107	114769	238768	119109	414865	295302	535294	274855	681290	244424	574805	246096	598329	320084	540857	289537	627	72.4	8.62
Q04175	Importin beta SMX1 OS=Saccharomyces cerevisiae (strain ATCC 204508 / S288c) OX=559292 GN=SXM1 PE=1 SV=1	220	286622	346748	319408	357389	336719	388469	379549	393326	531141	504761	507779	468018	436137	479292	472030	339066	523788	500406	514689	332485	944	108.3	4.72
Q3E7X9	40S ribosomal protein S28-A OS=Saccharomyces cerevisiae (strain ATCC 204508 / S288c) OX=559292 GN=RPS28A PE=1 SV=1	220	5.54466e+06	1.12897e+07	5.58085e+06	1.13387e+07	7.29539e+06	1.29331e+07	6.93142e+06	1.27511e+07	7.32365e+06	1.2744e+07	7.64579e+06	1.3202e+07	7.7118e+06	1.29452e+07	7.47649e+06	1.29717e+07	7.64026e+06	1.31279e+07	7.36493e+06	1.2255e+07	67	7.6	10.78
P53276	U3 small nucleolar RNA-associated protein 8 OS=Saccharomyces cerevisiae (strain ATCC 204508 / S288c) OX=559292 GN=UTP8 PE=1 SV=1	219	138852	480127	159898	496735	178345	529434	195466	567137	319062	347435	291080	294389	307346	334482	303947	309918	291248	309495	323242	281668	713	80.1	5.17
P43621	Coatomer subunit delta OS=Saccharomyces cerevisiae (strain ATCC 204508 / S288c) OX=559292 GN=RET2 PE=1 SV=3	218	1.14202e+06	1.14298e+06	1.1626e+06	1.18705e+06	1.20381e+06	1.30542e+06	1.17976e+06	1.25289e+06	1.25406e+06	1.18064e+06	1.21571e+06	1.17092e+06	1.4218e+06	1.12363e+06	1.25088e+06	1.23842e+06	1.33549e+06	1.10709e+06	1.34143e+06	1.18319e+06	546	60.6	5.2
P53254	U3 small nucleolar RNA-associated protein 22 OS=Saccharomyces cerevisiae (strain ATCC 204508 / S288c) OX=559292 GN=UTP22 PE=1 SV=1	218	2.73476e+06	572346	2.95004e+06	421410	2.44627e+06	477199	2.51984e+06	478276	2.3374e+06	653891	2.90634e+06	544942	3.21864e+06	448415	3.44017e+06	434825	3.16205e+06	387234	2.6852e+06	449252	1237	140.4	8.46
P41057	40S ribosomal protein S29-A OS=Saccharomyces cerevisiae (strain ATCC 204508 / S288c) OX=559292 GN=RPS29A PE=1 SV=3	217	3.16161e+06	3.5686e+06	2.07316e+06	4.98379e+06	3.54334e+06	4.38634e+06	2.33541e+06	6.22363e+06	4.22029e+06	3.98926e+06	4.27887e+06	4.361e+06	4.42647e+06	3.70037e+06	3.92616e+06	4.20204e+06	4.80069e+06	3.9587e+06	4.33398e+06	3.93925e+06	56	6.7	10.27
P53909	Adenine deaminase OS=Saccharomyces cerevisiae (strain ATCC 204508 / S288c) OX=559292 GN=AAH1 PE=1 SV=1	217	3.36881e+06	3.9729e+06	3.43994e+06	4.01514e+06	2.64669e+06	3.55819e+06	2.46788e+06	3.84856e+06	157070	820567	223726	598575	236117	545610	225190	521807	248774	650377	166404	579549	347	39.6	5.4
P40319	Elongation of fatty acids protein 3 OS=Saccharomyces cerevisiae (strain ATCC 204508 / S288c) OX=559292 GN=ELO3 PE=1 SV=1	217	508493	644119	470208	639947	440614	593038	519623	683068	1.26267e+06	974445	1.16883e+06	1.00253e+06	1.22601e+06	626320	1.11591e+06	915809	1.24162e+06	615003	1.23866e+06	779398	345	39.4	9.31
P38858	6-phosphogluconolactonase 3 OS=Saccharomyces cerevisiae (strain ATCC 204508 / S288c) OX=559292 GN=SOL3 PE=1 SV=2	217	181247	122907	169767	121041	159613	165654	206051	183171	431884	538757	421367	558358	452008	405643	358859	364626	357831	405632	337995	452424	249	27.8	5.5
Q03559	Uncharacterized protein YMR295C OS=Saccharomyces cerevisiae (strain ATCC 204508 / S288c) OX=559292 GN=YMR295C PE=1 SV=1	217	478418	339393	432466	324195	797508	426060	735696	545447	860539	549445	844802	695890	950448	555132	927325	599552	781962	650192	899593	646866	197	22.2	7.05
P43585	Vacuolar transporter chaperone 2 OS=Saccharomyces cerevisiae (strain ATCC 204508 / S288c) OX=559292 GN=VTC2 PE=1 SV=1	216	96588.7	88985.8	83024.3	38850.6	102374	106649	115263	21623.4	572121	455679	487577	452351	385659	430381	481189	477210	473274	444642	495116	478789	828	95.4	6.76
Q08686	Thiosulfate sulfurtransferase TUM1 OS=Saccharomyces cerevisiae (strain ATCC 204508 / S288c) OX=559292 GN=TUM1 PE=1 SV=1	216	501076	269921	461133	273973	570520	348912	577419	372663	582221	426605	596428	401880	837627	399982	656440	351698	752956	364102	631294	342001	304	34.2	6.06
P12904	5'-AMP-activated protein kinase subunit gamma OS=Saccharomyces cerevisiae (strain ATCC 204508 / S288c) OX=559292 GN=SNF4 PE=1 SV=1	215	301551	195056	208371	159257	348669	241582	329722	224694	699727	404047	664771	431173	664273	375811	616665	407293	689750	368180	629684	394078	322	36.4	5.78
P38929	Calcium-transporting ATPase 2 OS=Saccharomyces cerevisiae (strain ATCC 204508 / S288c) OX=559292 GN=PMC1 PE=1 SV=1	215	1.71998e+06	888682	318033	911320	369220	1.0186e+06	391188	841234	495277	941385	464457	928921	404872	822486	747286	946948	632087	799916	770618	745330	1173	130.8	7.39
P15274	AMP deaminase OS=Saccharomyces cerevisiae (strain ATCC 204508 / S288c) OX=559292 GN=AMD1 PE=1 SV=2	214	2.95928e+06	5.79721e+06	2.85437e+06	6.51599e+06	2.16645e+06	4.77318e+06	1.98995e+06	6.24865e+06	3.36755e+06	7.25864e+06	3.15515e+06	6.67786e+06	3.57879e+06	8.92867e+06	3.81289e+06	8.49603e+06	3.31401e+06	8.90162e+06	3.64383e+06	8.07668e+06	810	93.2	6.61
P18899	Stress protein DDR48 OS=Saccharomyces cerevisiae (strain ATCC 204508 / S288c) OX=559292 GN=DDR48 PE=1 SV=4	214	168819		222776		1.15695e+06	76432.9	1.31003e+06	98853.1	1.47775e+06	385579	1.34136e+06	307383	817759	65639.3	876552	93153.2	861232	168820	1.03306e+06	171505	430	46.2	4.54
P32356	Neutral trehalase OS=Saccharomyces cerevisiae (strain ATCC 204508 / S288c) OX=559292 GN=NTH1 PE=1 SV=3	212	430358	59662.8	430824	56771	578775	167010	808013	158807	433400	97801.7	516206	137212	498039	51691.8	502878	81015.8	492467	47902.2	441867		751	85.8	7.77
P00729	Carboxypeptidase Y OS=Saccharomyces cerevisiae (strain ATCC 204508 / S288c) OX=559292 GN=PRC1 PE=1 SV=1	210	985386	917242	947031	931756	1.11173e+06	1.07957e+06	1.21917e+06	1.09985e+06	2.74143e+06	1.90087e+06	2.31287e+06	1.54334e+06	2.27922e+06	1.33201e+06	3.0143e+06	1.43109e+06	2.5971e+06	1.40972e+06	3.02568e+06	1.40631e+06	532	59.8	4.73
P23595	Serine/threonine-protein phosphatase PP2A-2 catalytic subunit OS=Saccharomyces cerevisiae (strain ATCC 204508 / S288c) OX=559292 GN=PPH22 PE=1 SV=1	210	533932	179837	545853	342323	628787	266258	687286	243539	489504	234914	570790	331258	566412	215280	501976	208594	538205	305488	548656	323537	377	43	4.82
Q03219	Uncharacterized protein YMR178W OS=Saccharomyces cerevisiae (strain ATCC 204508 / S288c) OX=559292 GN=YMR178W PE=1 SV=1	210	167810	152078	122755	871287	1.18428e+06	842689	1.19037e+06	1.49635e+06	636602	833614	731598	904086	596501	663931	545295	800831	574999	748603	636869	805097	274	31.1	6.05
P49017	2-methoxy-6-polyprenyl-1,4-benzoquinol methylase, mitochondrial OS=Saccharomyces cerevisiae (strain ATCC 204508 / S288c) OX=559292 GN=COQ5 PE=1 SV=1	209	1.14505e+06	98863.1	1.27194e+06	122244	1.25584e+06	89763.2	1.25081e+06	111124	752251	149895	764012	137404	863754	31969.8	815452	97324.9	567618	92587.7	804330	87676.4	307	34.7	6.55
Q07381	Ribosome biogenesis protein TSR1 OS=Saccharomyces cerevisiae (strain ATCC 204508 / S288c) OX=559292 GN=TSR1 PE=1 SV=1	209	86717.3	90872.2	77608.6	99613.9	94453	128326	105874	114045	163638	154034	117501	239305	173113	317988	104608	384181	240351	289051	106035	378715	788	90.7	5.74
P47154	CAAX prenyl protease 1 OS=Saccharomyces cerevisiae (strain ATCC 204508 / S288c) OX=559292 GN=STE24 PE=1 SV=1	207	1.60531e+07	1.24764e+07	1.62835e+07	1.25747e+07	1.26144e+07	1.50424e+07	1.19926e+07	1.45801e+07	890229	851639	837237	636878	900390	803220	963687	733676	763908	689268	585132	692190	453	52.3	7.91
P33399	La protein homolog OS=Saccharomyces cerevisiae (strain ATCC 204508 / S288c) OX=559292 GN=LHP1 PE=1 SV=2	207	672107	1.00183e+06	727977	928528	697888	1.03202e+06	736155	1.03776e+06	826860	1.34628e+06	747057	1.30042e+06	771636	1.24477e+06	976969	1.21784e+06	772807	1.16844e+06	859105	1.29505e+06	275	32.1	8.54
P38688	Signal recognition particle subunit SRP72 OS=Saccharomyces cerevisiae (strain ATCC 204508 / S288c) OX=559292 GN=SRP72 PE=1 SV=2	206	994329	354483	932049	420771	693307	420940	703169	328154	597006	423688	617114	431898	645592	305828	629382	441489	696103	406702	646324	402043	640	73.5	9.41
P35180	Mitochondrial import receptor subunit TOM20 OS=Saccharomyces cerevisiae (strain ATCC 204508 / S288c) OX=559292 GN=TOM20 PE=1 SV=1	206	1.57875e+06	1.11384e+06	1.44149e+06	1.13619e+06	1.38851e+06	943154	1.35876e+06	993225	736811	537848	741042	512061	788306	530853	722871	500327	744889	535072	638510	516823	183	20.3	5.71
P53834	Hsp90 co-chaperone HCH1 OS=Saccharomyces cerevisiae (strain ATCC 204508 / S288c) OX=559292 GN=HCH1 PE=1 SV=1	205	443440	618159	1.53181e+06	897510	1.85042e+06	682532	2.13215e+06	840509	1.48173e+06	723059	1.57726e+06	648599	1.85691e+06	594804	1.71144e+06	571999	1.37964e+06	557351	1.13537e+06	498860	153	17.2	4.78
P52489	Pyruvate kinase 2 OS=Saccharomyces cerevisiae (strain ATCC 204508 / S288c) OX=559292 GN=PYK2 PE=1 SV=1	204	322586	513029	323704	498616	165223	516180	250986	486471	472790	600956	447942	315861	427470	345609	523781	516138	554471	89631	485849	293187	506	55.2	6.92
P08465	Homoserine O-acetyltransferase OS=Saccharomyces cerevisiae (strain ATCC 204508 / S288c) OX=559292 GN=MET2 PE=1 SV=2	203	329376	394088	181801	422923	377687	416125	401780	260040	883681	693454	824550	650825	796516	567238	706371	541313	821140	493057	866128	622374	486	53.6	5.64
Q04120	Peroxiredoxin TSA2 OS=Saccharomyces cerevisiae (strain ATCC 204508 / S288c) OX=559292 GN=TSA2 PE=1 SV=3	203	465426		421028	461244	253070	931619	454449	718618	1.49333e+06	1.7139e+06	1.28697e+06	1.63466e+06	1.34796e+06	1.39816e+06	1.98145e+06	1.62497e+06	1.58083e+06	1.29758e+06	2.38738e+06	1.48256e+06	196	21.6	7.28
Q04336	Uncharacterized protein YMR196W OS=Saccharomyces cerevisiae (strain ATCC 204508 / S288c) OX=559292 GN=YMR196W PE=1 SV=1	202	921249	70323.8	957621	129304	682299	56505.8	723509	121738	2.89584e+06	3.03365e+06	2.93839e+06	2.8248e+06	3.39e+06	2.7532e+06	3.49608e+06	2.88632e+06	3.24595e+06	2.58225e+06	3.68345e+06	2.67785e+06	1088	126.5	5.45
Q05979	Kynureninase OS=Saccharomyces cerevisiae (strain ATCC 204508 / S288c) OX=559292 GN=BNA5 PE=1 SV=1	202	874686	283034	965936	224080	686341	110760	810719	191001	674879	170581	797127	124430	927316	200131	830511	201888	913411	169422	950889	115776	453	51	5.29
Q07505	Putative carboxymethylenebutenolidase OS=Saccharomyces cerevisiae (strain ATCC 204508 / S288c) OX=559292 GN=YDL086W PE=1 SV=1	202	982844	415509	1.03173e+06	363699	1.07446e+06	415721	965587	395032	984860	329243	854869	264492	879929	291711	1.00342e+06	257810	1.0352e+06	244350	957151	259681	273	30.8	6.34
P38169	Kynurenine 3-monooxygenase OS=Saccharomyces cerevisiae (strain ATCC 204508 / S288c) OX=559292 GN=BNA4 PE=1 SV=1	200	780825	1.61615e+06	731913	1.50824e+06	585816	1.30702e+06	625885	1.24592e+06	2.27223e+06	1.75953e+06	1.88404e+06	1.32155e+06	1.71288e+06	1.56564e+06	2.15948e+06	1.80887e+06	1.48908e+06	1.19461e+06	2.48817e+06	1.41705e+06	460	52.4	8.4
P22517	Calcium/calmodulin-dependent protein kinase II OS=Saccharomyces cerevisiae (strain ATCC 204508 / S288c) OX=559292 GN=CMK2 PE=1 SV=2	200	1.45051e+06	653545	1.45978e+06	658236	1.6096e+06	857931	1.69121e+06	925332	949565	366134	861131	182042	1.26811e+06	72387.8	1.06823e+06	129210	1.15612e+06	126114	1.05773e+06	119861	447	50.4	6.04
P0CX27	60S ribosomal protein L42-A OS=Saccharomyces cerevisiae (strain ATCC 204508 / S288c) OX=559292 GN=RPL42A PE=1 SV=1	200	1.98017e+06	3.31714e+06	1.80767e+06	3.44466e+06	2.59507e+06	4.47669e+06	2.41492e+06	4.60279e+06	4.25227e+06	4.25293e+06	4.20435e+06	4.42302e+06	4.76658e+06	4.09548e+06	4.54984e+06	4.41748e+06	4.32124e+06	4.47013e+06	3.97004e+06	4.31077e+06	106	12.2	10.59
Q06287	Ribosomal RNA small subunit methyltransferase NEP1 OS=Saccharomyces cerevisiae (strain ATCC 204508 / S288c) OX=559292 GN=EMG1 PE=1 SV=1	199	304850	494544	207678	483223	321029	572348	343585	581682	385472	749586	544025	732751	497467	659096	404240	687733	531096	671697	560367	687824	252	27.9	8.41
P40483	Putative zinc metalloproteinase YIL108W OS=Saccharomyces cerevisiae (strain ATCC 204508 / S288c) OX=559292 GN=YIL108W PE=1 SV=1	199	383677	274896	387803	176406	453679	222107	403173	212032	456608	291425	453965	176204	576048	190954	615038	287583	551300	166463	375208	328470	696	77.4	7.5
P54007	Uncharacterized protein YLR460C OS=Saccharomyces cerevisiae (strain ATCC 204508 / S288c) OX=559292 GN=YLR460C PE=1 SV=1	199		297410	85489.6	299500	298361	418206	225993	476781	629286	1.06875e+06	620089	1.14767e+06	901537	948870	947485	887331	707137	1.08488e+06	682039	1.08105e+06	376	41.1	7.2
P40525	60S ribosomal protein L34-B OS=Saccharomyces cerevisiae (strain ATCC 204508 / S288c) OX=559292 GN=RPL34B PE=1 SV=1	199	3.52708e+06	9.57416e+06	3.46067e+06	9.62869e+06	4.665e+06	1.02884e+07	4.259e+06	1.02263e+07	5.36372e+06	1.02164e+07	6.01899e+06	1.12683e+07	5.78318e+06	9.72997e+06	5.06514e+06	1.03154e+07	6.03873e+06	9.82131e+06	6.30843e+06	1.10261e+07	121	13.6	10.83
P13517	F-actin-capping protein subunit beta OS=Saccharomyces cerevisiae (strain ATCC 204508 / S288c) OX=559292 GN=CAP2 PE=1 SV=3	198	882549	458884	1.00787e+06	479124	1.10562e+06	534999	990861	571184	1.57681e+06	371889	1.63692e+06	1.27274e+06	1.54373e+06	1.10558e+06	1.73949e+06	294401	1.69975e+06	487738	1.76956e+06	1.34462e+06	287	32.6	4.72
P20435	DNA-directed RNA polymerases I, II, and III subunit RPABC2 OS=Saccharomyces cerevisiae (strain ATCC 204508 / S288c) OX=559292 GN=RPO26 PE=1 SV=1	198	885803	876276	898731	919247	909352	1.06807e+06	974561	1.31203e+06	933165	933828	971319	942027	1.01871e+06	901498	980792	946146	996638	838490	1.01244e+06	911144	155	17.9	4.63
P32939	Ypt/Rab-type GTPase YPT7 OS=Saccharomyces cerevisiae (strain ATCC 204508 / S288c) OX=559292 GN=YPT7 PE=1 SV=1	197	1.08147e+06	1.3787e+06	1.01124e+06	1.32378e+06	1.05048e+06	1.18358e+06	1.08193e+06	1.16747e+06	1.44829e+06	1.40915e+06	1.55145e+06	1.24929e+06	1.50651e+06	1.34333e+06	1.5655e+06	1.24735e+06	1.59243e+06	1.3812e+06	1.62993e+06	1.36964e+06	208	23	4.93
P04650	60S ribosomal protein L39 OS=Saccharomyces cerevisiae (strain ATCC 204508 / S288c) OX=559292 GN=RPL39 PE=1 SV=3	197	2.54892e+06	5.0638e+06	2.42497e+06	4.91673e+06	2.70943e+06	6.06248e+06	2.86759e+06	5.75675e+06	8.30244e+06	1.29265e+07	7.82628e+06	1.23258e+07	6.99375e+06	1.23157e+07	7.42642e+06	1.25976e+07	7.41955e+06	1.18841e+07	7.38807e+06	1.15642e+07	51	6.3	12.56
P40471	NADPH-dependent 1-acyldihydroxyacetone phosphate reductase OS=Saccharomyces cerevisiae (strain ATCC 204508 / S288c) OX=559292 GN=AYR1 PE=1 SV=1	197	696863	107413	643144	113075	731858	205389	600226	140204	837034	434848	1.00485e+06	307573	1.02196e+06	129511	1.01875e+06	110300	1.01722e+06	337782	904171	232162	297	32.8	9.16
P34223	UBX domain-containing protein 1 OS=Saccharomyces cerevisiae (strain ATCC 204508 / S288c) OX=559292 GN=SHP1 PE=1 SV=1	196	574667	390078	571616	408830	692124	451874	767822	462098	785154	588144	778410	564724	785393	492059	778941	517387	793156	571317	755359	523625	423	47	5.01
P38787	2-dehydropantoate 2-reductase OS=Saccharomyces cerevisiae (strain ATCC 204508 / S288c) OX=559292 GN=PAN5 PE=1 SV=1	195	250659	347969	326078	318763	213949	219016	194206	372176	460038	547406	445933	487268	378153	523216	412076	455117	322713	583915	198354	474823	379	42.8	6.64
Q05029	Protein BCH1 OS=Saccharomyces cerevisiae (strain ATCC 204508 / S288c) OX=559292 GN=BCH1 PE=1 SV=1	195	306271	212595	302305	210146	361847	252129	377624	175323	244430	202830	184050	108018	280998	122063	297844	115320	175218	190290	295198	106060	724	82	5.36
P20434	DNA-directed RNA polymerases I, II, and III subunit RPABC1 OS=Saccharomyces cerevisiae (strain ATCC 204508 / S288c) OX=559292 GN=RPB5 PE=1 SV=1	195	340037	375622	346215	389361	368098	441587	380944	450493	560917	618628	586933	659652	618306	604251	621292	580021	571510	634305	619002	598849	215	25.1	9.1
Q12029	Sideroflexin FSF1 OS=Saccharomyces cerevisiae (strain ATCC 204508 / S288c) OX=559292 GN=FSF1 PE=1 SV=1	194	154083	225139	147985	268661	98913.6	252526	107072	296638	1.69415e+06	2.3561e+06	1.58863e+06	2.19349e+06	1.6003e+06	3.2177e+06	1.72e+06	3.05191e+06	1.48803e+06	3.17632e+06	1.40109e+06	2.82688e+06	327	35.4	9.82
Q03835	Monothiol glutaredoxin-3 OS=Saccharomyces cerevisiae (strain ATCC 204508 / S288c) OX=559292 GN=GRX3 PE=1 SV=2	194	1.02133e+06	716453	1.02841e+06	754969	1.19935e+06	884876	1.22634e+06	935716	962424	772800	828862	786022	909495	746425	950768	716975	924895	828578	912902	777967	250	28.2	4.46
P38682	ADP-ribosylation factor GTPase-activating protein GLO3 OS=Saccharomyces cerevisiae (strain ATCC 204508 / S288c) OX=559292 GN=GLO3 PE=1 SV=1	194	2.21717e+06	3.65954e+06	2.22069e+06	3.47406e+06	2.50155e+06	3.77077e+06	2.28755e+06	3.59806e+06	1.06565e+06	855330	1.03458e+06	813029	1.03397e+06	680834	1.13882e+06	729098	1.00912e+06	707444	1.07637e+06	749449	493	55.1	8.25
P46992	Cell wall protein YJL171C OS=Saccharomyces cerevisiae (strain ATCC 204508 / S288c) OX=559292 GN=YJL171C PE=1 SV=2	193	1.00341e+06	760804	958175	844689	1.12377e+06	804845	1.09499e+06	862906	1.1576e+06	644186	1.20151e+06	648389	1.08482e+06	589207	965010	557639	980471	597270	1.08054e+06	642476	396	42.9	5.06
P19073	Cell division control protein 42 OS=Saccharomyces cerevisiae (strain ATCC 204508 / S288c) OX=559292 GN=CDC42 PE=1 SV=2	192	682035	570744	666123	485564	605644	465782	582225	698120	1.07072e+06	921049	1.07788e+06	859790	1.12294e+06	859282	1.15658e+06	794156	1.12748e+06	741756	1.10206e+06	794975	191	21.3	6.74
P03872	Partitioning protein REP2 OS=Saccharomyces cerevisiae (strain ATCC 204508 / S288c) OX=559292 GN=REP2 PE=1 SV=1	191	3.711e+06	474098	4.23421e+06	535179	4.76974e+06	616922	4.73224e+06	647536	338690	214188	339859	221603	381769	231391	396342	240711	361268	190741	322776	203553	296	33.2	9.01
P53081	NGG1-interacting factor 3 OS=Saccharomyces cerevisiae (strain ATCC 204508 / S288c) OX=559292 GN=NIF3 PE=1 SV=1	191	2.24272e+06	2.67215e+06	2.14916e+06	2.63988e+06	1.16927e+06	2.41892e+06	1.19743e+06	2.27331e+06	1.4165e+06	2.2504e+06	1.48348e+06	2.82725e+06	1.54499e+06	3.40232e+06	1.17611e+06	3.15372e+06	1.31927e+06	3.83208e+06	1.54063e+06	3.50734e+06	288	31.9	7.46
P38765	Uncharacterized isomerase YHI9 OS=Saccharomyces cerevisiae (strain ATCC 204508 / S288c) OX=559292 GN=YHI9 PE=1 SV=1	190	471890	584211	487442	544062	567670	589930	656000	586374	531975	690690	511398	682584	415587	842088	432412	914103	280662	851819	330867	596402	294	32.5	5.71
P32478	Cell wall mannoprotein HSP150 OS=Saccharomyces cerevisiae (strain ATCC 204508 / S288c) OX=559292 GN=HSP150 PE=1 SV=2	189	6.98336e+06	619006	6.67558e+06	762593	9.24854e+06	737689	9.66951e+06	819393	1.70148e+07	4.8565e+06	1.9948e+07	4.53449e+06	1.83097e+07	4.00208e+06	1.58682e+07	4.20688e+06	1.66835e+07	3.95679e+06	1.6811e+07	3.9141e+06	413	41	5.27
P32335	Protein MSS51, mitochondrial OS=Saccharomyces cerevisiae (strain ATCC 204508 / S288c) OX=559292 GN=MSS51 PE=1 SV=2	188	209003	121710	214974	136300	226436	77459.9	253826	116107	491476	132146	562661	138608	668991	104339	710393	170135	709290	109007	556626	130200	436	50.8	8.73
P14922	General transcriptional corepressor CYC8 OS=Saccharomyces cerevisiae (strain ATCC 204508 / S288c) OX=559292 GN=CYC8 PE=1 SV=2	188	352225	374424	333504	290022	518132	440466	551827	399132	671380	690437	653358	675195	740395	646859	725122	686321	756325	723346	757753	712977	966	107.1	5
Q99303	Transposon Ty2-DR3 Gag polyprotein OS=Saccharomyces cerevisiae (strain ATCC 204508 / S288c) OX=559292 GN=TY2A-DR3 PE=3 SV=1	188	122623	296368	168213	224520		128062		161407						146111		84459.8		187704		119736	438	49.7	7.72
P38711	40S ribosomal protein S27-B OS=Saccharomyces cerevisiae (strain ATCC 204508 / S288c) OX=559292 GN=RPS27B PE=1 SV=1	188	7.57657e+06	2.12913e+07	7.51903e+06	2.78392e+07	1.08707e+07	2.23825e+07	1.01308e+07	2.90944e+07	9.13169e+06	1.7006e+07	9.01014e+06	1.62467e+07	8.62585e+06	1.54148e+07	9.50591e+06	1.68569e+07	8.8014e+06	1.57994e+07	9.12399e+06	1.73178e+07	82	8.9	9.14
P32897	Mitochondrial import inner membrane translocase subunit TIM23 OS=Saccharomyces cerevisiae (strain ATCC 204508 / S288c) OX=559292 GN=TIM23 PE=1 SV=1	187	620036	354027	605725	325435	557193	354623	620091	310561	1.0675e+06	698300	1.05204e+06	615505	1.18166e+06	661770	1.17337e+06	631686	1.14102e+06	684085	964516	647082	222	23.2	7.4
P47047	ATP-dependent RNA helicase DOB1 OS=Saccharomyces cerevisiae (strain ATCC 204508 / S288c) OX=559292 GN=MTR4 PE=1 SV=1	187	174541	378383	268148	301232	327508	367284	364426	288026	612799	374723	596284	435204	549971	414955	479796	391633	682753	209058	551519	411804	1073	122	6.34
P53723	UPF0674 endoplasmic reticulum membrane protein YNR021W OS=Saccharomyces cerevisiae (strain ATCC 204508 / S288c) OX=559292 GN=YNR021W PE=1 SV=3	186	545835	604775	539204	628420	507019	659641	490465	656637	756543	550622	783991	703489	853048	588681	825118	623557	847453	692246	812827	851433	404	47.1	9.39
Q12692	Histone H2A.Z OS=Saccharomyces cerevisiae (strain ATCC 204508 / S288c) OX=559292 GN=HTZ1 PE=1 SV=3	186	1.01971e+06	608029	879230	594147	1.23963e+06	709524	1.24481e+06	816016	434955	223448	666754	225319	765531	220403	444438	200747	723281	314470	675741	349855	134	14.3	10.65
Q04225	Ribosome assembly protein RRB1 OS=Saccharomyces cerevisiae (strain ATCC 204508 / S288c) OX=559292 GN=RRB1 PE=1 SV=1	186	235073	344182	368629	344132	269950	495643	245296	349527	262318	383540	235563	365202	351339	410854	321264	330761	333962	314065	329529	350887	511	57.2	4.63
P27809	Glycolipid 2-alpha-mannosyltransferase OS=Saccharomyces cerevisiae (strain ATCC 204508 / S288c) OX=559292 GN=KRE2 PE=1 SV=1	186	318481	468714	324483	838432	383479	5.88371e+06	203215	402979	6.15234e+06	1.17172e+07	6.20496e+06	1.23536e+07	6.54934e+06	1.23517e+07	6.21465e+06	1.12696e+07	6.11237e+06	1.39383e+07	6.59954e+06	1.31367e+07	442	51.4	5.4
P38687	Signal recognition particle subunit SRP68 OS=Saccharomyces cerevisiae (strain ATCC 204508 / S288c) OX=559292 GN=SRP68 PE=1 SV=1	185	379602	390616	375971	478449	420877	606651	398396	511079	614974	385197	658980	391810	742363	231785	861266	256390	675944	298221	722508	336805	599	69	8.75
P17695	Glutaredoxin-2 OS=Saccharomyces cerevisiae (strain ATCC 204508 / S288c) OX=559292 GN=GRX2 PE=1 SV=3	185	1.38057e+06	1.29164e+06	1.48574e+06	1.26891e+06	1.76149e+06	1.42241e+06	1.67911e+06	1.90914e+06	1.76657e+06	460825	1.75572e+06	509954	2.00146e+06	309040	1.80911e+06	342742	1.89027e+06	316023	1.47717e+06	301016	143	15.9	7.28
Q04304	UPF0659 protein YMR090W OS=Saccharomyces cerevisiae (strain ATCC 204508 / S288c) OX=559292 GN=YMR090W PE=1 SV=1	185	645996	25497.6	699853	24152	1.2382e+06	73753.7	1.18081e+06	78374.5	948109	52494	997067	53465.6	1.00902e+06	18985.6	954697		1.1072e+06		831577	14531.6	227	24.9	5.8
P47165	Xanthine phosphoribosyltransferase 1 OS=Saccharomyces cerevisiae (strain ATCC 204508 / S288c) OX=559292 GN=XPT1 PE=1 SV=1	184	3.40385e+06	3.79089e+06	3.46818e+06	3.8826e+06	3.75131e+06	20833.6	3.35006e+06	2.54393e+06	1.06316e+06	765422	922736	630469	1.03483e+06	846580	1.06725e+06	842100	1.17757e+06	671304	1.06434e+06	815782	209	23.7	6.23
P40414	Tropomyosin-2 OS=Saccharomyces cerevisiae (strain ATCC 204508 / S288c) OX=559292 GN=TPM2 PE=1 SV=1	184	558201	346381	542044	318997	605866	421521	554688	386416	976010	664672	1.04412e+06	458569	706051	368177	616654	412014	1.20111e+06	392329	1.03982e+06	417448	161	19.1	4.51
Q12114	Chitin biosynthesis protein CHS5 OS=Saccharomyces cerevisiae (strain ATCC 204508 / S288c) OX=559292 GN=CHS5 PE=1 SV=1	184	175147	100830	154282	14068.7	260316	130795	206905	138137	538372	206008	536297	160625	515597	152473	534906	152048	502963	154618	541863	189809	671	73.6	4.56
Q03102	Uncharacterized membrane protein YML131W OS=Saccharomyces cerevisiae (strain ATCC 204508 / S288c) OX=559292 GN=YML131W PE=1 SV=1	184	2.02115e+06	499001	2.04741e+06	471752	787383	318163	1.42609e+06	309459	690796	514386	781509	475534	978531	378571	813742	398174	689391	352344	637891	365238	365	40	8.13
P23594	Serine/threonine-protein phosphatase PP2A-1 catalytic subunit OS=Saccharomyces cerevisiae (strain ATCC 204508 / S288c) OX=559292 GN=PPH21 PE=1 SV=1	184	48836.3	45794.3	57917	36292.4	70939.5	23930.4	209457	36032.1	458216	247029	456570	222260	426174	183232	434327	208876	368171	174464	390737	226493	369	41.9	4.79
P39966	Protein phosphatase 2C homolog 2 OS=Saccharomyces cerevisiae (strain ATCC 204508 / S288c) OX=559292 GN=PTC2 PE=1 SV=1	183	925199	803457	1.08999e+06	815329	1.38786e+06	879484	1.28555e+06	936520	1.4235e+06	1.12536e+06	1.41819e+06	1.0104e+06	1.52675e+06	889763	1.53373e+06	982368	1.35152e+06	960864	1.46222e+06	1.10826e+06	464	50.4	5.05
P54837	Endoplasmic reticulum vesicle protein 25 OS=Saccharomyces cerevisiae (strain ATCC 204508 / S288c) OX=559292 GN=ERV25 PE=1 SV=1	183	997968	954046	933216	955413	979316	987127	989172	1.103e+06	818715	562381	768626	535674	769613	543526	767793	582818	707449	521822	769493	538778	211	24.1	5.52
P52490	Ubiquitin-conjugating enzyme E2 13 OS=Saccharomyces cerevisiae (strain ATCC 204508 / S288c) OX=559292 GN=UBC13 PE=1 SV=1	182	508473	236236	452874	301033	538203	227198	560161	240208	413765	1.00916e+06	1.11261e+06	863153	417396	1.21136e+06	1.04718e+06	1.00904e+06	1.13498e+06	1.13996e+06	1.02598e+06	1.04607e+06	153	17.5	5.41
P53261	Pescadillo homolog OS=Saccharomyces cerevisiae (strain ATCC 204508 / S288c) OX=559292 GN=NOP7 PE=1 SV=1	181	118395	191138	98327.1	191117	134974	232982	113356	224854	288490	634583	193610	560339	225040	578257	296191	577515	355167	649549	309766	607368	605	69.8	5.6
P40513	Mitochondrial acidic protein MAM33 OS=Saccharomyces cerevisiae (strain ATCC 204508 / S288c) OX=559292 GN=MAM33 PE=1 SV=1	180	1.05636e+06	270258	1.1254e+06	290488	1.02205e+06	236186	1.12207e+06	295580	1.48725e+06	383013	1.70943e+06	325802	1.89438e+06	300421	1.69484e+06	286619	1.81182e+06	327396	1.39452e+06	301255	266	30.1	4.58
P38804	Restriction of telomere capping protein 3 OS=Saccharomyces cerevisiae (strain ATCC 204508 / S288c) OX=559292 GN=RTC3 PE=1 SV=1	180	327801	13802.2	339926	114043	1.36716e+06	23114.2	1.73805e+06	28051.2	2.23007e+06	531914	2.67469e+06	432735	2.90677e+06	230195	2.18638e+06	287067	2.78723e+06	226799	1.80446e+06	264591	111	12	5.07
Q12466	Tricalbin-1 OS=Saccharomyces cerevisiae (strain ATCC 204508 / S288c) OX=559292 GN=TCB1 PE=1 SV=1	180	424843	455084	398757	410420	403745	520235	512740	503958	337735	269042	358133	312902	380391	176163	352057	183898	390361	176732	351660	196731	1186	133.5	7.15
P28000	DNA-directed RNA polymerases I and III subunit RPAC2 OS=Saccharomyces cerevisiae (strain ATCC 204508 / S288c) OX=559292 GN=RPC19 PE=1 SV=1	180	352954	411077	331431	395689	380951	416315	375868	453265	740973	1.02055e+06	742351	917665	821652	912596	850651	909852	816210	898415	808206	884740	142	16.1	4.41
P21827	Guanine nucleotide exchange factor SRM1 OS=Saccharomyces cerevisiae (strain ATCC 204508 / S288c) OX=559292 GN=SRM1 PE=1 SV=1	179	590324	531813	607143	574229	689215	678686	654627	672250	475313	510567	454856	421352	585022	408933	508671	356038	498866	444866	468933	450337	482	53	6.1
Q03529	Ceramide very long chain fatty acid hydroxylase SCS7 OS=Saccharomyces cerevisiae (strain ATCC 204508 / S288c) OX=559292 GN=SCS7 PE=1 SV=1	179	405908	673685	449497	607022	394789	702944	310847	658568	555945	506541	638085	513236	568116	423430	435629	935615	261399	431367	570989	507393	384	44.9	6.55
P38758	Putative oxidoreductase TDA3 OS=Saccharomyces cerevisiae (strain ATCC 204508 / S288c) OX=559292 GN=TDA3 PE=1 SV=2	178	354885	111797	621978	276940	769932	290954	790257	268296	1.025e+06	433529	1.07702e+06	383967	1.07133e+06	310118	1.14912e+06	331811	1.09107e+06	206094	1.03289e+06	282020	523	57.6	5.83
P33307	Importin alpha re-exporter OS=Saccharomyces cerevisiae (strain ATCC 204508 / S288c) OX=559292 GN=CSE1 PE=1 SV=2	178	122725	162751	126905	160547	117566	195926	141737	213872	80398.6	123384	143547	73901.1	177747	114619	161344	140782	139416	158012	189831	131286	960	109.3	5.22
P36017	Vacuolar protein sorting-associated protein 21 OS=Saccharomyces cerevisiae (strain ATCC 204508 / S288c) OX=559292 GN=VPS21 PE=1 SV=1	177	1.06837e+06	384523	1.05728e+06	417996	1.19905e+06	405990	1.20757e+06	556733	3.36605e+06	5.12123e+06	3.41256e+06	5.238e+06	3.56519e+06	5.10103e+06	3.60265e+06	5.18406e+06	3.51515e+06	4.99196e+06	3.84668e+06	4.96101e+06	210	23.1	5.33
P53048	General alpha-glucoside permease OS=Saccharomyces cerevisiae (strain ATCC 204508 / S288c) OX=559292 GN=MAL11 PE=1 SV=1	176	1.63603e+06	54451.5	1.58829e+06	33743.5	4.53255e+06	67029.8	4.26581e+06	62705	1.69664e+06	11664.1	1.89295e+06		2.64618e+06		1.91909e+06		3.18644e+06		2.00718e+06		616	67.9	5.62
P40363	S-formylglutathione hydrolase OS=Saccharomyces cerevisiae (strain ATCC 204508 / S288c) OX=559292 GN=YJL068C PE=1 SV=1	176	566890	236760	509796	241085	636431	203421	676100	253567	608734	380431	786742	327236	597490	223103	620792	182782	588910	216479	437715	144554	299	33.9	6.71
P38116	ADP-ribosylation factor-like protein 1 OS=Saccharomyces cerevisiae (strain ATCC 204508 / S288c) OX=559292 GN=ARL1 PE=1 SV=4	174	816238	860257	860470	816285	855803	1.04018e+06	894923	938040	412185	362062	448792	390239	387953	323854	441458	400578	433275	369543	314409	269715	183	20.4	4.92
Q12285	Ubiquitin-like protein MDY2 OS=Saccharomyces cerevisiae (strain ATCC 204508 / S288c) OX=559292 GN=MDY2 PE=1 SV=1	174	307138	198044	287905	138625	390966	235058	419420	251458	810490	698674	996919	664760	1.04583e+06	675137	1.05283e+06	633330	979977	654281	1.01619e+06	717649	212	23.7	9.22
P38137	Peroxisomal-coenzyme A synthetase OS=Saccharomyces cerevisiae (strain ATCC 204508 / S288c) OX=559292 GN=PCS60 PE=1 SV=1	174	430574	203307	475134	171329	591968	193085	582815	63493.5	732460	196890	684616	200027	698700	244413	807826	233752	667244	141776	664682	162873	543	60.5	9.2
Q08235	Ribosome biogenesis protein BRX1 OS=Saccharomyces cerevisiae (strain ATCC 204508 / S288c) OX=559292 GN=BRX1 PE=1 SV=2	174	203530	178298	211488	223635	260979	306001	241147	220061	1.44608e+06	2.14346e+06	1.47299e+06	2.35154e+06	1.25981e+06	1.8487e+06	1.30947e+06	2.17496e+06	1.19163e+06	2.03666e+06	1.49679e+06	2.24928e+06	291	33.5	9.29
P34221	Protein phosphatase 2C homolog 3 OS=Saccharomyces cerevisiae (strain ATCC 204508 / S288c) OX=559292 GN=PTC3 PE=1 SV=4	173	1.42493e+06	2.55662e+06	1.54724e+06	1.75507e+06	1.43059e+06	1.79414e+06	1.44776e+06	565540	1.3916e+06	165804	1.52758e+06	154115	1.86269e+06	195403	1.54387e+06	90121.6	1.46126e+06	258748	1.50501e+06	143492	468	51.3	4.63
P39111	V-type proton ATPase subunit F OS=Saccharomyces cerevisiae (strain ATCC 204508 / S288c) OX=559292 GN=VMA7 PE=1 SV=1	173	709513	749754	644528	724818	813083	804956	718515	802157	1.0688e+06	949905	1.13856e+06	944311	951604	910345	976069	895159	962933	877270	1.0176e+06	921155	118	13.5	5.05
P38250	Increased sodium tolerance protein 2 OS=Saccharomyces cerevisiae (strain ATCC 204508 / S288c) OX=559292 GN=IST2 PE=1 SV=2	172	37828.5	48612.8	37794.9	130955	71385.3	80954.8	45400.6	104895	757706	448495	334683	164046	766580	160506	376967	163144	310227	95036	859987	138648	946	105.8	8.98
P38616	Protein YGP1 OS=Saccharomyces cerevisiae (strain ATCC 204508 / S288c) OX=559292 GN=YGP1 PE=1 SV=2	172	404479	49731.3	445405	32153.9	1.67166e+06	38782.7	1.94955e+06	48794.3	2.48781e+06	129728	2.24109e+06	95080.6	1.15861e+06	20897.4	1.21453e+06		1.3022e+06	27305.7	1.45853e+06	566317	354	37.3	5.44
P32892	ATP-dependent RNA helicase DRS1 OS=Saccharomyces cerevisiae (strain ATCC 204508 / S288c) OX=559292 GN=DRS1 PE=1 SV=2	171	1.45561e+06	179070	1.52565e+06	171291	1.64228e+06	219363	1.57748e+06	212550	1.13508e+06	330983	1.16275e+06	298247	1.53011e+06	187358	1.28542e+06	154025	1.59039e+06	282405	1.3676e+06	293079	752	84.8	5.74
Q99257	mRNA export factor MEX67 OS=Saccharomyces cerevisiae (strain ATCC 204508 / S288c) OX=559292 GN=MEX67 PE=1 SV=1	171	588395	394144	138333	429216	204581	150450	396664	445862	329698	291104	361021	289162	333511	262216	357076	274911	355691	317713	349193	299363	599	67.3	9.2
P32499	Nucleoporin NUP2 OS=Saccharomyces cerevisiae (strain ATCC 204508 / S288c) OX=559292 GN=NUP2 PE=1 SV=2	171	116494	363209	121598	326398	152240	400150	149836	396661	550881	514469	550364	438687	568827	441006	602546	468657	563562	473201	532704	459884	720	77.8	7.2
P39002	Long-chain-fatty-acid--CoA ligase 3 OS=Saccharomyces cerevisiae (strain ATCC 204508 / S288c) OX=559292 GN=FAA3 PE=1 SV=1	170	1.11326e+06	495728	1.11264e+06	473797	1.15041e+06	547566	809523	517097	1.23709e+06	890290	1.39431e+06	804445	1.40903e+06	719240	1.35854e+06	721968	1.29316e+06	705161	1.3075e+06	753511	694	77.9	9
Q12306	Ubiquitin-like protein SMT3 OS=Saccharomyces cerevisiae (strain ATCC 204508 / S288c) OX=559292 GN=SMT3 PE=1 SV=1	169	4.16762e+06	1.65387e+06	4.1562e+06	1.55739e+06	4.17515e+06	1.03103e+06	4.25978e+06	1.19088e+06	2.85501e+06	1.16746e+06	3.08988e+06	1.27009e+06	3.63557e+06	1.28667e+06	2.85535e+06	1.03405e+06	3.24974e+06	1.26659e+06	2.72967e+06	1.26939e+06	101	11.6	5.02
P19881	4-nitrophenylphosphatase OS=Saccharomyces cerevisiae (strain ATCC 204508 / S288c) OX=559292 GN=PHO13 PE=1 SV=2	168	460708	362355	443320	363461	432257	413689	400072	392671	458979	436498	458455	484896	483113	548987	448655	526276	468389	571760	464548	558882	312	34.6	6.38
Q08548	Lysophospholipid acyltransferase OS=Saccharomyces cerevisiae (strain ATCC 204508 / S288c) OX=559292 GN=ALE1 PE=1 SV=1	168	447424	192652	388648	217558	346854	346024	414187	296721	557593	627062	838894	494889	923521	455333	838390	548802	770258	369284	720331	541572	619	72.2	9.48
P07285	Anthranilate phosphoribosyltransferase OS=Saccharomyces cerevisiae (strain ATCC 204508 / S288c) OX=559292 GN=TRP4 PE=1 SV=1	168	849507	1.43028e+06	835465	1.49628e+06	1.16017e+06	1.44859e+06	1.09446e+06	2.15618e+06	477092	426410	492492	391089	327345	485580	325076	439983	368309	429321	400102	450661	380	41.3	6.67
P38604	Lanosterol synthase OS=Saccharomyces cerevisiae (strain ATCC 204508 / S288c) OX=559292 GN=ERG7 PE=1 SV=6	168	378963	236285	508290	256010	534616	278667	454280	355496	582796	217807	294778	194433	331559	201668	650664	208202	380362	188574	654944	212133	731	83.4	6.61
P22213	Protein SLY1 OS=Saccharomyces cerevisiae (strain ATCC 204508 / S288c) OX=559292 GN=SLY1 PE=1 SV=1	167	315376	268931	312845	260888	350998	242194	372866	283016	432202	456437	358781	356579	510856	475953	500205	401780	466957	447258	447422	415897	666	74.6	5.22
Q12125	Golgi to ER traffic protein 4 OS=Saccharomyces cerevisiae (strain ATCC 204508 / S288c) OX=559292 GN=GET4 PE=1 SV=1	167	242034	126831	201245	160692	290682	170851	283302	164592	142820	151222	269818	183936	251835	64224.3	220796	74669.6	233276	175790	211013	161099	312	36.3	5.2
P07275	Delta-1-pyrroline-5-carboxylate dehydrogenase, mitochondrial OS=Saccharomyces cerevisiae (strain ATCC 204508 / S288c) OX=559292 GN=PUT2 PE=1 SV=2	167	188908	567984	406585	321526	229696	85577.4	234329	84575.1	387734	190803	254365	150261	272219	249396	335246	129731	265140	209451	153782	175702	575	64.4	7.01
P32178	Chorismate mutase OS=Saccharomyces cerevisiae (strain ATCC 204508 / S288c) OX=559292 GN=ARO7 PE=1 SV=1	167	379037	529634	344191	541318	497544	636282	471971	619048	477122	513075	426003	527479	382197	449214	408446	462229	402903	490906	431111	468316	256	29.7	6.28
P49334	Mitochondrial import receptor subunit TOM22 OS=Saccharomyces cerevisiae (strain ATCC 204508 / S288c) OX=559292 GN=TOM22 PE=1 SV=3	167	476359	411263	336130	421854	441831	323660	448874	565700	945413	786070	1.09461e+06	677141	1.12779e+06	662308	1.09485e+06	637722	1.17076e+06	533425	1.00388e+06	640849	152	16.8	4.16
P23615	Transcription elongation factor SPT6 OS=Saccharomyces cerevisiae (strain ATCC 204508 / S288c) OX=559292 GN=SPT6 PE=1 SV=1	167	213261	161787	187227	200205	209011	206965	224542	275400	412533	258065	378562	281348	449119	236307	428800	292991	358949	236985	321838	256397	1451	168.2	5.01
P33302	Pleiotropic ABC efflux transporter of multiple drugs OS=Saccharomyces cerevisiae (strain ATCC 204508 / S288c) OX=559292 GN=PDR5 PE=1 SV=1	166	101694	248836	166738	294345	273228	289100	84184.7	1.38354e+06	189844	374690	145834	305720	254895	404719	227243	341711	222450	350446	170737	354834	1511	170.3	7.81
P20051	Dihydroorotase OS=Saccharomyces cerevisiae (strain ATCC 204508 / S288c) OX=559292 GN=URA4 PE=1 SV=2	165	231404	468153	231228	494502	238564	552630	230686	586492	389428	838039	541333	821589	414712	783363	475951	820362	406527	800815	410133	767196	364	40.3	6.54
P32477	Glutamate--cysteine ligase OS=Saccharomyces cerevisiae (strain ATCC 204508 / S288c) OX=559292 GN=GSH1 PE=1 SV=1	164	321360	465269	300388	555421	385423	546809	246395	662846	457891	440876	461063	411684	352697	312084	354766	358617	338509	361789	349606	360052	678	78.2	6.28
P47089	Translation machinery-associated protein 22 OS=Saccharomyces cerevisiae (strain ATCC 204508 / S288c) OX=559292 GN=TMA22 PE=1 SV=1	164	388113	804600	528351	579990	626891	574828	602848	931069	510835	567132	585441	834900	562187	728392	559529	722697	544845	494136	578198	709647	198	22.5	8.6
P38861	60S ribosomal export protein NMD3 OS=Saccharomyces cerevisiae (strain ATCC 204508 / S288c) OX=559292 GN=NMD3 PE=1 SV=3	164	93967	156250	151070	122387	173165	294385	152312	209479	270859	399742	246797	411973	231182	358087	318163	251495	216322	374695	308607	384041	518	59.1	5.47
P06782	Carbon catabolite-derepressing protein kinase OS=Saccharomyces cerevisiae (strain ATCC 204508 / S288c) OX=559292 GN=SNF1 PE=1 SV=1	164	641147	552976	562335	619419	718067	688463	778605	744565	748689	910795	722131	545732	701477	547888	727094	737921	774867	368565	743577	536062	633	72	6.65
P25655	General negative regulator of transcription subunit 1 OS=Saccharomyces cerevisiae (strain ATCC 204508 / S288c) OX=559292 GN=CDC39 PE=1 SV=3	162	72726.8	298847	62632.6	61308		8982.82	93374.8	286573	201153	201411	158887	112287	157528	169737	213323	210835	161514	119458	174900	174812	2108	240.1	6.44
P39744	Nucleolar complex protein 2 OS=Saccharomyces cerevisiae (strain ATCC 204508 / S288c) OX=559292 GN=NOC2 PE=1 SV=2	162	387663	446789	330318	385325	403907	566102	438331	580781	735657	783984	640429	709519	794305	662581	793958	722684	696893	723456	686010	757757	710	81.6	8.48
P32803	Endosomal protein P24B OS=Saccharomyces cerevisiae (strain ATCC 204508 / S288c) OX=559292 GN=EMP24 PE=1 SV=1	160	1.28333e+06	1.16203e+06	1.26221e+06	1.20389e+06	1.35656e+06	1.37461e+06	1.36106e+06	1.26059e+06	1.78806e+06	1.17595e+06	1.7233e+06	1.20334e+06	1.65212e+06	1.30304e+06	1.62102e+06	1.41436e+06	1.50487e+06	1.24207e+06	1.49582e+06	1.38786e+06	203	23.3	6.79
P53250	Twinfilin-1 OS=Saccharomyces cerevisiae (strain ATCC 204508 / S288c) OX=559292 GN=TWF1 PE=1 SV=1	159	541095	321875	964241	327454	924891	379411	983778	332323	741660	473603	711317	411529	698860	324455	762745	371645	732451	340593	753700	354131	332	37	5.78
P53600	Coatomer subunit zeta OS=Saccharomyces cerevisiae (strain ATCC 204508 / S288c) OX=559292 GN=RET3 PE=1 SV=1	159	412208	428513	454533	410464	541012	464880	505346	472455	596343	497503	570797	662272	635702	497036	574430	474664	638530	542834	682645	506860	189	21.7	5.16
Q03178	Cell wall mannoprotein PIR1 OS=Saccharomyces cerevisiae (strain ATCC 204508 / S288c) OX=559292 GN=PIR1 PE=1 SV=1	159	2.47272e+06	1.08885e+06	2.28122e+06	1.08449e+06	2.7629e+06	1.34392e+06	3.07807e+06	1.23907e+06	2.93908e+06	1.69619e+06	3.21223e+06	1.82068e+06	3.00833e+06	1.46531e+06	2.65137e+06	1.32003e+06	2.82207e+06	1.64013e+06	2.65738e+06	1.74003e+06	341	34.6	6.55
Q06338	Protein BCP1 OS=Saccharomyces cerevisiae (strain ATCC 204508 / S288c) OX=559292 GN=BCP1 PE=1 SV=1	157	301589	352479	302130	369715	327287	405500	397869	392387	334715	388137	337486	389525	368436	385686	364873	415940	346480	380086	362414	385446	283	32.6	4.83
P15565	tRNA (guanine(26)-N(2))-dimethyltransferase, mitochondrial OS=Saccharomyces cerevisiae (strain ATCC 204508 / S288c) OX=559292 GN=TRM1 PE=1 SV=1	157	123179	188959	103977	179399	124819	282019	154128	196366	839123	285700	160182	318734	198023	342574	183657	305222	200651	261891	178269	358127	570	64	9.09
P53278	Uncharacterized protein YGR130C OS=Saccharomyces cerevisiae (strain ATCC 204508 / S288c) OX=559292 GN=YGR130C PE=1 SV=1	156	479345	178994	350193	184104	484301	321223	408984	195711	348478	712555	397335	229970	645635	185625	371450	566649	653870	155314	561513	396095	816	92.6	5.03
P40550	ATP-dependent permease PDR11 OS=Saccharomyces cerevisiae (strain ATCC 204508 / S288c) OX=559292 GN=PDR11 PE=1 SV=3	156	114803	35153.6	132891		79672.2	44858.4	166491	63614.7	6.09616e+06	4.24395e+06	4.71293e+06	3.77266e+06	4.01932e+06	3.78965e+06	5.42163e+06	4.97192e+06	5.16031e+06	3.80896e+06	5.46367e+06	3.72832e+06	1411	160.4	6.87
P47160	Epsin-3 OS=Saccharomyces cerevisiae (strain ATCC 204508 / S288c) OX=559292 GN=ENT3 PE=1 SV=1	156	361222	372526	357413	372426	378029	451405	389908	424872	814849	833138	867243	847900	968506	633930	843086	795604	1.09335e+06	779598	1.1886e+06	930576	408	45.1	4.84
P18961	Serine/threonine-protein kinase YPK2/YKR2 OS=Saccharomyces cerevisiae (strain ATCC 204508 / S288c) OX=559292 GN=YPK2 PE=1 SV=1	156	50958.1		55240		97651.1		60437.1		57433.1		48189.7		121180		41558.9		96250.9		50941.5		677	76.6	7.65
P46681	D-2-hydroxyglutarate--pyruvate transhydrogenase DLD2 OS=Saccharomyces cerevisiae (strain ATCC 204508 / S288c) OX=559292 GN=DLD2 PE=1 SV=1	156	344480	191358	312431	245623	282991	179463	290963	240635	383534	188570	374444	169817	398093	186016	406057	175585	385291	198686	397121	187671	530	59.2	6.13
P40029	Peptide methionine sulfoxide reductase OS=Saccharomyces cerevisiae (strain ATCC 204508 / S288c) OX=559292 GN=MXR1 PE=1 SV=1	156	876848	663046	877923	586938	971159	568137	1.07123e+06	506191	763788	582596	760692	555101	818803	532022	782962	518160	770472	477346	712148	490542	184	21.1	6.99
P40030	Ergosterol biosynthetic protein 28 OS=Saccharomyces cerevisiae (strain ATCC 204508 / S288c) OX=559292 GN=ERG28 PE=1 SV=1	155	3.40284e+06	1.80201e+06	3.53224e+06	2.08527e+06	3.74383e+06	2.15389e+06	3.75553e+06	2.28396e+06	6.11546e+06	2.84805e+06	4.86076e+06	2.46207e+06	3.06995e+06	2.19142e+06	4.6176e+06	2.52221e+06	3.80479e+06	2.72923e+06	4.76517e+06	2.48124e+06	148	17.1	9.38
P32463	Acyl carrier protein, mitochondrial OS=Saccharomyces cerevisiae (strain ATCC 204508 / S288c) OX=559292 GN=ACP1 PE=1 SV=1	155	1.19254e+06	556363	1.25717e+06	668503	1.3316e+06	553559	1.2548e+06	537047	4.34824e+06	2.43818e+06	5.03499e+06	2.24545e+06	4.15021e+06	2.14755e+06	4.75151e+06	2.15041e+06	5.56646e+06	2.19948e+06	5.50943e+06	2.17441e+06	125	13.9	4.97
P89886	Translation machinery-associated protein 20 OS=Saccharomyces cerevisiae (strain ATCC 204508 / S288c) OX=559292 GN=TMA20 PE=1 SV=1	155	586215	626717	550862	624693	540570	668039	577578	695370	350647	394609	342628	535384	369055	390946	337463	441931	339750	455288	340064	428668	181	20.3	7.03
P32867	Protein SSO1 OS=Saccharomyces cerevisiae (strain ATCC 204508 / S288c) OX=559292 GN=SSO1 PE=1 SV=2	155	201141	125457	222662	169054	375864	280505	262608	274196	483131	477167	430449	485098	375123	397474	511508	446102	371982	422471	527473	353784	290	33.1	5.3
P36049	rRNA-processing protein EBP2 OS=Saccharomyces cerevisiae (strain ATCC 204508 / S288c) OX=559292 GN=EBP2 PE=1 SV=1	154	135242	124622	172087	130604	157848	181472	170982	175897	304930	689482	309895	387170	277249	314440	282019	215694	298776	414972	235848	246793	427	49.7	6.42
P36016	Heat shock protein 70 homolog LHS1 OS=Saccharomyces cerevisiae (strain ATCC 204508 / S288c) OX=559292 GN=LHS1 PE=1 SV=1	154	209962	364899	206253	362558	348451	343144	369378	362993	374112	323810	373367	298753	340749	143670	338853	442387	359963	149391	408329	152587	881	99.5	5.29
O13563	26S proteasome regulatory subunit RPN13 OS=Saccharomyces cerevisiae (strain ATCC 204508 / S288c) OX=559292 GN=RPN13 PE=1 SV=1	153	709720	286856	694532	339801	777221	411787	807161	409505	538919	287918	692222	364538	858903	407133	709893	274584	674559	243563	561340	247790	156	17.9	4.53
P39929	Vacuolar-sorting protein SNF7 OS=Saccharomyces cerevisiae (strain ATCC 204508 / S288c) OX=559292 GN=SNF7 PE=1 SV=1	153	360762	255674	337575	211898	369082	245168	366716	233729	136850	89615.4	200676	96879.3	265721	46534.3	114794	75616.9	212289	74484.9	205303	106102	240	27	4.72
P22139	DNA-directed RNA polymerases I, II, and III subunit RPABC5 OS=Saccharomyces cerevisiae (strain ATCC 204508 / S288c) OX=559292 GN=RPB10 PE=1 SV=2	153	739929	911513	747810	842068	871032	1.03705e+06	812236	960326	1.08779e+06	970107	1.05297e+06	1.0332e+06	1.01865e+06	974036	1.10651e+06	1.00088e+06	1.06426e+06	1.03989e+06	1.06641e+06	966467	70	8.3	7.78
Q06679	U3 small nucleolar RNA-associated protein 4 OS=Saccharomyces cerevisiae (strain ATCC 204508 / S288c) OX=559292 GN=UTP4 PE=1 SV=1	153	171844	221182	158599	200488	182365	230291	175150	233451	440983	579993	560300	650210	637373	599889	463190	672710	615841	713208	591963	634911	776	87.7	6.57
P18408	Phosphoadenosine phosphosulfate reductase OS=Saccharomyces cerevisiae (strain ATCC 204508 / S288c) OX=559292 GN=MET16 PE=1 SV=2	152	252797	812145	211821	752152	204595	849976	235767	798616	304249	806213	218166	639705	176953	716060	184970	705960	154503	713312	188938	727917	261	30.4	5.92
P40896	Uncharacterized protein YJL213W OS=Saccharomyces cerevisiae (strain ATCC 204508 / S288c) OX=559292 GN=YJL213W PE=3 SV=1	151	263857	271793	290799	287469	134352	327292	187008	289542		561381	226609	562710	213261	623084	38052.5	718009	87071.8	599969	28668.2	707031	331	35.9	7.03
P40970	Serine palmitoyltransferase 2 OS=Saccharomyces cerevisiae (strain ATCC 204508 / S288c) OX=559292 GN=LCB2 PE=1 SV=1	151	559057	318536	579870	472780	567147	522763	475585	523713	725886	183738	705296	293371	718053	253085	790817	271124	663706	297331	722214	286874	561	63.1	8.1
P28789	Porphobilinogen deaminase OS=Saccharomyces cerevisiae (strain ATCC 204508 / S288c) OX=559292 GN=HEM3 PE=1 SV=1	150	584696	196434	557982	318817	596444	445919	477112	137104	663381	238767	683782	231612	778450	170996	741728	284707	763279	120568	643956	237762	327	36.7	6.38
P10823	Guanine nucleotide-binding protein alpha-2 subunit OS=Saccharomyces cerevisiae (strain ATCC 204508 / S288c) OX=559292 GN=GPA2 PE=1 SV=2	150	716063	746706	742062	642460	1.05201e+06	545863	1.04608e+06	675346	773798	75414.3	790737	58430.5	750608	59673.3	838758	94506.9	818879	68432.1	747413	96946.3	449	50.4	6.46
P52286	Suppressor of kinetochore protein 1 OS=Saccharomyces cerevisiae (strain ATCC 204508 / S288c) OX=559292 GN=SKP1 PE=1 SV=2	150	976324	1.01107e+06	988137	831226	1.1993e+06	1.20196e+06	1.22366e+06	1.1112e+06	1.2106e+06	1.28045e+06	1.27137e+06	1.31854e+06	1.19963e+06	1.08694e+06	1.21467e+06	1.24602e+06	1.22349e+06	1.15007e+06	1.32832e+06	1.30941e+06	194	22.3	4.51
Q12522	Eukaryotic translation initiation factor 6 OS=Saccharomyces cerevisiae (strain ATCC 204508 / S288c) OX=559292 GN=TIF6 PE=1 SV=1	149	1.36333e+06	1.36385e+06	1.19465e+06	1.39885e+06	1.40038e+06	1.63733e+06	1.37919e+06	1.64041e+06	2.13135e+06	1.8885e+06	1.92473e+06	1.94972e+06	1.92297e+06	1.75951e+06	1.89297e+06	1.83824e+06	1.58091e+06	1.84041e+06	1.92005e+06	1.92063e+06	245	26.4	4.64
P10622	60S acidic ribosomal protein P1-beta OS=Saccharomyces cerevisiae (strain ATCC 204508 / S288c) OX=559292 GN=RPP1B PE=1 SV=3	149	1.42189e+07	3.26272e+07	1.38375e+07	3.32067e+07	1.77496e+07	3.59494e+07	1.74749e+07	3.81314e+07	1.43067e+07	2.65684e+07	1.44936e+07	2.61545e+07	1.34822e+07	2.42874e+07	1.4303e+07	2.60419e+07	1.39016e+07	2.56079e+07	1.4675e+07	2.621e+07	106	10.7	4.01
P38234	Protein RFS1 OS=Saccharomyces cerevisiae (strain ATCC 204508 / S288c) OX=559292 GN=RFS1 PE=1 SV=1	148	478110	81505.6	468130	81028.8	734556	197163	753306	227367	605957	392599	642680	269445	661126	446246	632540	348742	710455	327986	537165	329838	210	22.9	5.29
P25340	Delta(24(24(1)))-sterol reductase OS=Saccharomyces cerevisiae (strain ATCC 204508 / S288c) OX=559292 GN=ERG4 PE=1 SV=2	148	376758	365882	413412	373829	312667	404217	305089	338936	703175	452074	651133	486328	584663	528470	803977	511286	872258	572225	723641	534620	473	56	8.6
P12611	Growth regulation protein OS=Saccharomyces cerevisiae (strain ATCC 204508 / S288c) OX=559292 GN=WHI2 PE=1 SV=2	148	254482	118972	232791	91253.6	260669	58975	299125	103611	358607	142984	372613	152075	372065	114459	379088	135132	388526	84341.9	360818	86693.3	486	55.3	6.07
P06633	Imidazoleglycerol-phosphate dehydratase OS=Saccharomyces cerevisiae (strain ATCC 204508 / S288c) OX=559292 GN=HIS3 PE=1 SV=2	147	369468	662569	363845	661673	409812	504205	396514	545090	520805	597879	518210	619724	352299	676496	382451	726128	414956	700728	492557	667483	220	23.8	6.39
P38063	Ribose-phosphate pyrophosphokinase 4 OS=Saccharomyces cerevisiae (strain ATCC 204508 / S288c) OX=559292 GN=PRS4 PE=1 SV=3	147	52844.4	75013.6	48183	89102.7	83652	89061.6	57070.7	91053.5	79201.7	166718	34733	113388	41540.2	112157	28734.3	73319.6	85314.2	113430	83429.4	95210.1	326	35.7	6.39
Q02784	Monothiol glutaredoxin-5, mitochondrial OS=Saccharomyces cerevisiae (strain ATCC 204508 / S288c) OX=559292 GN=GRX5 PE=1 SV=1	146	872653	565164	902384	487158	1.02397e+06	517119	939528	504760	824736	489831	850792	507895	995266	487741	901200	523533	918924	527981	781064	530291	150	16.9	4.88
P32264	Glutamate 5-kinase OS=Saccharomyces cerevisiae (strain ATCC 204508 / S288c) OX=559292 GN=PRO1 PE=1 SV=2	146	231428	286705	317941	288167	233430	307807	215597	269525	254005	167796	281625	191885	304856	264486	239874	232673	281786	187321	283511	288766	428	47.1	6.76
P36059	ATP-dependent (S)-NAD(P)H-hydrate dehydratase OS=Saccharomyces cerevisiae (strain ATCC 204508 / S288c) OX=559292 GN=NNR2 PE=1 SV=1	146	432864	66057.9	456449	23901	673464	25808.7	702675	61136.4	615509	109791	586019	56407.2	553925	123800	715881	17621	579435	34022.2	548996	47389.8	337	37.3	7.55
P40012	Protoporphyrinogen oxidase OS=Saccharomyces cerevisiae (strain ATCC 204508 / S288c) OX=559292 GN=HEM14 PE=1 SV=1	145	133521	89440.1	119426	126855	216126	89404.2	352497	172965	425297	286667	341860	255397	361114	272694	441696	312802	332230	266411	460763	257346	539	59.7	9.28
Q12314	Protein arginine N-methyltransferase SFM1 OS=Saccharomyces cerevisiae (strain ATCC 204508 / S288c) OX=559292 GN=SFM1 PE=1 SV=1	145	307246	241166	414839	228095	484822	269315	369462	367874	482892	351818	540198	351193	592682	344429	568713	271954	586982	333798	483645	297555	213	24.7	5.07
P11075	Protein transport protein SEC7 OS=Saccharomyces cerevisiae (strain ATCC 204508 / S288c) OX=559292 GN=SEC7 PE=1 SV=2	145	39505.3	32483.7	30763.8	189147	833755	39465	44683.8	208182	352780	324799	302233	150139	229861	744395	285291	134203	218121	108314	239136	540896	2009	226.7	4.81
Q12117	Protein MRH1 OS=Saccharomyces cerevisiae (strain ATCC 204508 / S288c) OX=559292 GN=MRH1 PE=1 SV=1	145	1.22988e+06	2.9655e+06	1.2188e+06	3.10048e+06	3.52121e+06	2.88388e+06	3.91629e+06	3.59213e+06	3.66161e+06	1.7196e+06	3.40945e+06	1.81067e+06	1.56785e+06	1.57686e+06	1.73172e+06	1.43591e+06	2.31079e+06	1.44803e+06	2.41699e+06	1.60614e+06	320	36.2	9.19
P0CT04	Protease B inhibitor 2 OS=Saccharomyces cerevisiae (strain ATCC 204508 / S288c) OX=559292 GN=PBI2 PE=1 SV=1	145	2.01658e+06	111627	2.61029e+06	130871	3.42879e+06	256758	4.03132e+06	245195	4.70903e+06	237381	5.5421e+06	245167	6.48701e+06	108602	4.46493e+06	112112	5.32151e+06	122116	3.56058e+06	50303.5	75	8.6	6.8
P53332	Phosphopantetheine adenylyltransferase OS=Saccharomyces cerevisiae (strain ATCC 204508 / S288c) OX=559292 GN=CAB4 PE=1 SV=1	144	379599	147843	468196	231576	466187	173548	482384	185375	535947	300910	536422	262197	584831	247873	579915	260221	548127	235989	552133	242126	305	34.3	6.32
P11938	DNA-binding protein RAP1 OS=Saccharomyces cerevisiae (strain ATCC 204508 / S288c) OX=559292 GN=RAP1 PE=1 SV=2	143	178118	128585	245657	117026	264318	142360	256085	216667	315234	112792	254232	198051	375247	93493.3	180229	97584.7	243599	172487	238921	97316.2	827	92.4	4.98
P16547	Mitochondrial outer membrane protein OM45 OS=Saccharomyces cerevisiae (strain ATCC 204508 / S288c) OX=559292 GN=OM45 PE=1 SV=2	143	194620	94404.7	248905	33374.5	245661	31707.7	187055	43855.8	692864	92456.4	717314	86106.6	608018	128025	758174	97131.6	825237	38730.9	370927	16931.1	393	44.6	8.59
P53152	Ubiquitin-conjugating enzyme variant MMS2 OS=Saccharomyces cerevisiae (strain ATCC 204508 / S288c) OX=559292 GN=MMS2 PE=1 SV=1	143	753524	301902	732177	299653	1.04332e+06	184785	1.09931e+06	279811	1.2972e+06	531033	1.24389e+06	572102	1.13566e+06	480997	1.10991e+06	370973	1.11137e+06	390790	1.0993e+06	407244	137	15.5	6.77
O74700	Mitochondrial import inner membrane translocase subunit TIM9 OS=Saccharomyces cerevisiae (strain ATCC 204508 / S288c) OX=559292 GN=TIM9 PE=1 SV=1	142	890099	383998	899339	406418	975303	391328	818633	485658	1.04391e+06	408606	1.14715e+06	429830	1.88901e+06	460555	1.2179e+06	497052	1.8921e+06	433654	989210	453912	87	10.2	8.18
P11914	Mitochondrial-processing peptidase subunit alpha OS=Saccharomyces cerevisiae (strain ATCC 204508 / S288c) OX=559292 GN=MAS2 PE=1 SV=1	141	502792	158338	509961	189661	526471	248798	557512	207248	560944	417150	527372	140779	592964	203233	556515	200229	595051	242663	464349	203169	482	53.3	6.34
P87108	Mitochondrial import inner membrane translocase subunit TIM10 OS=Saccharomyces cerevisiae (strain ATCC 204508 / S288c) OX=559292 GN=TIM10 PE=1 SV=1	140	1.02482e+06	458796	1.01734e+06	432280	897280	389596	948493	459081	757056	184893	631919	291552	819755	304662	728168	253465	873143	355682	581739	311723	93	10.3	5.36
Q01519	Cytochrome c oxidase subunit 12, mitochondrial OS=Saccharomyces cerevisiae (strain ATCC 204508 / S288c) OX=559292 GN=COX12 PE=1 SV=2	140	1.13934e+06	31465.5	1.30228e+06	23859.9	1.47626e+06	41497.8	1.40585e+06	24921.7	1.29971e+06	17599.2	1.26909e+06		1.56973e+06	16534.8	1.22499e+06	15851.4	1.32924e+06		894378		83	9.8	5.39
Q12044	Regulator of calcineurin 2 OS=Saccharomyces cerevisiae (strain ATCC 204508 / S288c) OX=559292 GN=RCN2 PE=1 SV=1	140	369709	185885	382684	152212	572444	298640	554506	284487	656366	406289	610228	263234	578934	123995	699740	69368.3	589325	146066	728400	164839	265	29.2	7.44
P25374	Cysteine desulfurase, mitochondrial OS=Saccharomyces cerevisiae (strain ATCC 204508 / S288c) OX=559292 GN=NFS1 PE=1 SV=2	140	889590	551977	866785	581007	813649	663061	836789	789222	431449	413725	426445	258238	462940	279105	570570	259113	407193	260371	432768	257053	497	54.4	8.19
Q03103	Endoplasmic oxidoreductin-1 OS=Saccharomyces cerevisiae (strain ATCC 204508 / S288c) OX=559292 GN=ERO1 PE=1 SV=1	139	260809	419349	253683	333537	315692	314837	325803	435113	288739	263932	288906	259473	341496	290771	287716	335734	228051	346118	296863	345332	563	65	5.68
P38281	Actin patches distal protein 1 OS=Saccharomyces cerevisiae (strain ATCC 204508 / S288c) OX=559292 GN=APD1 PE=1 SV=1	139	120030	39460	110783	36025.5	130763	51569.6	152077	47954.4	839348	332957	889646	382588	974104	265797	907792	255022	996464	316003	910402	288091	316	35.7	7.18
P53839	Glyoxylate reductase 1 OS=Saccharomyces cerevisiae (strain ATCC 204508 / S288c) OX=559292 GN=GOR1 PE=1 SV=1	139	586622		625330		532482		540244		471742	29756.2	540327	148556	652579		579426	28749.1	693398		561740	27357.3	350	38.8	6.34
P32621	Guanosine-diphosphatase OS=Saccharomyces cerevisiae (strain ATCC 204508 / S288c) OX=559292 GN=GDA1 PE=1 SV=1	139	307988	472215	331350	415923	326977	500610	285471	492806	678137	879200	482613	502886	401963	723626	612707	841653	597202	369742	528317	542057	518	56.8	5.35
P32472	Peptidyl-prolyl cis-trans isomerase FPR2 OS=Saccharomyces cerevisiae (strain ATCC 204508 / S288c) OX=559292 GN=FPR2 PE=1 SV=1	138	521313	327910	508260	342637	664277	288170	652764	129015	2.06088e+06	2.42399e+06	2.04636e+06	1.63003e+06	2.05591e+06	3.11591e+06	2.08117e+06	2.62281e+06	1.6208e+06	2.60794e+06	1.33771e+06	2.21867e+06	135	14.5	5.5
P35723	Endoplasmic reticulum transmembrane protein 1 OS=Saccharomyces cerevisiae (strain ATCC 204508 / S288c) OX=559292 GN=YET1 PE=1 SV=2	138	791994	593839	799206	457021	666144	401198	647409	513568	808035	347693	797292	447363	872420	307835	805732	437227	828779	273995	854372	291347	206	23.4	9.77
P38736	Golgi SNAP receptor complex member 1 OS=Saccharomyces cerevisiae (strain ATCC 204508 / S288c) OX=559292 GN=GOS1 PE=1 SV=1	138	363109	261478	301648	116784	433365	209016	382766	213918	566733	436614	501664	395774	548869	333458	675316	265173	604100	355378	674189	353560	223	25.4	9.44
P39007	Dolichyl-diphosphooligosaccharide--protein glycosyltransferase subunit STT3 OS=Saccharomyces cerevisiae (strain ATCC 204508 / S288c) OX=559292 GN=STT3 PE=1 SV=2	137	441999	476050	375405	547009	316873	512052	363638	627139	92471.4	174017	84882.2	116261	141334	76581.2	90067.8	110177	100293	145800	166341	126555	718	81.5	8
Q12206	Transcriptional modulator WTM2 OS=Saccharomyces cerevisiae (strain ATCC 204508 / S288c) OX=559292 GN=WTM2 PE=1 SV=1	137	161968	191724	153732	165169	215627	43642.5	188235	117312	391107	154019	527500	144463	428724	153773	280855	169669	414311	167358	434464	195641	467	51.9	5.03
P40462	Protein TMA108 OS=Saccharomyces cerevisiae (strain ATCC 204508 / S288c) OX=559292 GN=TMA108 PE=1 SV=1	137	104775	67266.6	177089	120478	333864	144802	211233	159932	356710	279869	330736	258544	327936	206754	316252	213551	308108	240396	308430	229826	946	107.7	6.54
P53066	Ankyrin repeat-containing protein YGL242C OS=Saccharomyces cerevisiae (strain ATCC 204508 / S288c) OX=559292 GN=YGL242C PE=1 SV=1	136	726367	396709	741962	448711	750001	483098	738298	476044	703962	395965	619892	528803	575626	366712	602037	321830	524457	394220	762918	347110	181	20.1	4.2
P38755	Oxysterol-binding protein homolog 7 OS=Saccharomyces cerevisiae (strain ATCC 204508 / S288c) OX=559292 GN=OSH7 PE=1 SV=1	136	513982	339780	516362	231745	529513	326276	499456	332435	679426	386393	622980	307488	695275	265257	505914	286846	770255	333167	407967	300137	437	49.8	7.23
Q12402	Protein YOP1 OS=Saccharomyces cerevisiae (strain ATCC 204508 / S288c) OX=559292 GN=YOP1 PE=1 SV=3	136	711284	860170	604327	804519	660082	1.02449e+06	623253	958360	1.87162e+06	1.48141e+06	2.02006e+06	2.56944e+06	2.24196e+06	1.3698e+06	1.92249e+06	1.61319e+06	1.99839e+06	1.65364e+06	2.74594e+06	2.09535e+06	180	20.3	9.03
P38773	2-deoxyglucose-6-phosphate phosphatase 2 OS=Saccharomyces cerevisiae (strain ATCC 204508 / S288c) OX=559292 GN=DOG2 PE=1 SV=1	136	1.04635e+06	85187.2	962178	145638	1.99839e+06	53886.4	1.902e+06	128261	1.69137e+06	184055	1.7484e+06	148711	1.78694e+06	230315	1.94445e+06	143854	1.67359e+06	164411	1.81317e+06	170239	246	27.1	5.74
Q12255	Vacuolar v-SNARE NYV1 OS=Saccharomyces cerevisiae (strain ATCC 204508 / S288c) OX=559292 GN=NYV1 PE=1 SV=2	134	718747	305185	694895	275259	664211	377950	758557	336614	1.04204e+06	301791	939351	411731	1.27586e+06	273333	1.25144e+06	297843	1.16802e+06	327428	1.19428e+06	257585	253	28.9	5.66
P38799	Uncharacterized protein YHR078W OS=Saccharomyces cerevisiae (strain ATCC 204508 / S288c) OX=559292 GN=YHR078W PE=4 SV=1	134	5.89613e+06	5.24932e+06	4.32883e+06	4.33741e+06	3.24562e+06	4.47389e+06	3.09395e+06	3.54439e+06	7.4916e+06	1.50452e+07	6.73194e+06	1.48837e+07	7.79193e+06	2.12421e+07	7.3988e+06	1.64698e+07	6.76344e+06	2.26756e+07	5.78273e+06	1.88065e+07	552	63.3	7.39
P47119	Inosine triphosphate pyrophosphatase OS=Saccharomyces cerevisiae (strain ATCC 204508 / S288c) OX=559292 GN=HAM1 PE=1 SV=1	134	279368	248997	317180	224098	320710	289896	344777	232514	511712	402711	519748	394722	507137	394177	493149	247104	463449	378168	514737	240093	197	22.1	5.64
Q12513	Translation machinery-associated protein 17 OS=Saccharomyces cerevisiae (strain ATCC 204508 / S288c) OX=559292 GN=TMA17 PE=1 SV=1	134	619538	17985.7	720103	13522.5	859878	36567	833311	70816.6	825639	92182.3	1.29129e+06	98618.6	1.51028e+06	74432.5	2.09243e+06	87948.8	2.14345e+06	35815.3	1.24963e+06	33325	150	16.8	4.73
P47085	MEMO1 family protein MHO1 OS=Saccharomyces cerevisiae (strain ATCC 204508 / S288c) OX=559292 GN=MHO1 PE=1 SV=1	134	842864	618661	970777	690796	1.41888e+06	1.15848e+06	1.4616e+06	983178	1.01673e+06	15342.6	1.04082e+06		951079		868955		1.14662e+06	6060.68	781303		338	38.5	6.84
P38221	Phosphatidate cytidylyltransferase OS=Saccharomyces cerevisiae (strain ATCC 204508 / S288c) OX=559292 GN=CDS1 PE=1 SV=1	134	2.70318e+06	8.5618e+06	2.80985e+06	7.42582e+06	3.95227e+06	8.34235e+06	3.6077e+06	6.70296e+06	8.55851e+06	1.54463e+07	8.85982e+06	1.50752e+07	8.29539e+06	1.54773e+07	8.54007e+06	1.59728e+07	8.48244e+06	1.60538e+07	7.92545e+06	1.61638e+07	457	51.8	8.57
Q08746	Regulator of ribosome biosynthesis OS=Saccharomyces cerevisiae (strain ATCC 204508 / S288c) OX=559292 GN=RRS1 PE=1 SV=1	134	270735	435048	293569	325956	314917	527096	333240	374898	151121	203365	148769	221629	211395	187234	193298	212800	266616	190369	132357	213841	203	22.9	9.47
Q02201	Oxysterol-binding protein homolog 6 OS=Saccharomyces cerevisiae (strain ATCC 204508 / S288c) OX=559292 GN=OSH6 PE=1 SV=1	133	130481	45288.8	179018	76441.8	40375.8	105166	53210.5	121787	112896	199558	123670	139449	249703	88499.9	285120	158298	205504	150509	199125	161051	448	51.6	8.48
Q12271	Polyphosphatidylinositol phosphatase INP53 OS=Saccharomyces cerevisiae (strain ATCC 204508 / S288c) OX=559292 GN=INP53 PE=1 SV=1	133	112854	272365	114843	1.3274e+06	45740.1	274014	123076	1.37619e+06	137154	111076	135618	56723.3	577577	66766.8	164620	135372	623462	95946.4	537426	111619	1107	124.5	7.2
P53337	ER-derived vesicles protein ERV29 OS=Saccharomyces cerevisiae (strain ATCC 204508 / S288c) OX=559292 GN=ERV29 PE=1 SV=1	133	511345	568649	593054	1.01501e+06	585268	709138	411837	606676	480449	576618	487901	561025	541545	970438	409331	640447	424187	754295	555307	674416	310	35	9.63
P38996	Nuclear polyadenylated RNA-binding protein 3 OS=Saccharomyces cerevisiae (strain ATCC 204508 / S288c) OX=559292 GN=NAB3 PE=1 SV=1	133	570141	411455	513548	463643	624072	474364	664217	463489	762972	419269	640271	384628	629698	294639	679021	372550	615592	366842	655344	381393	802	90.4	4.51
P38620	Ribose-phosphate pyrophosphokinase 2 OS=Saccharomyces cerevisiae (strain ATCC 204508 / S288c) OX=559292 GN=PRS2 PE=1 SV=1	132	233723	106664	425290	200292	346336	51725.8	714529	68107	856419	477755	867212	492815	985290	457225	944700	446084	847596	461111	873053	474253	318	34.7	6.46
P41543	Dolichyl-diphosphooligosaccharide--protein glycosyltransferase subunit 1 OS=Saccharomyces cerevisiae (strain ATCC 204508 / S288c) OX=559292 GN=OST1 PE=1 SV=1	131	211509	238482	193462	303457	197320	256207	267377	370658	312153	190421	327642	332146	304591	256940	253691	311395	288312	322556	285665	384508	476	54	5.12
P36018	GTP-binding protein YPT52 OS=Saccharomyces cerevisiae (strain ATCC 204508 / S288c) OX=559292 GN=YPT52 PE=1 SV=1	131	679354	27042.5	656572	266187	1.04888e+06	414837	729533	379164	815023	483461	802727	405520	884827	314292	918172	232218	798148	325014	719474	342836	234	26.1	4.82
P40087	DNA damage-inducible protein 1 OS=Saccharomyces cerevisiae (strain ATCC 204508 / S288c) OX=559292 GN=DDI1 PE=1 SV=1	131	528173	263095	538275	349602	627266	350623	655671	414641	422103	234838	449329	200981	457719	141824	390067	207829	604847	91825.5	649221	186370	428	47.3	5.11
Q01976	ADP-ribose pyrophosphatase OS=Saccharomyces cerevisiae (strain ATCC 204508 / S288c) OX=559292 GN=YSA1 PE=1 SV=2	130	742261	369841	789919	356314	789919	463072	898976	463034	728416	499082	743805	470037	825077	370683	732102	334654	776503	371697	730429	382848	231	26.1	6.38
P01097	ATPase inhibitor, mitochondrial OS=Saccharomyces cerevisiae (strain ATCC 204508 / S288c) OX=559292 GN=INH1 PE=1 SV=2	130	2.55754e+06	1.28889e+06	2.66639e+06	1.6336e+06	3.13583e+06	1.66687e+06	2.90606e+06	1.29917e+06	2.6657e+06	110303	2.66694e+06	153522	2.3447e+06	82549.9	2.52258e+06	116614	2.57678e+06	146863	1.97395e+06	124239	85	9.9	10.07
Q06449	[PSI+] inducibility protein 3 OS=Saccharomyces cerevisiae (strain ATCC 204508 / S288c) OX=559292 GN=PIN3 PE=1 SV=1	130	812833	610742	783773	538459	1.04113e+06	594865	1.09568e+06	632060	1.65026e+06	1.07834e+06	1.63956e+06	880642	2.21194e+06	808631	2.13891e+06	911843	1.81357e+06	833875	2.3608e+06	848556	215	23.5	7.42
P41818	Protein GLC8 OS=Saccharomyces cerevisiae (strain ATCC 204508 / S288c) OX=559292 GN=GLC8 PE=1 SV=1	129	355018	176498	373691	198584	497862	189795	449665	168529	690538	122464	545809	44177.3	586689	135814	614210	120049	671973	64689.1	506166	254066	229	26.6	4.69
P53295	Ribosome-interacting GTPase 2 OS=Saccharomyces cerevisiae (strain ATCC 204508 / S288c) OX=559292 GN=RBG2 PE=1 SV=1	129	675104	296793	638750	547590	711236	417736	758837	499365	845807	200839	801716	167091	995710	456091	836092	397116	929611	188043	684036	288033	368	41	8.56
Q06489	Methylthioribose-1-phosphate isomerase OS=Saccharomyces cerevisiae (strain ATCC 204508 / S288c) OX=559292 GN=MRI1 PE=1 SV=1	129	153114	306377	159089	219969	135203	208054	135449	207573	298598	395570	263951	2.08376e+06	2.32092e+06	408081	344174	386516	277985	405674	327000	394728	411	45	5.03
P38067	Succinate-semialdehyde dehydrogenase [NADP(+)] OS=Saccharomyces cerevisiae (strain ATCC 204508 / S288c) OX=559292 GN=UGA2 PE=1 SV=2	129	352785	123520	336924	51861.9	388532	81190.5	397332	48303.2	432901	77365.9	394726	62439.9	490304	65312.6	428728	161541	331694	36161.9	345698	50790.6	497	54.2	6.65
P46683	Ankyrin repeat-containing protein YAR1 OS=Saccharomyces cerevisiae (strain ATCC 204508 / S288c) OX=559292 GN=YAR1 PE=1 SV=1	129	147589	295812	231615	223962	309095	216085	286664	511909	1.57528e+06	959059	1.17054e+06	1.07119e+06	1.39076e+06	1.68646e+06	1.18936e+06	1.58541e+06	1.51707e+06	1.3932e+06	1.10749e+06	1.52126e+06	200	22.3	4.48
P38333	Essential nuclear protein 1 OS=Saccharomyces cerevisiae (strain ATCC 204508 / S288c) OX=559292 GN=ENP1 PE=1 SV=1	129	291905	321555	184908	294203	215221	403543	281746	374051	211493	306809	202975	310513	203998	290162	234844	313072	225064	298703	222182	309684	483	55.1	4.94
P25582	27S pre-rRNA (guanosine(2922)-2'-O)-methyltransferase OS=Saccharomyces cerevisiae (strain ATCC 204508 / S288c) OX=559292 GN=SPB1 PE=1 SV=2	128	178342	222849	126708	168946	124189	235125	158361	180896	125708	201200	119532	211227	125802	196280	129840	205925	121856	213379	117066	218390	841	96.4	8.03
P28321	Monoglyceride lipase OS=Saccharomyces cerevisiae (strain ATCC 204508 / S288c) OX=559292 GN=YJU3 PE=1 SV=2	128	259690	145445	252551	137923	355456	172195	322527	110189	590240	177327	653792	168703	744333	119675	734625	141035	693556	115708	541599	130358	313	35.5	8.34
P32795	Mitochondrial inner membrane i-AAA protease supercomplex subunit YME1 OS=Saccharomyces cerevisiae (strain ATCC 204508 / S288c) OX=559292 GN=YME1 PE=1 SV=1	128	153956	104675	181500	110392	187790	115137	195426	109933	1.02969e+06	786176	997288	649906	994266	173647	986358	772975	907322	174957	747704	693704	747	81.7	7.08
P53200	Protein-lysine N-methyltransferase EFM5 OS=Saccharomyces cerevisiae (strain ATCC 204508 / S288c) OX=559292 GN=EFM5 PE=1 SV=2	128	372337	179828	194257	117914	460345	372729	339967	165012	728521	634841	658202	657186	802939	756763	799024	603656	887653	599978	587849	781360	248	28.6	4.89
Q99287	Protein SEY1 OS=Saccharomyces cerevisiae (strain ATCC 204508 / S288c) OX=559292 GN=SEY1 PE=1 SV=1	127	568626	207934	482921	213888	709762	255015	733569	307823	838702	1.04769e+06	815166	1.16708e+06	927837	1.10027e+06	850328	1.1166e+06	926562	1.11689e+06	768891	1.17021e+06	776	89.4	5.29
P21306	ATP synthase subunit epsilon, mitochondrial OS=Saccharomyces cerevisiae (strain ATCC 204508 / S288c) OX=559292 GN=ATP15 PE=1 SV=2	127	2.11165e+06	317038	2.32985e+06	266811	2.82348e+06	357894	2.75814e+06	328438	2.79549e+06	370571	2.71024e+06	352606	3.19816e+06	279399	2.99836e+06	332495	3.03579e+06	261344	2.72832e+06	282474	62	6.7	9.77
Q06505	Transcription factor SPN1 OS=Saccharomyces cerevisiae (strain ATCC 204508 / S288c) OX=559292 GN=SPN1 PE=1 SV=1	127	83054.6	113456	58275.8	175143	131552	131804	181318	157426	285100	290034	344589	213182	340361	175981	351022	200667	331567	146640	240955	204163	410	46.1	7.52
P38286	Very-long-chain 3-oxoacyl-CoA reductase OS=Saccharomyces cerevisiae (strain ATCC 204508 / S288c) OX=559292 GN=IFA38 PE=1 SV=1	127	157712	254997	148627	245313	186882	323327	218198	219184	740883	986812	335188	298276	332977	1.32295e+06	299847	1.03914e+06	314908	1.478e+06	826626	781242	347	38.7	9.48
P32469	Diphthine methyl ester synthase OS=Saccharomyces cerevisiae (strain ATCC 204508 / S288c) OX=559292 GN=DPH5 PE=1 SV=1	126	376341	406765	321659	1.05455e+06	395899	586428	347646	514691	591829	560160	507441	529551	554040	540923	525439	665596	630604	460991	532559	578787	300	33.8	4.92
P07347	N-terminal acetyltransferase A complex catalytic subunit ARD1 OS=Saccharomyces cerevisiae (strain ATCC 204508 / S288c) OX=559292 GN=ARD1 PE=1 SV=2	126	826986	1.08494e+06	823256	865923	770331	1.0796e+06	756395	733017	459157	465646	439506	453932	458372	438462	495517	514023	482223	458178	533465	458713	238	27.6	4.89
Q04439	Myosin-5 OS=Saccharomyces cerevisiae (strain ATCC 204508 / S288c) OX=559292 GN=MYO5 PE=1 SV=1	126	1.17419e+06	1.136e+06	1.03771e+06	31183.6	1.43861e+06	973175	1.24749e+06	830276	251447	154773	198385	103262	264661	146001	247825	163374	268299	160621	252657	144468	1219	136.8	9.29
P53299	Mitochondrial import inner membrane translocase subunit TIM13 OS=Saccharomyces cerevisiae (strain ATCC 204508 / S288c) OX=559292 GN=TIM13 PE=1 SV=1	126	404347	263999	409244	309812	446786	386149	442297	371068	1.28881e+06	1.01123e+06	1.31595e+06	1.08554e+06	1.28818e+06	1.22488e+06	1.29584e+06	1.20704e+06	1.34104e+06	1.266e+06	1.25588e+06	1.17528e+06	105	11.3	8.16
P47125	Indoleamine 2,3-dioxygenase OS=Saccharomyces cerevisiae (strain ATCC 204508 / S288c) OX=559292 GN=BNA2 PE=1 SV=1	126	933660	151680	915282	253719	347707	117947	360729	132391	78354.2	73928.7	114128	70986.1	295592	93167.5	260054	69284	236861	38162.5	265255	32388.5	453	50.7	8.02
P13586	Calcium-transporting ATPase 1 OS=Saccharomyces cerevisiae (strain ATCC 204508 / S288c) OX=559292 GN=PMR1 PE=1 SV=1	126	443423	354187	446285	356944	401155	356354	544663	472931	415157	303563	369318	293052	466874	224838	428666	277977	458572	190154	455505	289817	950	104.5	5.68
P40086	Cytochrome c oxidase assembly protein COX15 OS=Saccharomyces cerevisiae (strain ATCC 204508 / S288c) OX=559292 GN=COX15 PE=3 SV=1	126	798436	79618.7	844015	75339.8	725167	83372.6	740963	136522	737821	93717.5	712131	111817	1.07084e+06	70486.7	875270	81699.7	941024	85564.2	909967	111232	486	54.6	10.17
Q08962	60S ribosome subunit biogenesis protein NIP7 OS=Saccharomyces cerevisiae (strain ATCC 204508 / S288c) OX=559292 GN=NIP7 PE=1 SV=1	124	638525	766624	649034	810449	627749	969105	656739	904355	346009	381693	311376	230121	360577	386593	347082	382242	355230	466524	350515	438438	181	20.4	9.26
Q01477	Ubiquitin carboxyl-terminal hydrolase 3 OS=Saccharomyces cerevisiae (strain ATCC 204508 / S288c) OX=559292 GN=UBP3 PE=1 SV=1	124	163308	180857	140404	293439	312739	188089	341763	186385	778014	666430	639317	538147	714839	483671	655718	662319	664213	505480	669671	562241	912	101.9	7.84
P43569	CCR4-associated factor 16 OS=Saccharomyces cerevisiae (strain ATCC 204508 / S288c) OX=559292 GN=CAF16 PE=1 SV=1	124	319152	352166	301448	316833	400854	316565	398575	290098	450218	270435	445632	279415	350199	430033	373199	307695	418443	297806	416377	291078	289	33.1	6.65
P38071	Enoyl-[acyl-carrier-protein] reductase, mitochondrial OS=Saccharomyces cerevisiae (strain ATCC 204508 / S288c) OX=559292 GN=ETR1 PE=1 SV=3	124	541975	74289.5	605566	64837.4	566466	150107	571940	138799	653114	149529	505199	143525	865017	160855	842350	209439	556950	185008	629003	157392	380	42	9
P39105	Lysophospholipase 1 OS=Saccharomyces cerevisiae (strain ATCC 204508 / S288c) OX=559292 GN=PLB1 PE=1 SV=2	124	397530	314256	418815	242100	681371	361743	747049	206741	653282	256060	866216	195897	393896	141852	494244	240147	675150	153489	749082	239261	664	71.6	4.73
P36160	Ribosome biogenesis protein RPF2 OS=Saccharomyces cerevisiae (strain ATCC 204508 / S288c) OX=559292 GN=RPF2 PE=1 SV=1	123	225136	423130	264547	466122	253012	555780	248835	538055	221700	254253	181047	269007	247252	405367	296174	399028	269539	468551	285818	430808	344	39.6	9
P46985	Probable alpha-1,6-mannosyltransferase MNN11 OS=Saccharomyces cerevisiae (strain ATCC 204508 / S288c) OX=559292 GN=MNN11 PE=1 SV=2	122	852978	473500	1.02888e+06	363355	930428	548449	858438	446866	1.35498e+06	487350	1.24933e+06	410688	1.41776e+06	280094	1.47258e+06	435437	1.52726e+06	283095	1.1603e+06	335981	422	47.8	8.37
Q12532	Ribosome quality control complex subunit 2 OS=Saccharomyces cerevisiae (strain ATCC 204508 / S288c) OX=559292 GN=RQC2 PE=1 SV=1	122	98632.6	94123.7	88730.8	83008.6	107227	101370	109552	93802	297901	212407	263079	163658	279309	190977	298921	209096	257183	181713	230600	182594	1038	119	5.73
P39109	Metal resistance protein YCF1 OS=Saccharomyces cerevisiae (strain ATCC 204508 / S288c) OX=559292 GN=YCF1 PE=1 SV=2	122	29386.6	448348	46192.2	435213	51837.2	138010	298247	176201	281805	389359	321449	279966		281288	282952	360381	249876	220469	289206	273752	1515	171	8.41
Q12091	Damage response protein 1 OS=Saccharomyces cerevisiae (strain ATCC 204508 / S288c) OX=559292 GN=DAP1 PE=1 SV=1	121	833941	291525	866934	308723	791433	306215	879507	303857	1.08582e+06	353922	827661	197281	1.04301e+06	212089	1.21233e+06	322465	1.09269e+06	195193	1.18722e+06	217826	152	16.7	4.86
Q03088	Styryl dye vacuolar localization protein 3 OS=Saccharomyces cerevisiae (strain ATCC 204508 / S288c) OX=559292 GN=SVL3 PE=1 SV=1	121	1.11893e+06	389943	1.14209e+06	411218	128716	1.86117e+06	135939	228861	328628	260818	295320	225330	274913	194827	304304	219850	265062	219330	345814	164396	825	92.1	8.73
P89105	RNA polymerase-associated protein CTR9 OS=Saccharomyces cerevisiae (strain ATCC 204508 / S288c) OX=559292 GN=CTR9 PE=1 SV=3	121	368620	340632	389376	206985	425802	174217	437877	457825	158769	145722	118819	167501	178176	280252	185666	234060	175448	214106	145833	203377	1077	124.6	6.3
P04161	Phosphoribosylglycinamide formyltransferase OS=Saccharomyces cerevisiae (strain ATCC 204508 / S288c) OX=559292 GN=ADE8 PE=1 SV=1	121	367818	366465	373356	405854	415124	399104	434090	339402	576715	557203	628253	800357	497017	949499	498544	943213	514331	815676	406521	917544	214	23.5	6.42
P38893	Uncharacterized isomerase YHR210C OS=Saccharomyces cerevisiae (strain ATCC 204508 / S288c) OX=559292 GN=YHR210C PE=3 SV=1	120	260552	399986	127882		416312		195761	354461	1.6571e+06	125588	1.91128e+06	127292	1.43637e+06	85593.8	1.54758e+06	86781.5	1.70147e+06	92262.8	2.1082e+06	73093.6	341	37.9	5.92
P38079	Protein YRO2 OS=Saccharomyces cerevisiae (strain ATCC 204508 / S288c) OX=559292 GN=YRO2 PE=1 SV=1	120	623342	120303	639279	114205	1.78598e+06	149741	2.33224e+06	215546	494062		428438		221008		247713		427825		489318		344	38.7	9.19
Q06608	Pyridoxamine 5'-phosphate oxidase homolog OS=Saccharomyces cerevisiae (strain ATCC 204508 / S288c) OX=559292 GN=YPR172W PE=1 SV=1	119	325261	177541	338433	183018	341340	189620	404095	187969	496441	316765	431465	291437	430745	355496	610439	273167	419360	386113	460289	304098	200	22.5	6.55
P20486	Cyclin-dependent kinases regulatory subunit OS=Saccharomyces cerevisiae (strain ATCC 204508 / S288c) OX=559292 GN=CKS1 PE=1 SV=1	119	504576	148686	450351	275688	488500	291620	528168	324843	476697	283833	629950	267050	608877	254240	425515	242626	561721	268499	580790	239441	150	17.8	6.43
P32771	S-(hydroxymethyl)glutathione dehydrogenase OS=Saccharomyces cerevisiae (strain ATCC 204508 / S288c) OX=559292 GN=SFA1 PE=1 SV=1	119	314261	342939	347538	244925	376272	368280	314439	475245	519284	649201	492867	710480	475368	466118	279525	363473	375604	412265	481434	505640	386	41	6.77
P47122	GPN-loop GTPase 1 OS=Saccharomyces cerevisiae (strain ATCC 204508 / S288c) OX=559292 GN=NPA3 PE=1 SV=1	119	198998	1.12242e+06	209782	1.13892e+06	357132	1.01752e+06	283604	1.24606e+06	122662	581696	217458	322290	183175	217280	181996	199483	150696	375264	190434	375705	385	43.2	4.88
Q12024	Ribosome biogenesis protein YTM1 OS=Saccharomyces cerevisiae (strain ATCC 204508 / S288c) OX=559292 GN=YTM1 PE=1 SV=1	119	157862	210428	151154	242138	201036	365323	213696	282900	662764	885273	581936	705109	473980	837957	698138	1.10673e+06	524339	519973	701489	779811	460	51.3	6.96
P29478	Signal recognition particle subunit SEC65 OS=Saccharomyces cerevisiae (strain ATCC 204508 / S288c) OX=559292 GN=SEC65 PE=1 SV=1	119	329688	274160	321574	255569	363941	310698	384871	308660	357423	314380	372104	359751	397691	298059	405662	297529	387963	395049	379566	358809	273	31.2	9.07
P53868	Alpha-1,2-mannosyltransferase ALG9 OS=Saccharomyces cerevisiae (strain ATCC 204508 / S288c) OX=559292 GN=ALG9 PE=1 SV=1	118	411715	176643	402805	250109	462775	244334	454080	146004	514593	304507	505655	276153	487451	206969	528138	204800	493694	280456	521180	294277	555	63.7	8.62
P49435	Adenine phosphoribosyltransferase 1 OS=Saccharomyces cerevisiae (strain ATCC 204508 / S288c) OX=559292 GN=APT1 PE=1 SV=3	117	530311	562514	391077	619441	470600	749242	455748	812722	377945	384893	404210	410028	493646	248795	378676	239938	447320	299087	411710	327596	187	20.6	5.1
P08067	Cytochrome b-c1 complex subunit Rieske, mitochondrial OS=Saccharomyces cerevisiae (strain ATCC 204508 / S288c) OX=559292 GN=RIP1 PE=1 SV=1	117	1.67508e+06	515387	2.06117e+06	400122	2.61963e+06	356524	2.80412e+06	401456	1.87587e+06	45231.8	1.8354e+06	253393	2.39003e+06	66195.4	1.57997e+06	113292	2.05934e+06	187692	1.71087e+06	147535	215	23.4	8.07
Q08220	Glutathione synthetase OS=Saccharomyces cerevisiae (strain ATCC 204508 / S288c) OX=559292 GN=GSH2 PE=1 SV=1	117	1.57939e+06	2.54883e+06	1.31785e+06	2.56834e+06	1.72244e+06	2.9606e+06	1.48362e+06	2.96313e+06	158791	468101	165117	111746	211349	122578	175729	145428	219267	126534	271412	161248	491	55.8	5.66
Q06205	FK506-binding protein 4 OS=Saccharomyces cerevisiae (strain ATCC 204508 / S288c) OX=559292 GN=FPR4 PE=1 SV=1	117	255156	330412	315291	643210	459369	777907	474809	854484	244189	477917	344546	547709	339620	451960	346733	452986	329573	544746	329601	425944	392	43.9	4.69
P50278	6-phosphogluconolactonase-like protein 1 OS=Saccharomyces cerevisiae (strain ATCC 204508 / S288c) OX=559292 GN=SOL1 PE=1 SV=1	117	270227	91410.4	269232	114274	315799	103722	322023	106234	888777	232983	892854	166936	839218	149181	848346	151540	844681	136969	879672	277237	321	35.6	7.55
P40165	NAD(P)H-hydrate epimerase OS=Saccharomyces cerevisiae (strain ATCC 204508 / S288c) OX=559292 GN=NNR1 PE=1 SV=1	117	945042	83506.9	903830	59195.6	1.18734e+06	85286.9	1.37569e+06	60099.8	1.55556e+06	463060	1.7001e+06	358799	1.55681e+06	391689	1.89673e+06	49855.2	1.87985e+06	81797.7	1.63175e+06	328861	246	27.5	8.29
Q08818	Meiotic sister-chromatid recombination protein 6, mitochondrial OS=Saccharomyces cerevisiae (strain ATCC 204508 / S288c) OX=559292 GN=MSC6 PE=1 SV=1	116	123704	179402	202862	431093	100487	302632	91619	450369	480356	480520	408782	351018	412894	403008	452783	439904	498138	429339	454254	382961	692	79.9	8.15
Q12211	tRNA pseudouridine synthase 1 OS=Saccharomyces cerevisiae (strain ATCC 204508 / S288c) OX=559292 GN=PUS1 PE=1 SV=1	116	87845.8	134867	131174	156038	117059	112472	78360.3	174996	444501	587059	430269	529743	411917	560561	372532	449705	430763	588165	304999	523796	544	62.1	8.13
P38882	U3 small nucleolar RNA-associated protein 9 OS=Saccharomyces cerevisiae (strain ATCC 204508 / S288c) OX=559292 GN=UTP9 PE=1 SV=1	115	364123	457780	348064	498827	445208	532472	423203	574259	326618	363785	319914	374567	326749	305634	335868	368461	324334	330210	327217	344726	575	65.2	4.86
Q00402	Nuclear migration protein NUM1 OS=Saccharomyces cerevisiae (strain ATCC 204508 / S288c) OX=559292 GN=NUM1 PE=1 SV=2	115	377005	527532	447694	536635	638747	599970	662229	570439	631260	386992	528035	471617	585546	353563	551090	375251	526722	388977	640171	383487	2748	312.8	5.4
P32332	Mitochondrial oxaloacetate transport protein OS=Saccharomyces cerevisiae (strain ATCC 204508 / S288c) OX=559292 GN=OAC1 PE=1 SV=1	115	6.19283e+06	3.0507e+06	5.89801e+06	3.25536e+06	469281	2.9668e+06	482954	3.30156e+06	898158	3.76022e+06	1.02446e+06	3.85054e+06	1.13666e+06	3.47809e+06	887133	3.64799e+06	957534	3.57426e+06	724543	3.81992e+06	324	35.1	9.55
P43638	MAP-homologous protein 1 OS=Saccharomyces cerevisiae (strain ATCC 204508 / S288c) OX=559292 GN=MHP1 PE=1 SV=1	115	169438	118861	185883	125885	233010	93474.5	266062	101881	229895	98277.1	249947	183982	283262	149112	286605	97832.7	304614	114232	256405	52313.2	1398	155.1	7.3
Q03148	Pyridoxal 5'-phosphate synthase subunit SNZ1 OS=Saccharomyces cerevisiae (strain ATCC 204508 / S288c) OX=559292 GN=SNZ1 PE=1 SV=1	114	1.71875e+06	1.78512e+06	2.00922e+06	1.29101e+06	67274.6	1.27947e+06	69407.5	706588	30076.3	143186	80405.9	232346	25899	503499	12256.5	508848	21161.5	480616	58123.3	472549	297	31.8	5.58
P39960	GTPase-activating protein BEM2/IPL2 OS=Saccharomyces cerevisiae (strain ATCC 204508 / S288c) OX=559292 GN=BEM2 PE=1 SV=1	114	169267	187478	191865	161572	168351	157779	186484	239891	380339	286828	368686	244444	344167	242938	392075	250127	349682	180150	361003	245190	2167	245.3	8.38
P46971	Dolichyl-phosphate-mannose--protein mannosyltransferase 4 OS=Saccharomyces cerevisiae (strain ATCC 204508 / S288c) OX=559292 GN=PMT4 PE=1 SV=1	114	177632	284122	215497	174788	200679	190994	399622	256043	300898	226182	450840	332316	476901	175465	449600	270987	536911	184899	502978	172804	762	87.9	6.93
P32564	Protein SCM4 OS=Saccharomyces cerevisiae (strain ATCC 204508 / S288c) OX=559292 GN=SCM4 PE=1 SV=1	114	1.46786e+07	2.74188e+06	1.53051e+07	2.92651e+06	1.42171e+07	2.96595e+06	1.51583e+07	2.98454e+06	841887	406079	576103	368645	488038	403577	684565	478962	621312	445016	811733	447717	187	20.1	8.53
P17157	Cyclin-dependent protein kinase PHO85 OS=Saccharomyces cerevisiae (strain ATCC 204508 / S288c) OX=559292 GN=PHO85 PE=1 SV=2	114		218504	90618.9	214978	222141	88778.9	106087	29293	224673	199266	239878	242256	308141	186115	241265	115355	229141	235106	251536	131501	305	34.9	8.22
P36041	Protein EAP1 OS=Saccharomyces cerevisiae (strain ATCC 204508 / S288c) OX=559292 GN=EAP1 PE=1 SV=1	113	509662	455347	454602	465322	627130	472201	586175	426164	424490	319188	542089	335722	659201	242102	436512	349391	676381	243990	645550	425970	632	69.7	9.5
Q06406	U6 snRNA-associated Sm-like protein LSm6 OS=Saccharomyces cerevisiae (strain ATCC 204508 / S288c) OX=559292 GN=LSM6 PE=1 SV=2	113	640727	499160	631254	399842	687034	491313	744511	436252	390226	259348	427556	280972	432643	312854	440960	287554	376124	315507	352375	268216	86	9.4	5.97
Q05584	Hydroxyacylglutathione hydrolase, cytoplasmic isozyme OS=Saccharomyces cerevisiae (strain ATCC 204508 / S288c) OX=559292 GN=GLO2 PE=1 SV=1	113	724890	517789	511108	614835	1.16392e+06	852625	1.12518e+06	380385	1.05575e+06	396938	1.03664e+06	373324	1.01708e+06	356072	1.01245e+06	344995	1.05797e+06	350638	890663	314198	274	31.3	6.19
P11632	Non-histone chromosomal protein 6A OS=Saccharomyces cerevisiae (strain ATCC 204508 / S288c) OX=559292 GN=NHP6A PE=1 SV=1	113	749366	1.94929e+06	658739	1.88844e+06	850057	1.83117e+06	807864	2.05722e+06	1.31707e+06	699680	1.33868e+06	761534	1.56377e+06	867717	1.58797e+06	594473	1.46763e+06	848224	1.33865e+06	861546	93	10.8	9.76
P53318	Ubiquinone biosynthesis monooxygenase COQ6, mitochondrial OS=Saccharomyces cerevisiae (strain ATCC 204508 / S288c) OX=559292 GN=COQ6 PE=1 SV=1	113	376623	75457.6	429983	62268.9	368384	47094.7	413829	96919.9	7.61097e+06	5.5661e+06	5.49044e+06	5.16183e+06	5.90662e+06	5.93546e+06	1.00064e+07	7.3556e+06	7.66751e+06	5.77588e+06	1.1616e+07	6.1962e+06	479	53.5	7.02
P00424	Cytochrome c oxidase subunit 5A, mitochondrial OS=Saccharomyces cerevisiae (strain ATCC 204508 / S288c) OX=559292 GN=COX5A PE=1 SV=1	113	1.95199e+06	38495	2.13275e+06	87110.3	2.21899e+06	69756.7	2.25397e+06	43924.6	2.08074e+06	33417.6	1.87827e+06	35042.6	2.5176e+06	29901.8	2.17444e+06	81527.6	2.31008e+06	30741.6	1.57506e+06	25867.2	153	17.1	9.82
P38732	Protein-lysine N-methyltransferase EFM1 OS=Saccharomyces cerevisiae (strain ATCC 204508 / S288c) OX=559292 GN=EFM1 PE=1 SV=1	113	258100	180558	186150	171005	227650	190971	247254	202402	211274	296009	302052	277755	279214	282064	384891	287740	327673	263441	227753	294046	585	67.4	6.67
Q00772	Mitogen-activated protein kinase SLT2/MPK1 OS=Saccharomyces cerevisiae (strain ATCC 204508 / S288c) OX=559292 GN=SLT2 PE=1 SV=2	112	412310	96404.8	418546	234833	402121	111877	356561	155100	398725	410717	477259	378793	526266	361370	506036	370156	488974	365593	439408	359828	484	55.6	5.34
Q08225	Probable dipeptidyl peptidase 3 OS=Saccharomyces cerevisiae (strain ATCC 204508 / S288c) OX=559292 GN=YOL057W PE=1 SV=1	111	591386	244300	553970	286086	470737	271217	462940	290282	203417	127138	376097	245058	467162	152117	424119	1.68963e+06	204786	339158	622290	309090	711	80.5	6.27
Q05050	Eisosome protein 1 OS=Saccharomyces cerevisiae (strain ATCC 204508 / S288c) OX=559292 GN=EIS1 PE=1 SV=1	111	219970	63340.1	113027	153262	252764	107372	294798	182863	503650	335138	608323	123712	564260	101025	504846	105123	539854	162210	346875	63261	843	93.3	6.34
P25644	DNA topoisomerase 2-associated protein PAT1 OS=Saccharomyces cerevisiae (strain ATCC 204508 / S288c) OX=559292 GN=PAT1 PE=1 SV=4	111	157153	79723.7	130954	88194.1	170170	174598	183091	71928.3	1.0941e+06	561714	971777	552358	929867	524640	1.14659e+06	465015	1.02889e+06	496614	1.16567e+06	407264	796	88.5	7.39
P38779	Proteasome-interacting protein CIC1 OS=Saccharomyces cerevisiae (strain ATCC 204508 / S288c) OX=559292 GN=CIC1 PE=1 SV=1	111	256125	324995	246595	296643	286069	488539	310572	472851	272645	335839	249252	369931	283199	333667	295280	337936	261389	351733	239257	365840	376	42.5	8.78
Q03973	High mobility group protein 1 OS=Saccharomyces cerevisiae (strain ATCC 204508 / S288c) OX=559292 GN=HMO1 PE=1 SV=1	111	682252	483600	682384	451940	1.08513e+06	620610	1.15124e+06	696438	897221	624963	981417	521054	973553	441397	867580	488067	1.02603e+06	466685	927128	469416	246	27.5	8.51
[truncated: 3,780 more rows]

## Sheet: Proteins Relative Abundance
			Samples analyzed in MS03547								Samples analyzed in MS03438
[truncated: 2,466 more rows]
